# Supplementary material for: An Explainable Supervised Machine Learning Model for Predicting Respiratory Toxicity of Chemicals Using Optimal Molecular Descriptors
Source: Pharmaceutics. 2022 Apr 11;14(4):832. doi: 10.3390/pharmaceutics14040832 (PMC9028223; doi:10.3390/pharmaceutics14040832)
Supplement: Supplementary file 1 [file pharmaceutics-14-00832-s001.zip]

Archive with 4 entries (2 files):
- pharmaceutics-1633938-supplementary/
- pharmaceutics-1633938-supplementary/Supplementary_Files/
- pharmaceutics-1633938-supplementary/Supplementary_Files/Supplemental Information- Respiratory toxicity.pdf
- pharmaceutics-1633938-supplementary/Supplementary_Files/Supplementary Information- Respiratory toxicity.xlsx
