# Supplementary material for: An Explainable Supervised Machine Learning Model for Predicting Respiratory Toxicity of Chemicals Using Optimal Molecular Descriptors
Source: Pharmaceutics. 2022 Apr 11;14(4):832. doi: 10.3390/pharmaceutics14040832 (PMC9028223; doi:10.3390/pharmaceutics14040832)
Supplement: Supplementary file 1 [file pharmaceutics-14-00832-s001.zip › pharmaceutics-1633938-supplementary/Supplementary_Files/Supplementary Information- Respiratory toxicity.xlsx]

## Sheet: Table S1
Table S1: Training set compounds with molecular descriptors information
ID	SMILES	Label	Respiratory Toxicant Class	Molecular Descriptors
				nAcid	ALogP	ALogp2	AMR	nA	nR	nN	nD	nC	nF	nQ	nE	nG	nH	nI	nP	nL	nK	nM	nS	nT	nY	nV	nW	apol	naAromAtom	nAromBond	nAtom	nHeavyAtom	nH	nB	nC	nN	nO	nS	nP	nF	nCl	nBr	nI	nX	ATS0m	ATS1m	ATS2m	ATS3m	ATS4m
1	CCCCCCC(C)(C)c1cc(O)c2C3CC(=O)CCC3C(C)(C)Oc2c1	1	Positive	0	0.0392	0.00153664	106.143	0	0	0	0	0	0	0	0	0	0	0	0	0	0	0	0	0	0	0	0	68.6505	6	6	63	27	36	0	24	0	3	0	0	0	0	0	0	0	4266.82	4815.13	7504.3	8674.46	8798.1
2	CCCCCN=C(N)NN=Cc1c[nH]c2ccc(OC)cc12	1	Positive	0	-1.9358	3.74732	85.2567	0	0	0	0	0	0	0	0	0	0	0	0	0	0	0	0	0	0	0	0	49.7982	9	10	45	22	23	0	16	5	1	0	0	0	0	0	0	0	3568.54	3920.14	5096.44	5060.23	4539.73
3	COC(=O)C1C(CC2CCC1N2C)OC(=O)c3ccccc3	1	Positive	0	0.0835	0.00697225	79.1606	0	0	0	0	0	0	0	0	0	0	0	0	0	0	0	0	0	0	0	0	48.2307	6	6	43	22	21	0	17	1	4	0	0	0	0	0	0	0	3693.9	4075.91	6031.25	6643.05	6453.19
4	CC(O)C(C)C1OC1CC2COC(CC(=CC(=O)OCCCCCCCCC(=O)O)C)C(O)C2O	1	Positive	1	-2.9883	8.92994	117.353	0	0	0	0	0	0	0	0	0	0	0	0	0	0	0	0	0	0	0	0	82.3169	0	0	79	35	44	0	26	0	9	0	0	0	0	0	0	0	6099.29	6317.1	8547.1	9430.32	9168.56
5	NC(=O)c1cnccn1	1	Positive	0	-1.8985	3.6043	30.4474	0	0	0	0	0	0	0	0	0	0	0	0	0	0	0	0	0	0	0	0	16.236	6	6	14	9	5	0	5	3	1	0	0	0	0	0	0	0	1570.96	1530.71	1962.39	1726.19	1057.1
6	COCC(=O)Nc1c(I)c(C(=O)NCC(O)CO)c(I)c(C(=O)N(C)CC(O)CO)c1I	1	Positive	0	-2.5384	6.44347	140.604	0	0	0	0	0	0	0	0	0	0	0	0	0	0	0	0	0	0	0	0	73.449	6	6	56	32	24	0	18	3	8	0	0	0	0	0	3	3	53571.7	9666	16067.6	26692.2	79007
7	Nc1nc(O)c2nc(CNc3ccc(cc3)C(=O)NC(CCC(=O)O)C(=O)O)cnc2n1	1	Positive	2	-1.6209	2.62732	108.393	1	0	0	0	0	0	0	1	1	0	0	0	0	0	0	0	0	0	0	0	58.6211	16	17	51	32	19	0	19	7	6	0	0	0	0	0	0	0	5669.5	5754.18	8418	8863.92	8195.45
8	Cc1ccsc1C(=CCCN2CCCC(C2)C(=O)O)c3sccc3C	1	Positive	1	1.6249	2.6403	109.813	0	0	0	0	0	0	0	0	0	0	0	0	0	0	0	0	0	0	0	0	60.3738	10	10	50	25	25	0	20	1	2	2	0	0	0	0	0	0	5674.5	5332.78	7659.44	7627.44	8122.21
9	OS(=O)(=O)c1ccc(cc1)[N+]#N	1	Positive	1	-1.4756	2.1774	40.5306	0	0	0	0	0	0	0	0	0	0	0	0	0	0	0	0	0	0	0	0	21.4	6	6	17	12	5	0	6	2	3	1	0	0	0	0	0	0	3058.8	3218.43	3614.01	3264.99	2335.32
10	COc1ccc(OC)c(c1)C(O)CNC(=O)CN	1	Positive	0	-1.875	3.51562	69.923	0	0	0	0	0	0	0	0	1	0	0	0	0	0	0	0	0	0	0	0	38.5303	6	6	36	18	18	0	12	2	4	0	0	0	0	0	0	0	3165.72	3184.06	4189.46	4709.59	4377.13
11	CC12Cc3cnoc3C=C1CCC4C2CCC5(C)C4CCC5(O)C#C	1	Positive	0	1.7021	2.89714	97.6594	0	0	0	0	0	0	0	0	0	0	0	0	0	0	0	0	0	0	0	0	59.4274	5	5	52	25	27	0	22	1	2	0	0	0	0	0	0	0	3909.38	4714.18	7868.49	9516.45	8568.8
12	CC1OC(CC(N)C1O)OC2CC(O)(Cc3c(O)c4C(=O)c5ccccc5C(=O)c4c(O)c23)C(=O)C	1	Positive	0	-2.2674	5.1411	128.943	0	0	0	0	0	0	0	0	0	0	0	0	0	0	0	0	0	0	0	0	72.0814	12	12	63	36	27	0	26	1	9	0	0	0	0	0	0	0	6278.21	6668.43	10855.5	13820.5	14235.4
13	CC(NC(C)(C)C)C(=O)c1cccc(Cl)c1	1	Positive	0	1.8201	3.31276	71.8199	1	0	0	0	0	0	0	0	1	0	0	0	0	0	0	0	0	0	0	0	38.9643	6	6	34	16	18	0	13	1	1	0	0	0	1	0	0	1	3602.59	2905.54	4413.68	4419.03	4009.89
14	OC(=O)c1ccc(cc1)n2nc(nc2c3ccccc3O)c4ccccc4O	1	Positive	1	0.7225	0.522006	113.662	0	0	0	0	0	0	0	0	0	0	0	0	0	0	0	0	0	0	0	0	53.4699	23	26	43	28	15	0	21	3	4	0	0	0	0	0	0	0	4657.25	5029.25	7393.25	7959.04	7951.01
15	COc1ccc(OC)c(Cc2cnc3nc(N)nc(N)c3c2C)c1	1	Positive	0	0.5517	0.304373	92.8928	0	0	0	0	0	0	0	0	0	0	0	0	0	0	0	0	0	0	0	0	49.6931	16	17	43	24	19	0	17	5	2	0	0	0	0	0	0	0	3964.71	4372.34	6249.9	7011.5	6774.55
16	ClC(Cl)C(c1ccc(Cl)cc1)c2ccccc2Cl	1	Positive	0	4.3183	18.6477	87.8586	0	0	0	0	0	0	0	0	0	0	0	0	0	0	0	0	0	0	0	0	40.0279	12	12	28	18	10	0	14	0	0	0	0	0	4	0	0	4	7056.67	3988.19	6866.07	6916.31	7629.74
17	CCC(CC)C(C)C	1	Positive	0	-0.2066	0.0426836	34.6912	0	0	0	0	0	0	0	0	0	0	0	0	0	0	0	0	0	0	0	0	26.0823	0	0	26	8	18	0	8	0	0	0	0	0	0	0	0	0	1172.4	1227.78	1483.12	1564.91	1210.86
18	OCC(NC(=O)C(Cl)Cl)C(O)c1ccc(cc1)[N+](=O)[O-]	1	Positive	0	0.9815	0.963342	72.4323	0	0	0	0	0	0	0	0	0	0	0	0	0	0	0	0	0	0	0	0	37.9315	6	6	32	20	12	0	11	2	5	0	0	0	2	0	0	2	5784.74	3978.96	6534.45	6833.55	5504.41
19	OCC(O)COC(=O)c1ccccc1Nc2ccnc3cc(Cl)ccc23	1	Positive	0	0.3115	0.0970322	107.508	0	0	0	0	0	0	0	0	0	0	0	0	0	0	0	0	0	0	0	0	52.3635	16	17	43	26	17	0	19	2	4	0	0	0	1	0	0	1	5431.26	4872.19	7035.69	7732.41	7182.97
20	COc1ccc2cccc(CCNC(=O)C)c2c1	1	Positive	0	0.8959	0.802637	76.6061	0	0	0	0	0	0	0	0	0	0	0	0	0	0	0	0	0	0	0	0	40.4395	10	11	35	18	17	0	15	1	2	0	0	0	0	0	0	0	2889.37	3140.5	4241.3	4301.88	3812.45
21	CCC(O)(C=CCl)C#C	1	Positive	0	0.5453	0.297352	36.3909	0	0	0	0	0	0	0	0	0	0	0	0	0	0	0	0	0	0	0	0	21.3031	0	0	18	9	9	0	7	0	1	0	0	0	1	0	0	1	2531.66	1596.52	2052.95	2128.59	2167.29
22	O=C1CCc2cc(OCCCCc3nnnn3C4CCCCC4)ccc2N1	1	Positive	2	-2.6787	7.17543	97.8338	0	0	0	0	0	0	0	0	0	0	0	0	0	0	0	0	0	0	0	0	60.3074	11	11	54	27	27	0	20	5	2	0	0	0	0	0	0	0	4405.63	5076.19	7124.65	6994.79	6306.95
23	OCC1OC(C(O)C(O)C1O)c2ccc(Cl)c(Cc3ccc(OC4CCOC4)cc3)c2	1	Positive	0	-0.261	0.068121	119.448	0	0	0	0	0	0	0	0	0	0	0	0	0	0	0	0	0	0	0	0	66.2774	12	12	58	31	27	0	23	0	7	0	0	0	1	0	0	1	6393.99	6008.48	9033.34	10457.8	9146.88
24	CNC(C)Cc1ccccc1	1	Positive	0	0.953	0.908209	52.8944	0	0	0	0	0	0	0	0	0	0	0	0	0	0	0	0	0	0	0	0	28.7019	6	6	26	11	15	0	10	1	0	0	0	0	0	0	0	0	1654.08	1818.47	2241.22	2033.68	1587.63
25	CNS(=O)(=O)Cc1ccc2[nH]cc(CCN(C)C)c2c1	1	Positive	0	-0.4414	0.194834	84.4894	0	0	0	0	0	0	0	0	0	0	0	0	0	0	0	0	0	0	0	0	46.4467	9	10	41	20	21	0	14	3	2	1	0	0	0	0	0	0	4169.4	4714.6	5793.08	5470.17	5037.27
26	COCCCN1CCC(CC1)NC(=O)c2cc(Cl)c(N)c3CCOc23	1	Positive	0	-1.6909	2.85914	95.5292	0	0	0	0	0	0	0	0	0	0	0	0	0	0	0	0	0	0	0	0	56.9026	6	6	51	25	26	0	18	3	3	0	0	0	1	0	0	1	5236.37	4880.82	7048.52	7836.75	7615.99
27	CN(C)CCC(c1ccc(Cl)cc1)c2ccccn2	1	Positive	0	1.0204	1.04122	86.4271	0	0	0	0	0	0	0	0	0	0	0	0	0	0	0	0	0	0	0	0	45.2091	12	12	38	19	19	0	16	2	0	0	0	0	1	0	0	1	3976.63	3516.71	4835.58	4939.39	4374.29
28	CC12CCC3C(C(CCCCCCCCCS(=O)CCCC(F)(F)C(F)(F)F)Cc4cc(O)ccc34)C1CCC2O	1	Positive	0	-0.8363	0.699398	139.511	0	0	0	0	0	0	0	0	0	0	0	0	0	0	0	0	0	0	0	0	95.7503	6	6	88	41	47	0	32	0	3	1	0	5	0	0	0	5	8264.65	8290.4	12843.6	14583.2	12059.4
29	CN1C(=O)N(CCCCC(=O)C)C(=O)c2c1ncn2C	1	Positive	0	-1.8453	3.40513	69.8706	0	0	0	0	0	0	0	0	0	0	0	0	0	0	0	0	0	0	0	0	41.6883	5	5	38	20	18	0	13	4	3	0	0	0	0	0	0	0	3446.41	3654.89	5370.98	5955.79	5752.96
30	CN1C(=O)OC(C)(C)C1=O	1	Positive	0	0.4889	0.239023	33.199	0	0	0	0	0	0	0	0	0	0	0	0	0	0	0	0	0	0	0	0	20.0671	0	0	19	10	9	0	6	1	3	0	0	0	0	0	0	0	1838.83	1815.13	2999.15	2877.24	1373.55
31	CC(C)CC(CN)CC(=O)O	1	Positive	1	-0.6141	0.377119	42.6388	0	0	0	0	0	0	0	0	0	0	0	0	0	0	0	0	0	0	0	0	28.1195	0	0	28	11	17	0	8	1	2	0	0	0	0	0	0	0	1879.52	1776.28	2303.72	2111.07	2232.26
32	CC(=O)OCC1=C(N2C(SC1)C(N)C2=O)C(=O)O	1	Positive	1	-1.2914	1.66771	62.7434	1	0	0	0	1	0	0	0	2	0	0	0	0	0	0	0	0	0	0	0	34.7115	0	0	30	18	12	0	10	2	5	1	0	0	0	0	0	0	4154.91	3759.26	5568.73	6031.8	5974.41
33	NNC(=O)c1ccncc1	1	Positive	0	-1.7073	2.91487	38.8918	0	0	0	0	0	0	0	0	0	0	0	0	0	0	0	0	0	0	0	0	19.3296	6	6	17	10	7	0	6	3	1	0	0	0	0	0	0	0	1717.25	1705.18	2111.16	2040.04	1441.37
34	Nc1nc(Cl)nc2c1ncn2C3CC(O)C(CO)O3	1	Positive	0	-1.919	3.68256	62.9181	0	0	0	0	0	0	0	0	0	0	0	0	0	0	0	0	0	0	0	0	35.6875	9	10	31	19	12	0	10	5	3	0	0	0	1	0	0	1	4460.42	3899.76	6227.18	6227.31	6152.92
35	CCC(C)N1N=CN(C1=O)c2ccc(cc2)N3CCN(CC3)c4ccc(OCC5COC(Cn6cncn6)(O5)c7ccc(Cl)cc7Cl)cc4	1	Positive	0	0.4561	0.208027	200.73	0	0	0	0	0	0	0	0	0	0	0	0	0	0	0	0	0	0	0	0	103.306	23	23	87	49	38	0	35	8	4	0	0	0	2	0	0	2	10194.7	9804.37	14876.8	15876	17382.5
36	CN(CC=CC#CC(C)(C)C)Cc1cccc2ccccc12	1	Positive	0	4.5053	20.2977	103.961	0	0	0	0	0	0	0	0	0	0	0	0	0	0	0	0	0	0	0	0	54.7298	10	11	47	22	25	0	21	1	0	0	0	0	0	0	0	0	3251.14	3692.67	5008.51	4956.85	4387.91
37	CC(C=CC(C)C(C)(C)O)C1CCC2C(=CC=C3CC(O)CC(O)C3)CCCC12C	1	Positive	0	0.6832	0.466762	123.507	0	0	0	0	0	0	0	0	0	0	0	0	0	0	0	0	0	0	0	0	79.2649	0	0	74	30	44	0	27	0	3	0	0	0	0	0	0	0	4707.74	5304.92	8211.52	9088.69	8390.35
38	CCCCCCCN(CC)CCCC(O)c1ccc(NS(=O)(=O)C)cc1	1	Positive	0	-2.1595	4.66344	100.457	0	0	0	0	0	0	0	0	0	0	0	0	0	0	0	0	0	0	0	0	66.7105	6	6	62	26	36	0	20	2	3	1	0	0	0	0	0	0	5110	5619.49	6487.32	6379.94	6329.93
39	CN(CCCl)CCCl	1	Positive	0	1.6505	2.72415	38.6747	0	0	0	0	0	0	0	0	0	0	0	0	0	0	0	0	0	0	0	0	21.5947	0	0	19	8	11	0	5	1	0	0	0	0	2	0	0	2	3442.1	1778	1966.59	1947.19	2081.61
40	CCOc1ccccc1OCCNC(C)Cc2ccc(OC)c(c2)S(=O)(=O)N	1	Positive	0	-0.4537	0.205844	116.575	0	0	0	0	0	0	0	0	0	0	0	0	0	0	0	0	0	0	0	0	62.9802	12	12	56	28	28	0	20	2	5	1	0	0	0	0	0	0	5613.81	6146.98	7599.93	8206.72	8166.98
41	NC(=O)c1cn(Cc2c(F)cccc2F)nn1	1	Positive	0	-0.1863	0.0347077	58.2472	0	0	0	0	0	0	0	0	0	0	0	0	0	0	0	0	0	0	0	0	29.2503	11	11	25	17	8	0	10	4	1	0	0	2	0	0	0	2	3213.4	3113.15	4491.33	4491.89	4126.81
42	CN1C2CCC1CC(C2)OC(=O)C(CO)c3ccccc3	1	Positive	0	-0.6644	0.441427	77.3606	0	0	0	0	0	0	0	0	0	0	0	0	0	0	0	0	0	0	0	0	48.7622	6	6	44	21	23	0	17	1	3	0	0	0	0	0	0	0	3439.96	3864.08	5650.73	5951.32	5335.33
43	Cc1ccccc1C(=O)Nc2ccc(C(=O)N3CCCC(O)c4cc(Cl)ccc34)c(C)c2	1	Positive	0	1.6466	2.71129	132.524	0	0	0	0	0	0	0	0	0	0	0	0	0	0	0	0	0	0	0	0	69.2158	18	18	57	32	25	0	26	2	3	0	0	0	1	0	0	1	6193.27	5903.05	8845.24	10545.9	10437.8
44	CNc1cc2NC(=O)N(C(=O)c2cc1F)c3ccc(NC(=O)NS(=O)(=O)c4ccc(Cl)s4)cc3	1	Positive	0	0.642	0.412164	131.244	0	0	0	0	0	0	0	0	0	0	0	0	0	0	0	0	0	0	0	0	63.2489	17	17	49	34	15	0	20	5	5	2	0	1	1	0	0	2	8834.67	8040.87	12737	12996	12320.2
45	Clc1ccc(COC(Cn2ccnc2)c3ccc(Cl)cc3Cl)c(Cl)c1	1	Positive	0	2.0343	4.13838	111.662	0	0	0	0	0	0	0	0	0	0	0	0	0	0	0	0	0	0	0	0	52.7371	17	17	39	25	14	0	18	2	1	0	0	0	4	0	0	4	8286.15	5406.4	8234.8	8901.72	10225.6
46	[O-][N+](=O)c1oc(C=NN2CCOC2=O)cc1	1	Positive	0	0.9091	0.826463	49.283	0	0	0	0	0	0	0	0	0	0	0	0	0	0	0	0	0	0	0	0	26.0576	5	5	23	16	7	0	8	3	5	0	0	0	0	0	0	0	3029.65	3084.23	4397.83	3638.42	2721.83
47	Nc1ccncc1	1	Positive	0	-1.4781	2.18478	30.9361	0	0	0	0	0	0	0	0	0	0	0	0	0	0	0	0	0	0	0	0	15.0008	6	6	13	7	6	0	5	2	0	0	0	0	0	0	0	0	1119.81	1158.44	1376.12	972.822	327.387
48	Cc1nc2CCN(C(=O)c3ccc(NC(=O)c4ccccc4c5ccccc5)cc3)c6ccccc6c2[nH]1	1	Positive	0	1.3035	1.69911	161.982	0	0	0	0	0	0	0	0	0	0	0	0	0	0	0	0	0	0	0	0	79.6606	29	31	64	38	26	0	32	4	2	0	0	0	0	0	0	0	5939.59	6833.73	10021.5	11400.8	11612.7
49	COC1(NC(=O)C(C(=O)O)c2ccc(O)cc2)C3OCC(=C(N3C1=O)C(=O)O)CSc4nnnn4C	1	Positive	4	-0.5242	0.274786	127.966	1	0	0	0	0	0	0	0	2	0	0	0	0	0	0	1	0	0	0	0	65.2539	11	11	56	36	20	0	20	6	9	1	0	0	0	0	0	0	7414.34	7238.62	10898.6	12699.2	13292.6
50	CC12CCC3C(CC(=C)C4=CC(=O)C=CC34C)C1CCC2=O	1	Positive	0	1.6102	2.59274	88.1526	0	0	0	0	0	0	0	0	0	0	0	0	0	0	0	0	0	0	0	0	52.807	0	0	46	22	24	0	20	0	2	0	0	0	0	0	0	0	3421.6	3992.97	6639.23	8118.16	7295.08
51	CC(C)(S)C(=O)NC(CS)C(=O)O	1	Positive	1	0.596	0.355216	53.847	1	0	0	0	1	0	0	0	1	0	0	0	0	0	0	0	0	0	0	0	30.2943	0	0	26	13	13	0	7	1	3	2	0	0	0	0	0	0	4042.84	2608.28	4090.35	4576.92	3663.25
52	C[n+]1ccc(cc1)c2cc[n+](C)cc2	1	Positive	0	-4.5796	20.9727	57.7654	0	0	0	0	0	0	0	0	0	0	0	0	0	0	0	0	0	0	0	0	32.6551	12	13	28	14	14	0	12	2	0	0	0	0	0	0	0	0	2137.79	2477.3	3273.75	3092.67	2231.23
53	CC(C)NCC(O)COc1ccc(CC(=O)N)cc1	1	Positive	0	-0.8488	0.720461	76.5554	0	0	0	0	0	0	0	0	0	0	0	0	0	0	0	0	0	0	0	0	43.9154	6	6	41	19	22	0	14	2	3	0	0	0	0	0	0	0	3202.35	3280.95	4401.69	4217.21	3695.64
54	CCC(CN)CC(C)CNCC(O)CNCC(C)CC(CC)CN	1	Positive	0	-3.4757	12.0805	99.3075	0	0	0	0	0	0	0	0	0	0	0	0	0	0	0	0	0	0	0	0	67.9809	0	0	68	24	44	0	19	4	1	0	0	0	0	0	0	0	3826.48	4058.62	5107.46	5689.18	5518.94
55	NCCNCCN	1	Positive	0	-1.8738	3.51113	30.593	0	0	0	0	0	0	0	0	0	0	0	0	0	0	0	0	0	0	0	0	19.0083	0	0	20	7	13	0	4	3	0	0	0	0	0	0	0	0	1178.85	1128.93	1105.76	935.265	678.568
56	CC12CC(O)C3C(CCC4=CC(=O)C=CC34C)C1CCC2(O)C(=O)COP(=O)(O)O	1	Positive	2	-0.7935	0.629642	107.495	0	0	0	0	0	0	0	0	0	0	0	0	0	0	0	0	0	0	0	0	66.343	0	0	59	30	29	0	21	0	8	0	1	0	0	0	0	0	6066.13	6772.54	10003.6	11671.1	12066.1
57	OC1(O)C(=O)c2ccccc2C1=O	1	Positive	0	-0.416	0.173056	46.6374	0	0	0	0	0	0	0	0	0	0	0	0	0	0	0	0	0	0	0	0	23.0488	6	6	19	13	6	0	9	0	4	0	0	0	0	0	0	0	2328.35	2291.98	3789.78	4448.69	2639.65
58	NCC(O)c1ccc(O)c(O)c1	1	Positive	0	-1.1674	1.36282	47.8435	0	0	0	0	0	0	0	0	0	0	0	0	0	0	0	0	0	0	0	0	24.9207	6	6	23	12	11	0	8	1	3	0	0	0	0	0	0	0	2129.39	2048.1	2847.6	3140.03	2140.64
59	CC(=O)SC1CC2=CC(=O)CCC2(C)C3CCC4(C)C(CCC45CCC(=O)O5)C13	1	Positive	0	1.4012	1.96336	112.217	0	0	0	0	0	0	0	0	0	0	0	0	0	0	0	0	0	0	0	0	69.6854	0	0	61	29	32	0	24	0	4	1	0	0	0	0	0	0	5546.57	5869.26	10129.1	11536.8	11991.7
60	CN(C)CCCN1c2ccccc2Sc3ccc(Cl)cc13	1	Positive	0	1.9451	3.78341	101.257	0	0	0	0	0	0	0	0	0	0	0	0	0	0	0	0	0	0	0	0	49.8691	12	12	40	21	19	0	17	2	0	1	0	0	1	0	0	1	5148.73	4455.1	6703.27	7428.72	6500.07
61	Cc1ccc(cc1N=C=O)N2C(=O)N(C2=O)c3ccc(C)c(c3)N=C=O	1	Positive	0	0.41	0.1681	97.5546	0	0	0	0	0	0	0	0	0	0	0	0	0	0	0	0	0	0	0	0	47.2895	12	12	38	26	12	0	18	4	4	0	0	0	0	0	0	0	4417.6	4616.02	6428.79	7131.51	7289.47
62	CCOC(=O)c1ncn2c1CN(C)C(=O)c3cc(F)ccc23	1	Positive	0	-0.5598	0.313376	82.3488	0	0	0	0	0	0	0	0	0	0	0	0	0	0	0	0	0	0	0	0	41.9981	11	12	36	22	14	0	15	3	3	0	0	1	0	0	0	1	3895.62	4099.15	6140.56	7272.07	7405.79
63	COC(=O)c1ccccc1CS(=O)(=O)N=C=O	1	Positive	0	-0.025	0.000625	61.2993	0	0	0	0	0	0	0	0	0	0	0	0	0	0	0	0	0	0	0	0	31.6111	6	6	26	17	9	0	10	1	5	1	0	0	0	0	0	0	3955.67	4059.96	4716.32	4925.04	5185.8
64	Cc1cc(ccc1N2N=C(C(N=Nc3cc(NC(=O)c4ccc5nc(Cl)c(Cl)nc5c4)ccc3S(=O)(=O)O)C2=O)C(=O)O)S(=O)(=O)O	1	Positive	3	-0.4811	0.231457	169.76	1	0	0	1	0	0	0	0	1	0	0	0	0	0	0	0	0	0	0	0	82.9755	22	23	64	47	17	0	26	7	10	2	0	0	2	0	0	2	12270.3	11393.2	15852	18262.3	16636.2
65	Oc1ccc2c(Oc3cc(O)ccc3C24OC(=O)c5ccccc45)c1	1	Positive	0	0.8779	0.770708	100.067	0	0	0	0	0	0	0	0	0	0	0	0	0	0	0	0	0	0	0	0	47.2115	18	18	37	25	12	0	20	0	5	0	0	0	0	0	0	0	4177.32	4672.28	7492.64	8660.51	9071.83
66	NN(N=Nc1nn[nH]n1)C(=N)N	1	Positive	2	-1.2042	1.4501	39.6119	0	0	0	0	0	0	0	0	0	0	0	0	0	0	0	0	0	0	0	0	18.5208	5	5	18	12	6	0	2	10	0	0	0	0	0	0	0	0	2256.59	2271.32	2897.98	2265.63	1675.26
67	CC1CCOC2CN3C=C(C(=O)NCc4ccc(F)cc4F)C(=O)C(=C3C(=O)N12)O	1	Positive	0	-1.5579	2.42705	103.852	0	0	0	0	0	0	0	0	1	0	0	0	0	0	0	0	0	0	0	0	56.2931	6	6	49	30	19	0	20	3	5	0	0	2	0	0	0	2	5494.89	5643.82	8736.2	10465.6	10342.8
68	CC1=C(N2C(SC1)C(NC(=O)C(N)C3=CCC=CC3)C2=O)C(=O)O	1	Positive	1	-0.2481	0.0615536	91.6186	2	0	0	0	1	0	0	0	3	0	0	0	0	0	0	0	0	0	0	0	50.2371	0	0	43	24	19	0	16	3	4	1	0	0	0	0	0	0	4967.83	4808.02	7132.21	8154.96	7935.86
69	CN(C)C(=O)Oc1cccc(c1)[N+](C)(C)C	1	Positive	0	-0.5066	0.256644	66.8875	0	0	0	0	0	0	0	0	0	0	0	0	0	0	0	0	0	0	0	0	37.5931	6	6	35	16	19	0	12	2	2	0	0	0	0	0	0	0	2654.8	2849.78	4057.08	4068.32	3374.55
70	OCCN(C(=O)CO)c1c(I)c(C(=O)NCC(O)CO)c(I)c(C(=O)NCC(O)CO)c1I	1	Positive	0	-3.4863	12.1543	142.145	0	0	0	0	0	0	0	0	0	0	0	0	0	0	0	0	0	0	0	0	74.251	6	6	57	33	24	0	18	3	9	0	0	0	0	0	3	3	53827.7	9818.3	16322.1	27178.6	82357.6
71	CC(O)CN1CCN(CC(=O)O)CCN(CC(=O)O)CCN(CC(=O)O)CC1	1	Positive	3	-1.627	2.64713	101.207	0	0	0	0	0	0	0	0	3	0	0	0	0	0	0	0	0	0	0	0	61.2714	0	0	60	28	32	0	17	4	7	0	0	0	0	0	0	0	5061.56	5065.89	6969.27	7271.18	8559.46
72	O=C=Nc1ccc(Cc2ccccc2N=C=O)cc1	1	Positive	0	0.7086	0.502114	77.6108	0	0	0	0	0	0	0	0	0	0	0	0	0	0	0	0	0	0	0	0	36.8719	12	12	29	19	10	0	15	2	2	0	0	0	0	0	0	0	3078.45	3198.05	4105.32	4196.6	3846.99
73	CCC(=O)OC1(CC(C)N(C)CC1C)c2ccccc2	1	Positive	0	1.4349	2.05894	84.3689	0	0	0	0	0	0	0	0	0	0	0	0	0	0	0	0	0	0	0	0	49.2938	6	6	45	20	25	0	17	1	2	0	0	0	0	0	0	0	3186.02	3547.85	5262.65	6147.3	6200.16
74	CCCCC(=O)OCC(=O)C1(O)CC(OC2CC(NC(=O)C(F)(F)F)C(O)C(C)O2)c3c(O)c4C(=O)c5c(OC)cccc5C(=O)c4c(O)c3C1	1	Positive	0	-2.3455	5.50137	166.941	0	0	0	0	0	0	0	0	0	0	0	0	0	0	0	0	0	0	0	0	97.0415	12	12	87	51	36	0	34	1	13	0	0	3	0	0	0	3	9548.16	9502.5	15521.8	18860.5	19650.6
75	CC(S)C(=O)NCC(=O)O	1	Positive	1	-0.6712	0.450509	37.1359	0	0	0	0	0	0	0	0	1	0	0	0	0	0	0	0	0	0	0	0	21.2071	0	0	19	10	9	0	5	1	3	1	0	0	0	0	0	0	2722.41	1866.04	2649.5	2602.41	1536.55
76	CCCCCCCCCCCCCCCCOP(=O)(O)OCC[N+](C)(C)C	1	Positive	1	-5.3303	28.4121	89.8241	0	0	0	0	0	0	0	0	0	0	0	0	0	0	0	0	0	0	0	0	76.2373	0	0	74	27	47	0	21	1	4	0	1	0	0	0	0	0	5256.74	5920.76	6785.17	6044.23	5905.76
77	COc1cc2CCN(CCCN(C)CC3Cc4cc(OC)c(OC)cc34)C(=O)Cc2cc1OC	1	Positive	0	-0.4254	0.180965	137.96	0	0	0	0	0	0	0	0	0	0	0	0	0	0	0	0	0	0	0	0	77.7345	12	12	70	34	36	0	27	2	5	0	0	0	0	0	0	0	5603.94	6348.57	8639.96	10373.3	9888.07
78	CC12CC3CC(C)(C1)CC(N)(C3)C2	1	Positive	0	1.0069	1.01385	54.0579	0	0	0	0	0	0	0	0	0	0	0	0	0	0	0	0	0	0	0	0	36.2227	0	0	34	13	21	0	12	1	0	0	0	0	0	0	0	0	1948.7	2446.21	4404.01	4245.6	3037.17
79	CC(C)N(CCC(c1ccccc1)c2cc(CO)ccc2OC(=O)C(C)C)C(C)C	1	Positive	0	1.678	2.81568	130.926	0	0	0	0	0	0	0	0	0	0	0	0	0	0	0	0	0	0	0	0	73.9373	12	12	67	30	37	0	26	1	3	0	0	0	0	0	0	0	4752.56	5187.69	7281.91	8252.06	8371.41
80	COC(=O)N(C)c1c(N)nc(nc1N)c2nn(Cc3ccccc3F)c4ncccc24	1	Positive	0	-0.0419	0.00175561	115.803	0	0	0	0	0	0	0	0	0	0	0	0	0	0	0	0	0	0	0	0	58.8301	21	23	50	31	19	0	20	8	2	0	0	1	0	0	0	1	5347.03	5758.26	8495.72	9635.27	9594.01
81	CNC(C)C(=O)c1ccc2OCOc2c1	1	Positive	0	-0.6762	0.457246	59.4274	1	0	0	0	0	0	0	0	1	0	0	0	0	0	0	0	0	0	0	0	31.5343	6	6	28	15	13	0	11	1	3	0	0	0	0	0	0	0	2564.21	2755.08	3906.35	3833.88	3122.72
82	C1CCc2c(C1)cccc2NC3=NCCN3	1	Positive	0	-0.5563	0.30947	63.8346	0	0	0	0	0	0	0	0	0	0	0	0	0	0	0	0	0	0	0	0	37.5155	6	6	33	16	17	0	13	3	0	0	0	0	0	0	0	0	2481.29	2950.44	4139.82	3756.4	3290.29
83	CC12CCCC=C1C(=O)OC2=O	1	Positive	0	0.3598	0.129456	40.6831	0	0	0	0	0	0	0	0	0	0	0	0	0	0	0	0	0	0	0	0	24.9139	0	0	22	12	10	0	9	0	3	0	0	0	0	0	0	0	2076.44	2188.1	3512.21	3713.44	2554.41
84	COC(=O)c1sccc1S(=O)(=O)N=C=O	1	Positive	0	-0.9372	0.878344	54.3993	0	0	0	0	0	0	0	0	0	0	0	0	0	0	0	0	0	0	0	0	26.564	5	5	20	15	5	0	7	1	5	2	0	0	0	0	0	0	4546.65	4204.62	5272.95	6118.07	6084.14
85	CS(=O)(=O)Nc1cc2OC=C(NC=O)C(=O)c2cc1Oc3ccccc3	1	Positive	0	-1.7859	3.18944	101.107	0	0	0	0	0	0	0	0	1	0	0	0	0	0	0	0	0	0	0	0	49.1671	12	12	40	26	14	0	17	2	6	1	0	0	0	0	0	0	5422.76	5855.18	7405.96	7750.09	7925.91
86	NCCC(O)(P(=O)(O)O)P(=O)(O)O	1	Positive	4	-2.1692	4.70543	39.9314	0	0	0	0	0	0	0	0	0	0	0	0	0	0	0	0	0	0	0	0	26.5887	0	0	24	13	11	0	3	1	7	0	2	0	0	0	0	0	4350.69	4523.58	6153.12	7260.47	5278.19
87	OS(=O)(=O)c1ccc(C=C)cc1	1	Positive	1	0.927	0.859329	50.13	0	0	0	0	0	0	0	0	0	0	0	0	0	0	0	0	0	0	0	0	24.7203	6	6	20	12	8	0	8	0	3	1	0	0	0	0	0	0	2957.99	3178.85	3591.54	3215.54	2330.02
88	OP(=O)(O)OCN1C(=O)NC(C1=O)(c2ccccc2)c3ccccc3	1	Positive	2	0.9889	0.977923	93.7563	2	0	0	0	0	0	0	0	1	0	0	0	0	0	0	0	0	0	0	0	48.8039	12	12	40	25	15	0	16	2	6	0	1	0	0	0	0	0	5211.04	5755.5	7573.92	7744.03	8631.26
89	NC1=NC(=O)N(C=N1)C2OC(CO)C(O)C2O	1	Positive	0	-2.9436	8.66478	50.6896	0	0	0	0	0	0	0	0	0	0	0	0	0	0	0	0	0	0	0	0	30.4915	0	0	29	17	12	0	8	4	5	0	0	0	0	0	0	0	3230.93	3237.31	4967.85	5523.56	4733.12
90	OC1(N2CCN=C2c3ccccc13)c4ccc(Cl)cc4	1	Positive	0	1.4708	2.16325	85.7689	0	0	0	0	0	0	0	0	0	0	0	0	0	0	0	0	0	0	0	0	42.0103	12	12	33	20	13	0	16	2	1	0	0	0	1	0	0	1	4226.5	3928.78	6296.46	6846.25	6299.95
91	FC(F)(F)C1(OC(=O)Nc2ccc(Cl)cc12)C#CC3CC3	1	Positive	0	2.6544	7.04584	71.5798	0	0	0	0	0	0	0	0	0	0	0	0	0	0	0	0	0	0	0	0	37.1961	6	6	30	21	9	0	14	1	2	0	0	3	1	0	0	4	5076.49	4154	6920.66	7491.36	7723.15
92	COc1ccc2cc(ccc2c1)C(C)C(=O)O	1	Positive	1	1.3086	1.71243	71.1496	0	0	0	0	0	0	0	0	0	0	0	0	0	0	0	0	0	0	0	0	36.3811	10	11	31	17	14	0	14	0	3	0	0	0	0	0	0	0	2801.83	2961.87	4194.42	4487.19	3764.86
93	CCCC1C(=O)N2N(C1=O)c3cc(C)ccc3N=C2N(C)C	1	Positive	0	-0.1928	0.0371718	85.753	0	0	0	0	0	0	0	0	0	0	0	0	0	0	0	0	0	0	0	0	47.4999	6	6	42	22	20	0	16	4	2	0	0	0	0	0	0	0	3625.27	4067.98	6221.91	7387.38	7470.84
94	CCC(=C(c1ccccc1)c2ccc(OCCN(C)C)cc2)c3ccccc3	1	Positive	0	3.647	13.3006	132.099	0	0	0	0	0	0	0	0	0	0	0	0	0	0	0	0	0	0	0	0	66.999	18	18	57	28	29	0	26	1	1	0	0	0	0	0	0	0	4232.5	4846.75	6423.55	6917.85	7209.64
95	OC(=O)CCC(=O)c1ccc(cc1)c2ccccc2	1	Positive	1	1.786	3.1898	79.915	0	0	0	0	0	0	0	0	0	0	0	0	0	0	0	0	0	0	0	0	39.9011	12	13	33	19	14	0	16	0	3	0	0	0	0	0	0	0	3090.35	3202.5	4383.09	4344.47	3793.62
96	COC(=O)C1C(O)CCC2CN3CCc4c([nH]c5ccccc45)C3CC12	1	Positive	0	-0.6256	0.391375	99.955	0	0	0	0	0	0	0	0	0	0	0	0	0	0	0	0	0	0	0	0	58.9026	9	10	52	26	26	0	21	2	3	0	0	0	0	0	0	0	4216.26	4960.21	7663.94	8868.52	8790.58
97	COc1c(C)c2COC(=O)c2c(O)c1CC=C(C)CCC(=O)OCCN3CCOCC3	1	Positive	0	1.292	1.66926	118.682	0	0	0	0	0	0	0	0	0	0	0	0	0	0	0	0	0	0	0	0	67.8646	6	6	62	31	31	0	23	1	7	0	0	0	0	0	0	0	5337.54	5738.88	8067.18	8817.23	8878.96
98	CN(C)CCC=C1c2oc3ccccc3c2COc4ccccc14	1	Positive	0	1.2644	1.59871	105.517	0	0	0	0	0	0	0	0	0	0	0	0	0	0	0	0	0	0	0	0	53.6667	15	16	45	24	21	0	21	1	2	0	0	0	0	0	0	0	3759.02	4412.9	6310.44	7203.78	6868.65
99	CC(C)C(N)C(=O)OCCOCn1cnc2c(O)nc(N)nc12	1	Positive	0	-1.7518	3.0688	78.096	1	0	0	0	0	0	0	0	1	0	0	0	0	0	0	0	0	0	2	0	46.0239	9	10	43	23	20	0	13	6	4	0	0	0	0	0	0	0	4096.8	4267.66	6119.74	6432.99	5798.57
100	CN(C)CCc1c[nH]c2ccc(CS(=O)(=O)N3CCCC3)cc12	1	Positive	0	-1.0965	1.20231	94.0403	0	0	0	0	0	0	0	0	0	0	0	0	0	0	0	0	0	0	0	0	54.3938	9	10	48	23	25	0	17	3	2	1	0	0	0	0	0	0	4606.26	5362.05	7063.42	6967.77	6434.61
101	COc1ccc2c(OC3CC4C(C3)C(=O)N(C)CCCCC=CC5CC5(NC4=O)C(=O)NS(=O)(=O)C6CC6)cc(nc2c1C)c7nc(cs7)C(C)C	1	Positive	0	-1.9903	3.96129	195.636	2	0	0	0	0	0	0	0	1	0	0	0	0	0	0	0	0	0	2	0	115.133	15	17	99	52	47	0	38	5	7	2	0	0	0	0	0	0	10358.2	11280	15876.1	18160.2	19405.5
102	COc1ccc(Cc2nccc3cc(OC)c(OC)cc23)cc1OC	1	Positive	0	-0.4535	0.205662	105.569	0	0	0	0	0	0	0	0	0	0	0	0	0	0	0	0	0	0	0	0	53.5107	16	17	46	25	21	0	20	1	4	0	0	0	0	0	0	0	4126.69	4580.53	6219.57	7282.37	6883.68
103	CCc1ccc(CCOc2ccc(CC3SC(=O)NC3=O)cc2)nc1	1	Positive	0	0.6678	0.445957	103.879	0	0	0	0	0	0	0	0	0	0	0	0	0	0	0	0	0	0	0	0	54.2819	12	12	45	25	20	0	19	2	3	1	0	0	0	0	0	0	4949.48	4908.4	7293.2	6567.22	5426.3
104	OC(=O)CCc1oc(c2ccccc2)c(n1)c3ccccc3	1	Positive	1	1.8867	3.55964	92.3119	0	0	0	0	0	0	0	0	0	0	0	0	0	0	0	0	0	0	0	0	45.1879	17	19	37	22	15	0	18	1	3	0	0	0	0	0	0	0	3576.1	3887.51	5472.55	5215.64	5257.21
105	COC12CC(COC(=O)c3cncc(Br)c3)CN(C)C1Cc4cn(C)c5cccc2c45	1	Positive	0	-0.0063	3.969e-05	128.415	0	0	0	0	0	0	0	0	0	0	0	0	0	0	0	0	0	0	0	0	68.3326	15	16	57	31	26	0	24	3	3	0	0	0	0	1	0	1	11229.9	6610.78	10470.1	12384.3	12190.1
106	Cc1cc(cc(C)c1Oc2nc(Nc3ccc(cc3)C#N)nc(N)c2Br)C#N	1	Positive	0	2.1789	4.74761	113.799	0	0	0	0	0	0	0	0	0	0	0	0	0	0	0	0	0	0	0	0	55.6539	18	18	43	28	15	0	20	6	1	0	0	0	0	1	0	1	10718.3	5642.59	8562.57	11696.3	8685.39
107	COC(C(Oc1nc(C)cc(C)n1)C(=O)O)(c2ccccc2)c3ccccc3	1	Positive	1	1.8794	3.53214	114.313	0	0	0	0	0	0	0	0	0	0	0	0	0	0	0	0	0	0	0	0	58.7974	18	18	50	28	22	0	22	2	4	0	0	0	0	0	0	0	4612.43	4981.59	7262.56	8540.35	9941.34
108	CN1CCc2cccc3c2C1Cc4ccc(O)c(O)c34	1	Positive	0	1.0973	1.20407	85.0441	0	0	0	0	0	0	0	0	0	0	0	0	0	0	0	0	0	0	0	0	43.9595	12	13	37	20	17	0	17	1	2	0	0	0	0	0	0	0	3177.9	3699.66	5694.15	6808.15	6240.75
109	COc1ccc2CC3N(C)CCC45C(Oc1c24)C(=O)CCC35O	1	Positive	0	-0.9381	0.880032	87.2858	0	0	0	0	0	0	0	0	0	0	0	0	0	0	0	0	0	0	0	0	49.9907	6	6	44	23	21	0	18	1	4	0	0	0	0	0	0	0	3838.16	4512.72	7578	10115.2	9990.98
110	C(C(C1CCCCC1)C2CCCCC2)C3CCCCN3	1	Positive	0	-2.6915	7.24417	68.2819	0	0	0	0	0	0	0	0	0	0	0	0	0	0	0	0	0	0	0	0	57.8778	0	0	55	20	35	0	19	1	0	0	0	0	0	0	0	0	2972.78	3647.52	5028.52	5145.12	4815.34
111	CC(C)(C)NC(=O)C1CC2CCCCC2CN1CC(O)C(Cc3ccccc3)NC(=O)C(CC(=O)N)NC(=O)c4ccc5ccccc5n4	1	Positive	0	-0.4444	0.197491	187.439	2	0	1	0	0	0	0	0	2	0	0	0	2	0	0	0	0	0	0	0	110.83	16	17	99	49	50	0	38	6	5	0	0	0	0	0	0	0	7989.86	8792.62	13057.5	14409.3	14703.6
112	CC(=C)C(=O)OCC1CO1	1	Positive	0	0.8815	0.777042	35.1623	0	0	0	0	0	0	0	0	0	0	0	0	0	0	0	0	0	0	0	0	21.3939	0	0	20	10	10	0	7	0	3	0	0	0	0	0	0	0	1787.91	1803.21	1965.85	1943.64	1233.64
113	CC1=C(N2C(SC1)C(NC(=O)C(N)c3ccccc3)C2=O)C(=O)O	1	Positive	1	-0.1639	0.0268632	92.3172	2	0	0	0	1	0	0	0	3	0	0	0	0	0	0	0	0	0	0	0	48.9035	6	6	41	24	17	0	16	3	4	1	0	0	0	0	0	0	4965.8	4783.8	7081.75	8091.37	7869.25
114	CC(COc1ccccc1)NC(C)C(O)c2ccc(O)cc2	1	Positive	0	0.5295	0.28037	95.8117	0	0	0	0	0	0	0	0	0	0	0	0	0	0	0	0	0	0	0	0	50.5222	12	12	45	22	23	0	18	1	3	0	0	0	0	0	0	0	3584.22	3846.14	5278.71	5525.33	4648.96
115	CCCSc1nc(NC2CC2c3ccc(F)c(F)c3)c4nnn(C5CC(OCCO)C(O)C5O)c4n1	1	Positive	0	-1.3393	1.79372	126.8	0	0	0	0	0	0	0	0	0	0	0	0	0	0	0	0	0	0	0	0	72.9722	15	16	64	36	28	0	23	6	4	1	0	2	0	0	0	2	7297.3	7332.23	10783	12074.6	11388.8
116	S1SSSSSSS1	1	Positive	0	4.7248	22.3237	62.348	0	0	0	0	0	0	0	0	0	0	0	0	0	0	0	0	0	0	0	0	23.2	0	0	8	8	0	0	0	0	0	8	0	0	0	0	0	0	8222.75	8222.75	8222.75	8222.75	4111.37
117	CNC(=O)c1ccccc1Sc2ccc3c(C=Cc4ccccn4)[nH]nc3c2	1	Positive	0	0.5089	0.258979	124.896	0	0	0	0	0	0	0	0	0	0	0	0	0	0	0	0	0	0	0	0	58.8243	21	22	46	28	18	0	22	4	1	1	0	0	0	0	0	0	5260.7	5419.43	7802.44	8253.06	7790.52
118	CC(C)C(N)C(=O)OCC(CO)OCn1cnc2c(O)nc(N)nc12	1	Positive	0	-2.2625	5.11891	84.0585	1	0	0	0	0	0	0	0	1	0	0	0	0	0	0	0	0	0	2	0	49.9194	9	10	47	25	22	0	14	6	5	0	0	0	0	0	0	0	4499.07	4632.32	6700.78	7300.27	6677.2
119	COC1C(CC(O)CN)OC2CC3OC(CCC4OC(CCC56CC7OC8C(OC9CCC(CC(=O)CC12)OC9C8O5)C7O6)CC4=C)CC(C)C3=C	1	Positive	0	-4.8867	23.8798	167.593	0	0	0	0	0	0	0	0	0	0	0	0	0	0	0	0	0	0	0	0	119.663	0	0	111	52	59	0	40	1	11	0	0	0	0	0	0	0	8842.36	10360.2	16821.1	19771.4	18794.7
120	CCCCCCCC(=O)OCC(O)CO	1	Positive	0	-2.3928	5.72549	49.2491	0	0	0	0	0	0	0	0	0	0	0	0	0	0	0	0	0	0	0	0	37.2374	0	0	37	15	22	0	11	0	4	0	0	0	0	0	0	0	2633.13	2533.59	3078.62	3064.83	2578.3
121	CC1CCC(C)CC1	1	Positive	0	1.2892	1.66204	34.8778	0	0	0	0	0	0	0	0	0	0	0	0	0	0	0	0	0	0	0	0	24.7487	0	0	24	8	16	0	8	0	0	0	0	0	0	0	0	0	1170.37	1347.83	1791.8	1516.49	692.383
122	CCCC(C)(COC(=O)N)COC(=O)N	1	Positive	0	-0.0469	0.00219961	48.8083	0	0	0	0	0	0	0	0	0	0	0	0	0	0	0	0	0	0	0	0	33.2503	0	0	33	15	18	0	9	2	4	0	0	0	0	0	0	0	2732.93	2581.02	3578.35	3338.62	3284.96
123	CCc1nc(N)nc(N)c1c2ccc(Cl)cc2	1	Positive	0	0.0842	0.00708964	68.8867	0	0	0	0	0	0	0	0	0	0	0	0	0	0	0	0	0	0	0	0	36.3683	12	13	30	17	13	0	12	4	0	0	0	0	1	0	0	1	3785.86	3187.56	4709.41	4952.03	4554.43
124	Cn1ccnc1S	1	Positive	0	-0.4742	0.224866	31.9215	0	0	0	0	0	0	0	0	0	0	0	0	0	0	0	0	0	0	0	0	16.1408	5	5	13	7	6	0	4	2	0	1	0	0	0	0	0	0	2003.39	1463.38	2117.82	1634.18	291.737
125	COC1C=COC2(C)Oc3c(C)c(O)c4C(=C(NC(=O)C(=CC=CC(C)C(O)C(C)C(O)C(C)C(OC(=O)C)C1C)C)C5=NC6(CCN(CC(C)C)CC6)N=C5c4c3C2=O)O	1	Positive	0	-0.9636	0.928525	226.993	0	0	0	0	0	0	0	0	0	0	0	0	0	0	0	0	0	0	0	0	135.523	10	11	123	61	62	0	46	4	11	0	0	0	0	0	0	0	10299.6	11224.4	17656.2	22013.5	23959.2
126	NS(=O)(=O)c1cc(C(=O)O)c(Cl)cc1Cl	1	Positive	1	0.3221	0.103748	56.8567	0	0	0	0	0	0	0	0	0	0	0	0	0	0	0	0	0	0	0	0	27.222	6	6	20	15	5	0	7	1	4	1	0	0	2	0	0	2	5776.25	4174.33	5650.63	6912.01	7953.06
127	CCOC(=O)C(=C)C#N	1	Positive	0	0.8082	0.653187	31.4079	0	0	0	0	0	0	0	0	0	0	0	0	0	0	0	0	0	0	0	0	17.9316	0	0	16	9	7	0	6	1	2	0	0	0	0	0	0	0	1580.83	1406.54	1699.84	1712.94	1258.69
128	COc1cccc2C(=O)c3c(O)c4CC(O)(CC(OC5CC(N)C(O)C(C)O5)c4c(O)c3C(=O)c12)C(=O)C	1	Positive	0	-2.766	7.65076	135.586	0	0	0	0	0	0	0	0	0	0	0	0	0	0	0	0	0	0	0	0	75.977	12	12	67	38	29	0	27	1	10	0	0	0	0	0	0	0	6680.47	7076.97	11411.3	14700.6	15548.1
129	CCCCNc1cc(cc(c1Oc2ccccc2)S(=O)(=O)N)C(=O)O	1	Positive	1	-1.4399	2.07331	97.7164	0	0	0	0	0	0	0	0	0	0	0	0	0	0	0	0	0	0	0	0	52.3659	12	12	45	25	20	0	17	2	5	1	0	0	0	0	0	0	5172.89	5525.55	7000.49	7569.97	8084.5
130	CC(=O)OC1CC2CCC3C(CCC4(C)C3CC(C4OC(=O)C)[N+]5(C)CCCCC5)C2(C)CC1N6CCCCC6	1	Positive	0	-2.1076	4.44198	142.923	0	0	0	0	0	0	0	0	0	0	0	0	0	0	0	0	0	0	0	0	103.255	0	0	97	40	57	0	34	2	4	0	0	0	0	0	0	0	6379.16	7637.21	12259.1	14633.2	15588.8
131	Nc1ncnc2c1ncn2C3OC(CO)C(O)C3O	1	Positive	0	-3.2146	10.3337	61.184	0	0	0	0	0	0	0	0	0	0	0	0	0	0	0	0	0	0	0	0	34.9763	9	10	32	19	13	0	10	5	4	0	0	0	0	0	0	0	3460.7	3682.26	5649.65	6325.12	5405.28
132	CCC(=O)OC(OP(=O)(CCCCc1ccccc1)CC(=O)N2CC(CC2C(=O)O)C3CCCCC3)C(C)C	1	Positive	1	-1.0525	1.10776	135.28	1	0	0	0	0	0	0	0	1	0	0	1	2	0	0	0	0	0	0	0	93.8165	6	6	85	39	46	0	30	1	7	0	1	0	0	0	0	0	7322.01	8041.09	11077.7	12370.6	13274.5
133	CN(CCOc1ccc(CC2SC(=O)NC2=O)cc1)c3ccccn3	1	Positive	0	0.2646	0.0700132	102.703	0	0	0	0	0	0	0	0	0	0	0	0	0	0	0	0	0	0	0	0	52.9551	12	12	44	25	19	0	18	3	3	1	0	0	0	0	0	0	5000.4	4968.21	7353.93	6634.96	5569.41
134	NCCc1ccc(O)c(O)c1	1	Positive	0	-0.4011	0.160881	46.3328	0	0	0	0	0	0	0	0	0	0	0	0	0	0	0	0	0	0	0	0	24.1187	6	6	22	11	11	0	8	1	2	0	0	0	0	0	0	0	1873.42	1851.92	2460.27	2514.49	1679.71
135	Nc1c2CCCCc2nc3ccccc13	1	Positive	0	-0.6338	0.401702	63.3801	0	0	0	0	0	0	0	0	0	0	0	0	0	0	0	0	0	0	0	0	34.4151	10	11	29	15	14	0	13	2	0	0	0	0	0	0	0	0	2282.05	2697.94	3926.05	4255.29	3461.45
136	Oc1ccc2C(C(CCc2c1)c3ccccc3)c4ccc(OCCN5CCCC5)cc4	1	Positive	0	2.0296	4.11928	134.724	0	0	0	0	0	0	0	0	0	0	0	0	0	0	0	0	0	0	0	0	72.6546	18	18	62	31	31	0	28	1	2	0	0	0	0	0	0	0	4779.03	5644.21	8027.09	8340.32	8186.23
137	NCCO	1	Positive	0	-1.187	1.40897	16.2111	0	0	0	0	0	0	0	0	0	0	0	0	0	0	0	0	0	0	0	0	10.0896	0	0	11	4	7	0	2	1	1	0	0	0	0	0	0	0	747.805	597.46	508.692	331.072	52.4694
138	OS(=O)(=O)c1ccccc1Nc2ccc(cc2)C(=C3C=CC(=Nc4ccccc4S(=O)(=O)O)C=C3)c5ccc(Nc6ccccc6S(=O)(=O)O)cc5	1	Positive	3	1.2793	1.63661	221.287	0	0	0	0	0	0	0	0	0	0	0	0	0	0	0	0	0	0	0	0	103.675	30	30	81	52	29	0	37	3	9	3	0	0	0	0	0	0	11343.1	12774.5	16013.7	17183.1	17531.5
139	Cc1ncc2CN=C(c3ccccc3F)c4cc(Cl)ccc4n12	1	Positive	0	0.4073	0.165893	97.8141	0	0	0	0	0	0	0	0	0	0	0	0	0	0	0	0	0	0	0	0	46.3853	17	18	36	23	13	0	18	3	0	0	0	1	1	0	0	2	4816.19	4441.53	6793.17	7812.09	7612.76
140	NNCCc1ccccc1	1	Positive	0	0.4591	0.210773	47.4838	0	0	0	0	0	0	0	0	0	0	0	0	0	0	0	0	0	0	0	0	24.2815	6	6	22	10	12	0	8	2	0	0	0	0	0	0	0	0	1558.7	1669.87	1914.32	1669.24	1222.11
141	CN(C)CCC=C1c2ccccc2COc3ccccc13	1	Positive	0	1.8443	3.40144	94.924	0	0	0	0	0	0	0	0	0	0	0	0	0	0	0	0	0	0	0	0	49.3447	12	12	42	21	21	0	19	1	1	0	0	0	0	0	0	0	3214.52	3740.05	5109	5950.42	5517.24
142	CC(=C)C(=O)OCCOC(=O)C(=C)C	1	Positive	0	2.1488	4.61734	50.8662	0	0	0	0	0	0	0	0	0	0	0	0	0	0	0	0	0	0	0	0	30.1431	0	0	28	14	14	0	10	0	4	0	0	0	0	0	0	0	2480.74	2332.33	3063.2	3113.81	2130.34
143	FC(F)(F)COc1ccc(OCC(F)(F)F)c(c1)C(=O)NCC2CCCCN2	1	Positive	0	0.279	0.077841	86.2215	0	0	0	0	0	0	0	0	0	0	0	0	0	0	0	0	0	0	0	0	51.2039	6	6	48	28	20	0	17	2	3	0	0	6	0	0	0	6	5798.74	5268.77	8783.08	7534.04	6675.28
144	NC(=O)C1CCCN1C(=O)C(Cc2c[nH]cn2)NC(=O)C3CCC(=O)N3	1	Positive	0	-4.618	21.3259	81.1214	3	0	0	0	0	0	0	0	3	0	0	2	0	0	0	0	0	0	0	0	52.6374	5	5	48	26	22	0	16	6	4	0	0	0	0	0	0	0	4531.63	4795.1	7092.83	6887.6	7281.36
145	CN1CCN(CC1)c2ccc3[nH]c(nc3c2)c4c(O)nc5cccc(F)c5c4N	1	Positive	0	-0.5738	0.329246	118.295	0	0	0	0	0	0	0	0	0	0	0	0	0	0	0	0	0	0	0	0	58.9217	19	22	50	29	21	0	21	6	1	0	0	1	0	0	0	1	4844.97	5468.51	8290.13	9131.28	9062.4
146	COc1cc2nc(nc(N)c2cc1OC)N3CCN(CC3)C(=O)C4COc5ccccc5O4	1	Positive	0	-1.8495	3.42065	126.723	0	0	0	0	0	0	0	0	0	0	0	0	0	0	0	0	0	0	0	0	66.6598	16	17	58	33	25	0	23	5	5	0	0	0	0	0	0	0	5604.3	6339.29	9309.2	10733	9876.85
147	CNC(=C[N+](=O)[O-])NCCSCc1csc(CN(C)C)n1	1	Positive	0	0.0893	0.00797449	87.4829	0	0	0	0	0	0	0	0	0	0	0	0	0	0	0	0	0	0	0	0	48.0267	5	5	42	21	21	0	12	5	2	2	0	0	0	0	0	0	5301.11	4650.46	6012.09	5582.77	6323.82
148	CC(N)COc1c(C)cccc1C	1	Positive	0	0.9579	0.917572	58.6975	0	0	0	0	0	0	0	0	0	0	0	0	0	0	0	0	0	0	0	0	32.5975	6	6	30	13	17	0	11	1	1	0	0	0	0	0	0	0	2056.34	2205.05	2955.94	3098.75	2302.42
149	CCC(C)(C)C(=O)OC1CC(C)C=C2C=CC(C)C(CCC3CC(O)CC(=O)O3)C12	1	Positive	0	1.0638	1.13167	111.456	0	0	0	0	0	0	0	0	0	0	0	0	0	0	0	0	0	0	0	0	73.3481	0	0	68	30	38	0	25	0	5	0	0	0	0	0	0	0	4925.05	5415.84	8327.39	9433.49	9105.71
150	CC(N)C(O)c1cccc(O)c1	1	Positive	0	-0.615	0.378225	50.8224	0	0	0	0	0	0	0	0	0	0	0	0	0	0	0	0	0	0	0	0	27.2123	6	6	25	12	13	0	9	1	2	0	0	0	0	0	0	0	2019.72	2020.4	2812.12	2923.95	2243.14
151	CC(C)NCC(O)COc1ccc(COCCOC(C)C)cc1	1	Positive	0	-0.47	0.2209	97.1348	0	0	0	0	0	0	0	0	0	0	0	0	0	0	0	0	0	0	0	0	56.6586	6	6	54	23	31	0	18	1	4	0	0	0	0	0	0	0	3848.32	4082.67	5283.39	5141.76	4401.32
152	Cc1ccc(Sc2ccccc2N3CCNCC3)c(C)c1	1	Positive	0	2.589	6.70292	101.299	0	0	0	0	0	0	0	0	0	0	0	0	0	0	0	0	0	0	0	0	51.4494	12	12	43	21	22	0	18	2	0	1	0	0	0	0	0	0	4039.34	4187.93	6065.59	6809.48	5768.06
153	CC(C)NCC(O)COc1ccc(NC(=O)C)cc1	1	Positive	0	-1.1249	1.2654	77.9784	0	0	0	0	0	0	0	0	0	0	0	0	0	0	0	0	0	0	0	0	43.9154	6	6	41	19	22	0	14	2	3	0	0	0	0	0	0	0	3202.35	3302.91	4438.54	4223.01	3660.53
154	Cc1ccc(cc1)S(=O)(=O)NCl	1	Positive	0	1.0002	1.0004	51.8093	0	0	0	0	0	0	0	0	0	0	0	0	0	0	0	0	0	0	0	0	25.4383	6	6	20	12	8	0	7	1	2	1	0	0	1	0	0	1	4010.66	3465.26	4521.79	4461.46	2821.06
155	OC(=O)CC(O)(CC(=O)O)C(=O)O	1	Positive	3	-1.395	1.94602	35.6239	0	0	0	0	0	0	0	0	0	0	0	0	0	0	0	0	0	0	0	0	21.5083	0	0	21	13	8	0	6	0	7	0	0	0	0	0	0	0	2665.49	2179.4	3366.02	3422.04	3784.76
156	OCC(O)C(O)C(O)C(O)C=O	1	Positive	0	-2.7906	7.78745	37.3456	0	0	0	0	0	0	0	0	0	0	0	0	0	0	0	0	0	0	0	0	23.3735	0	0	24	12	12	0	6	0	6	0	0	0	0	0	0	0	2413.59	2039.69	2806.31	3657.46	2940.41
157	OC(=O)CCCN1CCC(CC1)OC(c2ccc(Cl)cc2)c3ccccn3	1	Positive	1	-0.1589	0.0252492	106.768	0	0	0	0	0	0	0	0	0	0	0	0	0	0	0	0	0	0	0	0	60.4158	12	12	52	27	25	0	21	2	3	0	0	0	1	0	0	1	5471.95	5083.35	7234.73	7398.4	6631.2
158	COCc1c(nc(C(C)C)c(C=CC(O)CC(O)CC(=O)O)c1c2ccc(F)cc2)C(C)C	1	Positive	1	1.1344	1.28686	131.077	0	0	0	0	0	0	0	0	0	0	0	0	0	0	0	0	0	0	0	0	74.098	12	13	67	33	34	0	26	1	5	0	0	1	0	0	0	1	5622.39	5747.95	8191.38	9292.01	10518.2
159	COc1cc2ncnc(Nc3ccc(F)c(Cl)c3)c2cc1OCCCN4CCOCC4	1	Positive	0	-0.6197	0.384028	123.533	0	0	0	0	0	0	0	0	0	0	0	0	0	0	0	0	0	0	0	0	64.266	16	17	55	31	24	0	22	4	3	0	0	1	1	0	0	2	6368.53	6066.18	8629.24	9742.29	8237.88
160	CCOc1ccc(Cc2cc(ccc2Cl)C3OC(CO)C(O)C(O)C3O)cc1	1	Positive	0	0.561	0.314721	112.085	0	0	0	0	0	0	0	0	0	0	0	0	0	0	0	0	0	0	0	0	60.6218	12	12	53	28	25	0	21	0	6	0	0	0	1	0	0	1	5847.46	5311.41	7916.16	9677.75	8491.62
161	[O-][N+](=O)NC1=NCCN1Cc2ccc(Cl)nc2	1	Positive	0	0.0787	0.00619369	59.9896	0	0	0	0	0	0	0	0	0	0	0	0	0	0	0	0	0	0	0	0	31.7919	6	6	27	17	10	0	9	5	2	0	0	0	1	0	0	1	4058.16	3404.75	4928.45	4265.94	3827.05
162	CC(C)COc1ccc(cc1C#N)c2nc(C)c(s2)C(=O)O	1	Positive	1	1.4297	2.04404	90.5589	0	0	0	0	0	0	0	0	0	0	0	0	0	0	0	0	0	0	0	0	46.3347	11	12	38	22	16	0	16	2	3	1	0	0	0	0	0	0	4512.62	4260.95	6387.44	7006.58	5989.99
163	Cc1cnc(cn1)C(=O)NC2CCCCCC=CC3CC3(NC(=O)C4CC(CN4C2=O)Oc5nc6ccccc6c7ccccc57)C(=O)NS(=O)(=O)C8CC8	1	Positive	0	-3.9732	15.7863	195.297	4	0	0	0	0	0	0	0	3	0	0	1	0	0	0	0	0	0	2	0	115.286	20	22	98	55	43	0	40	7	7	1	0	0	0	0	0	0	10007.2	11377	15893.3	18185.2	18940.8
164	CNCC(O)c1ccc(O)cc1	1	Positive	0	-0.1725	0.0297563	51.0126	0	0	0	0	0	0	0	0	0	0	0	0	0	0	0	0	0	0	0	0	27.2123	6	6	25	12	13	0	9	1	2	0	0	0	0	0	0	0	2019.72	2042.36	2664.04	2694.46	2070.65
165	CC1C=CCC2C1C(=O)OC2=O	1	Positive	0	0.1596	0.0254722	42.1957	0	0	0	0	0	0	0	0	0	0	0	0	0	0	0	0	0	0	0	0	24.9139	0	0	22	12	10	0	9	0	3	0	0	0	0	0	0	0	2076.44	2188.1	3402.23	3382.53	2792.04
166	CCOC(=O)C(CCc1ccccc1)NC(C)C(=O)N2Cc3cc(OC)c(OC)cc3CC2C(=O)O	1	Positive	1	-0.3822	0.146077	139.003	3	0	0	0	0	2	0	0	3	0	0	0	0	0	0	0	0	2	0	0	78.005	12	12	70	36	34	0	27	2	7	0	0	0	0	0	0	0	6113.85	6498.58	9237.47	10833.7	10972.5
167	OC(=O)c1ccccc1OC(=O)c2ccccc2O	1	Positive	1	1.0748	1.1552	73.9156	0	0	0	0	0	0	0	0	0	0	0	0	0	0	0	0	0	0	0	0	35.3179	12	12	29	19	10	0	14	0	5	0	0	0	0	0	0	0	3309.7	3301.79	4719.67	5066.62	4980.24
168	NS(=O)(=O)c1cc2c(NCNS2(=O)=O)cc1Cl	1	Positive	0	-1.8562	3.44548	63.4722	0	0	0	0	0	0	0	0	0	0	0	0	0	0	0	0	0	0	0	0	32.1423	6	6	25	17	8	0	7	3	4	2	0	0	1	0	0	1	5942.83	5620.98	7073.13	8071.21	7954.13
169	CC(C)(C)NCC(O)COc1nsnc1N2CCOCC2	1	Positive	0	0.1991	0.0396408	82.6962	0	0	0	0	0	0	0	0	0	0	0	0	0	0	0	0	0	0	0	0	48.589	5	5	45	21	24	0	13	4	3	1	0	0	0	0	0	0	4480.35	4487.33	6024.03	5797.6	5353.2
170	CN(C)c1ccc(cc1)C(=C2C=CC(=[N+](C)C)C=C2)c3ccccc3	1	Positive	0	0.833	0.693889	116.192	0	0	0	0	0	0	0	0	0	0	0	0	0	0	0	0	0	0	0	0	59.3498	12	12	50	25	25	0	23	2	0	0	0	0	0	0	0	0	3735.87	4341.65	5930.07	6464.8	6231.36
171	OC1CCN(CCCN2c3ccccc3Sc4ccc(cc24)C#N)CC1	1	Positive	0	0.1474	0.0217268	111.337	0	0	0	0	0	0	0	0	0	0	0	0	0	0	0	0	0	0	0	0	59.2982	12	12	49	26	23	0	21	3	1	1	0	0	0	0	0	0	4925.32	5163.48	7629.52	8515.57	7163.6
172	Nc1n[nH]c(S)n1	1	Positive	0	-0.0516	0.00266256	25.891	0	0	0	0	0	0	0	0	0	0	0	0	0	0	0	0	0	0	0	0	13.4872	5	5	11	7	4	0	2	4	0	1	0	0	0	0	0	0	2105.22	1497.13	2227.22	1341.83	542.878
173	CN(C)CCc1c[nH]c2ccc(CC3COC(=O)N3)cc12	1	Positive	0	0.3208	0.102913	84.7072	0	0	0	0	0	0	0	0	0	0	0	0	0	0	0	0	0	0	0	0	47.0667	9	10	42	21	21	0	16	3	2	0	0	0	0	0	0	0	3430.09	3887.86	5565.85	4934.55	4421.51
174	CCN1CC(CCN2CCOCC2)C(C1=O)(c3ccccc3)c4ccccc4	1	Positive	0	1.0983	1.20626	118.029	0	0	0	0	0	0	0	0	0	0	0	0	0	0	0	0	0	0	0	0	66.0478	12	12	58	28	30	0	24	2	2	0	0	0	0	0	0	0	4397.15	5122.94	7320.32	8470.99	9167.28
175	CCC(C)C(=O)OC1CC(O)C=C2C=CC(C)C(CCC(O)CC(O)CC(=O)O)C12	1	Positive	1	-1.8959	3.59444	105.025	0	0	0	0	0	0	0	0	0	0	0	0	0	0	0	0	0	0	0	0	70.0985	0	0	66	30	36	0	23	0	7	0	0	0	0	0	0	0	5146.43	5307.32	7844.06	8739.33	9367.39
176	OC(=O)C1CC(CN1C(=O)CP(=O)(O)CCCCc2ccccc2)C3CCCCC3	1	Positive	2	-1.9013	3.61494	102.023	1	0	0	0	0	0	0	0	1	0	0	1	2	0	0	0	0	0	0	0	71.891	6	6	64	30	34	0	23	1	5	0	1	0	0	0	0	0	5788.03	6409.85	8486.77	8877.75	9069.78
177	Nc1nc(O)c2c(CCc3ccc(cc3)C(=O)NC(CCC(=O)O)C(=O)O)c[nH]c2n1	1	Positive	2	-1.4614	2.13569	106.666	1	0	0	0	0	0	0	1	1	0	0	0	0	0	0	0	0	0	0	0	59.5147	15	16	52	31	21	0	20	5	6	0	0	0	0	0	0	0	5423.41	5538.24	8151.34	8379.4	8244.4
178	Cc1ccc(cc1)C(=O)c2cc(O)c(O)c(c2)[N+](=O)[O-]	1	Positive	0	1.6853	2.84024	75.5281	0	0	0	0	0	0	0	0	0	0	0	0	0	0	0	0	0	0	0	0	37.0847	12	12	31	20	11	0	14	1	5	0	0	0	0	0	0	0	3506.91	3498.11	5079.64	5802.01	5249.34
179	Clc1ccc(s1)C(=O)NCC2CN(C(=O)O2)c3ccc(cc3)N4CCOCC4=O	1	Positive	0	0.3706	0.137344	113.65	0	0	0	0	0	0	0	0	0	0	0	0	0	0	0	0	0	0	0	0	57.8323	11	11	47	29	18	0	19	3	5	1	0	0	1	0	0	1	6912.28	6126.63	9907.52	9049.6	7766.75
180	CC12CC(O)C3C(CCC4=CC(=O)C=CC34C)C1CCC2(O)C(=O)OCCl	1	Positive	0	0.5163	0.266566	101.351	0	0	0	0	0	0	0	0	0	0	0	0	0	0	0	0	0	0	0	0	61.1534	0	0	54	27	27	0	21	0	5	0	0	0	1	0	0	1	5593.52	5231.78	8711.5	11004.8	11512.9
181	Sc1[nH]cnc2ncnc12	1	Positive	0	-0.2329	0.0542424	33.1009	0	0	0	0	0	0	0	0	0	0	0	0	0	0	0	0	0	0	0	0	18.7672	9	10	14	10	4	0	5	4	0	1	0	0	0	0	0	0	2538.01	2090.16	3078.03	2875.53	2110.48
182	Cc1ccc(cc1)S(=O)(=O)NC(=O)NN2CCCCCC2	1	Positive	0	-0.7655	0.58599	77.1185	0	0	0	0	0	0	0	0	0	0	0	0	0	0	0	0	0	0	0	0	47.2487	6	6	42	21	21	0	14	3	3	1	0	0	0	0	0	0	4425.37	4910.75	6284.55	6955.14	5872.98
183	CC(C(=O)O)c1cccc(c1)C(=O)c2ccccc2	1	Positive	1	2.0112	4.04493	80.1707	0	0	0	0	0	0	0	0	0	0	0	0	0	0	0	0	0	0	0	0	39.9011	12	12	33	19	14	0	16	0	3	0	0	0	0	0	0	0	3090.35	3202.5	4504.16	4879.65	4392.29
184	Clc1cc2NC(=O)Cc2cc1CCN3CCN(CC3)c4nsc5ccccc45	1	Positive	0	1.5359	2.35899	121.016	0	0	0	0	0	0	0	0	0	0	0	0	0	0	0	0	0	0	0	0	61.2447	15	16	49	28	21	0	21	4	1	1	0	0	1	0	0	1	6376.18	5963.51	8900.74	9238.47	8359.55
185	Cc1onc(c2ccccc2)c1C(=O)NC3C4SC(C)(C)C(N4C3=O)C(=O)O	1	Positive	1	0.7063	0.49886	105.603	2	0	0	0	2	0	0	0	2	0	0	0	0	0	0	0	0	0	2	0	56.3191	11	12	47	28	19	0	19	3	5	1	0	0	0	0	0	0	5656.6	5653.05	9137.33	9375.21	10484
186	FC(F)(F)Oc1ccc(NC(=O)NN=C(Cc2ccc(cc2)C#N)c3cccc(c3)C(F)(F)F)cc1	1	Positive	0	5.053	25.5328	128.797	0	0	0	0	0	0	0	0	0	0	0	0	0	0	0	0	0	0	0	0	62.2547	18	18	52	36	16	0	24	4	2	0	0	6	0	0	0	6	6940.95	6498.83	10686.8	9279.72	9363.91
187	CC(C)CCCC(C)CCCC(C)CCCC(C)C	1	Positive	0	2.0822	4.33556	81.0518	0	0	0	0	0	0	0	0	0	0	0	0	0	0	0	0	0	0	0	0	60.1117	0	0	59	19	40	0	19	0	0	0	0	0	0	0	0	0	2781.66	3081.04	3856.05	3741.26	3447.99
188	CC1(C)OC2CC3C4CC(F)C5=CC(=O)C=CC5(C)C4(F)C(O)CC3(C)C2(O1)C(=O)CO	1	Positive	0	-0.293	0.085849	109.921	0	0	0	0	0	0	0	0	0	0	0	0	0	0	0	0	0	0	0	0	68.1698	0	0	62	32	30	0	24	0	6	0	0	2	0	0	0	2	5750.51	6115.81	11043.2	14688.7	15640.9
189	Nc1ccc(cc1)S(=O)(=O)Nc2nccs2	1	Positive	0	-1.1622	1.35071	67.8016	0	0	0	0	0	0	0	0	0	0	0	0	0	0	0	0	0	0	0	0	32.5451	11	11	25	16	9	0	9	3	2	2	0	0	0	0	0	0	4463.73	4427.94	5787.33	5389.17	5109.72
190	CCCNCC(O)COc1ccccc1C(=O)CCc2ccccc2	1	Positive	0	0.5151	0.265328	107.388	0	0	0	0	0	0	0	0	0	0	0	0	0	0	0	0	0	0	0	0	58.4694	12	12	52	25	27	0	21	1	3	0	0	0	0	0	0	0	4021.08	4323.34	5646.41	5998.45	5516.67
191	CCCCCCCCCCCCOCCOCCOCCOCCOCCOCCOCCOCCOCCO	1	Positive	0	-4.4555	19.8515	141.683	0	0	0	0	0	0	0	0	0	0	0	0	0	0	0	0	0	0	0	0	102.161	0	0	102	40	62	0	30	0	10	0	0	0	0	0	0	0	6950.6	7291.06	8030.26	8033.54	7505.04
192	CC(C)NCC(O)COc1cc(C)c(OC(=O)C)c(C)c1C	1	Positive	0	0.758	0.574564	89.6746	0	0	0	0	0	0	0	0	0	0	0	0	0	0	0	0	0	0	0	0	52.2314	6	6	49	22	27	0	17	1	4	0	0	0	0	0	0	0	3699.99	3842.08	5429.03	5921.77	5573.33
193	COP(=O)(OC)OC=C(Cl)Cl	1	Positive	0	1.0332	1.0675	42.2758	0	0	0	0	0	0	0	0	0	0	0	0	0	0	0	0	0	0	0	0	22.9056	0	0	18	11	7	0	4	0	4	0	1	0	2	0	0	2	5080.82	3639.28	5083.42	3525.85	3543.99
194	Cc1ccccc1OCC(O)CO	1	Positive	0	0.3011	0.0906612	54.1361	0	0	0	0	0	0	0	0	0	0	0	0	0	0	0	0	0	0	0	0	29.3411	6	6	27	13	14	0	10	0	3	0	0	0	0	0	0	0	2224.77	2244.57	2911.38	3040.49	2087.93
195	CC12CCC(O)CC1=CCC3C2CCC4(C)C3CC=C4c5cccnc5	1	Positive	0	0.006	3.6e-05	108.21	0	0	0	0	0	0	0	0	0	0	0	0	0	0	0	0	0	0	0	0	64.8126	6	6	57	26	31	0	24	1	1	0	0	0	0	0	0	0	3946	4803.11	7659.73	9082.3	8643.69
196	Nc1cc(c(cn1)c2cc(nc(n2)N3CCOCC3)N4CCOCC4)C(F)(F)F	1	Positive	0	-0.5587	0.312146	99.7492	0	0	0	0	0	0	0	0	0	0	0	0	0	0	0	0	0	0	0	0	55.5577	12	13	50	29	21	0	18	6	2	0	0	3	0	0	0	3	5390.02	5629.76	8796.62	8619.65	8952.83
197	FC(F)OC(Cl)C(F)(F)F	1	Positive	0	2.5341	6.42166	23.0359	0	0	0	0	0	0	0	0	0	0	0	0	0	0	0	0	0	0	0	0	12.3806	0	0	12	10	2	0	3	0	1	0	0	5	1	0	0	6	3752.19	2119.55	4184.02	4040.45	2575.09
198	NC(=N)NN=Cc1c(Cl)cccc1Cl	1	Positive	0	1.4415	2.07792	57.9188	0	0	0	0	0	0	0	0	0	0	0	0	0	0	0	0	0	0	0	0	28.1743	6	6	22	14	8	0	8	4	0	0	0	0	2	0	0	2	4460.43	2835.48	4113.01	4626.97	4700.7
199	COc1c(OC2OC(CO)C(O)C(O)C2O)cc3CCC(NC(=O)C)C4=CC(=O)C(=CC=C4c3c1OC)SC	1	Positive	0	-2.6521	7.03363	146.753	0	0	0	0	0	0	0	0	0	0	0	0	0	0	0	0	0	0	0	0	81.5442	6	6	72	39	33	0	27	1	10	1	0	0	0	0	0	0	7712.38	7676.88	11315.3	15405.5	15492.3
200	CCCC(CC)CC	1	Positive	0	-0.7606	0.578512	33.6855	0	0	0	0	0	0	0	0	0	0	0	0	0	0	0	0	0	0	0	0	26.0823	0	0	26	8	18	0	8	0	0	0	0	0	0	0	0	0	1172.4	1227.78	1362.06	1377.3	1135.17
201	CC[N+](C)(C)c1cccc(O)c1	1	Positive	0	-0.4931	0.243148	53.2729	0	0	0	0	0	0	0	0	0	0	0	0	0	0	0	0	0	0	0	0	30.1707	6	6	28	12	16	0	10	1	1	0	0	0	0	0	0	0	1911.06	2072.7	2912.82	2974.59	2315.88
202	CN(C)CCCN	1	Positive	0	-0.7969	0.63505	30.8495	0	0	0	0	0	0	0	0	0	0	0	0	0	0	0	0	0	0	0	0	20.3351	0	0	21	7	14	0	5	2	0	0	0	0	0	0	0	0	1127.94	1135	1185.95	960.029	715.951
203	CC(C)NCC(O)COc1ccccc1OCC=C	1	Positive	0	0.065	0.004225	81.591	0	0	0	0	0	0	0	0	0	0	0	0	0	0	0	0	0	0	0	0	45.2422	6	6	42	19	23	0	15	1	3	0	0	0	0	0	0	0	3151.43	3312.96	4281.67	4449.25	3839.76
204	Nc1nc2ccc(OC(F)(F)F)cc2s1	1	Positive	0	2.7799	7.72784	53.8589	0	0	0	0	0	0	0	0	0	0	0	0	0	0	0	0	0	0	0	0	24.987	9	10	20	15	5	0	8	2	1	1	0	3	0	0	0	3	3918.21	3273.9	5976.21	3767.06	3751.95
205	COC1CC2OCC2(OC(=O)C)C3C(OC(=O)c4ccccc4)C5(O)CC(OC(=O)C(O)C(NC(=O)OC(C)(C)C)c6ccccc6)C(=C(C(OC)C(=O)C13C)C5(C)C)C	1	Positive	0	2.3736	5.63398	217.808	0	0	0	0	0	0	0	0	0	0	0	0	0	0	0	0	0	0	0	0	129.535	12	12	117	60	57	0	45	1	14	0	0	0	0	0	0	0	10329.5	11131.2	17651.4	22950.4	28128.8
206	CCN(CC)CCOC(=O)C1(CCCCC1)C2CCCCC2	1	Positive	0	-1.1172	1.24814	80.1224	0	0	0	0	0	0	0	0	0	0	0	0	0	0	0	0	0	0	0	0	59.4818	0	0	57	22	35	0	19	1	2	0	0	0	0	0	0	0	3484.71	3957.44	5482.64	6377.76	6467
207	C(C1=NCCN1)c2cccc3ccccc23	1	Positive	0	1.1094	1.23077	70.4181	0	0	0	0	0	0	0	0	0	0	0	0	0	0	0	0	0	0	0	0	36.1751	10	11	30	16	14	0	14	2	0	0	0	0	0	0	0	0	2426.31	2864.16	3960.26	3554.74	3126.56
208	CC(C)c1c(C(=O)Nc2ccccc2)c(c3ccccc3)c(c4ccc(F)cc4)n1CCC(O)CC(O)CC(=O)O	1	Positive	1	1.0933	1.1953	165.571	0	0	0	0	0	0	0	0	0	0	0	0	0	0	0	0	0	0	0	0	88.1848	23	25	76	41	35	0	33	2	5	0	0	1	0	0	0	1	6829.45	7228.74	10483.7	11464.6	13265.7
209	CCC1C=C(C)CC(C)CC(OC)C2OC(O)(C(C)CC2OC)C(=O)C(=O)N3CCCCC3C(=O)OC(C(C)C(O)CC1=O)C(=CC4CCC(Cl)C(C4)OC)C	1	Positive	0	-0.4501	0.20259	201.657	1	0	0	0	0	0	0	0	2	0	0	0	0	0	0	0	0	0	0	0	133.124	0	0	124	56	68	0	43	1	11	0	0	0	1	0	0	1	10541	10462.8	15908.8	20747.1	22312.2
210	CN1CCN(CCCN2c3ccccc3Sc4ccc(cc24)C(F)(F)F)CC1	1	Positive	0	2.4362	5.93507	117.806	0	0	0	0	0	0	0	0	0	0	0	0	0	0	0	0	0	0	0	0	60.834	12	12	52	28	24	0	21	3	0	1	0	3	0	0	0	3	5753.18	5711.92	9181.82	9491.49	8273.34
211	OC(=O)c1cc(C(=O)O)c(cc1C(=O)O)C(=O)O	1	Positive	4	-0.3382	0.114379	54.9526	0	0	0	0	0	0	0	0	0	0	0	0	0	0	0	0	0	0	0	0	28.0168	6	6	24	18	6	0	10	0	8	0	0	0	0	0	0	0	3496.48	3068.68	4677.74	5159.85	5776.04
212	CCCC(C)C	1	Positive	0	0.5918	0.350227	27.5299	0	0	0	0	0	0	0	0	0	0	0	0	0	0	0	0	0	0	0	0	19.8951	0	0	20	6	14	0	6	0	0	0	0	0	0	0	0	0	879.81	890.82	974.639	741.652	487.493
213	CCOC(=O)CC(SP(=S)(OC)OC)C(=O)OCC	1	Positive	0	1.9641	3.85769	77.2727	0	0	0	0	0	0	0	0	0	0	0	0	0	0	0	0	0	0	0	0	44.5111	0	0	38	19	19	0	10	0	6	2	1	0	0	0	0	0	6012.82	5850.88	7866.26	7298.99	7405.92
214	CCN(C(=O)C)c1cccc(c1)c2ccnc3c(cnn23)C#N	1	Positive	0	0.6641	0.441029	92.8289	0	0	0	0	0	0	0	0	0	0	0	0	0	0	0	0	0	0	0	0	46.2239	15	17	38	23	15	0	17	5	1	0	0	0	0	0	0	0	3704.68	4103.81	5870.28	6408.27	6386.94
215	CNCCC(Oc1cccc2ccccc12)c3cccs3	1	Positive	0	1.2604	1.58861	97.1181	0	0	0	0	0	0	0	0	0	0	0	0	0	0	0	0	0	0	0	0	49.1511	15	16	40	21	19	0	18	1	1	1	0	0	0	0	0	0	4096.07	4175.49	5741.15	5672.21	5487.93
216	CCOCCn1c(nc2ccccc12)N3CCCN(C)CC3	1	Positive	0	0.136	0.018496	92.2	0	0	0	0	0	0	0	0	0	0	0	0	0	0	0	0	0	0	0	0	52.4586	9	10	48	22	26	0	17	4	1	0	0	0	0	0	0	0	3519.66	4136.64	5697.2	6300.61	5702.03
217	CNCCC(Oc1ccccc1C)c2ccccc2	1	Positive	0	1.8118	3.28262	85.9387	0	0	0	0	0	0	0	0	0	0	0	0	0	0	0	0	0	0	0	0	45.8247	12	12	40	19	21	0	17	1	1	0	0	0	0	0	0	0	2925.99	3285.29	4292.35	4509.28	4086.2
218	OC(=O)CCNC(=O)c1ccc(cc1)N=Nc2ccc(O)c(c2)C(=O)O	1	Positive	2	-0.1091	0.0119028	90.8738	0	0	0	0	0	0	0	0	0	0	0	0	0	0	0	0	0	0	0	0	48.0339	12	12	41	26	15	0	17	3	6	0	0	0	0	0	0	0	4592.13	4526.04	6356.79	6581.79	6061.41
219	CCCCCCCCCCCCCCCCCCOP(=O)(O)OC1CC[N+](C)(C)CC1	1	Positive	1	-6.635	44.0232	99.1717	0	0	0	0	0	0	0	0	0	0	0	0	0	0	0	0	0	0	0	0	87.278	0	0	84	31	53	0	25	1	4	0	1	0	0	0	0	0	5839.9	6714.72	8055.59	7693.18	7372.19
220	Cc1cn(cn1)c2cc(NC(=O)c3ccc(C)c(Nc4nccc(n4)c5cccnc5)c3)cc(c2)C(F)(F)F	1	Positive	0	0.1776	0.0315418	152.072	0	0	0	0	0	0	0	0	0	0	0	0	0	0	0	0	0	0	0	0	74.1224	29	31	61	39	22	0	28	7	1	0	0	3	0	0	0	3	6773.91	7133.02	11019.5	10761.9	10577.2
221	CC(O)C(O)C1CNc2nc(N)nc(O)c2N1	1	Positive	0	-2.5054	6.27703	57.197	0	0	0	0	0	0	0	0	0	0	0	0	0	0	0	0	0	0	0	0	33.7479	6	6	32	17	15	0	9	5	3	0	0	0	0	0	0	0	3062.5	3157.93	4791.55	5306.17	4585.78
222	COCCOc1cc2ncnc(Nc3cccc(c3)C#C)c2cc1OCCOC	1	Positive	0	-0.1291	0.0166668	117.315	0	0	0	0	0	0	0	0	0	0	0	0	0	0	0	0	0	0	0	0	60.5642	16	17	52	29	23	0	22	3	4	0	0	0	0	0	0	0	4809.64	5279.71	6944.11	7645.44	7370.51
223	CC1=CC=CN2C(=O)C(=CN=C12)c3nn[nH]n3	1	Positive	2	-1.1101	1.23232	62.0855	0	0	0	0	0	0	0	0	0	0	0	0	0	0	0	0	0	0	0	0	30.3363	5	5	25	17	8	0	10	6	1	0	0	0	0	0	0	0	2883.91	3211.4	4614.85	4682.43	4452.06
224	Oc1c([nH]c2ccc(cc12)S(=O)(=O)O)C3=Nc4ccc(cc4C3=O)S(=O)(=O)O	1	Positive	2	-1.7865	3.19158	105.122	0	0	0	0	0	0	0	0	0	0	0	0	0	0	0	0	0	0	0	0	49.2439	15	16	38	28	10	0	16	2	8	2	0	0	0	0	0	0	6814.21	7492.63	9763.69	9884.48	9137.22
225	CC(CCN=C=O)CC(C)(C)CN=C=O	1	Positive	0	-0.614	0.376996	53.76	0	0	0	0	0	0	0	0	0	0	0	0	0	0	0	0	0	0	0	0	35.1663	0	0	33	15	18	0	11	2	2	0	0	0	0	0	0	0	2509.52	2429.32	3020.36	3024.64	3050.3
226	CC1=C(CCN2CCC(CC2)c3noc4cc(F)ccc34)C(=O)N5CCCCC5=N1	1	Positive	0	-0.8708	0.758293	111.228	0	0	0	0	0	0	0	0	0	0	0	0	0	0	0	0	0	0	0	0	65.0444	9	10	57	30	27	0	23	4	2	0	0	1	0	0	0	1	5003.17	5707.2	8506.72	9172.18	8490.88
227	CCN1CCCC1CNC(=O)c2cc(c(N)cc2OC)S(=O)(=O)CC	1	Positive	0	-1.8789	3.53027	96.8643	0	0	0	0	0	0	0	0	0	0	0	0	0	0	0	0	0	0	0	0	57.3314	6	6	52	25	27	0	17	3	4	1	0	0	0	0	0	0	5120.23	5590.28	7394.36	8183.51	8042.19
228	NCC1CCC(CC1)C(=O)O	1	Positive	1	-0.4065	0.165242	40.3852	0	0	0	0	0	0	0	0	0	0	0	0	0	0	0	0	0	0	0	0	26.7859	0	0	26	11	15	0	8	1	2	0	0	0	0	0	0	0	1877.49	1896.33	2612.4	2623.58	1945.58
229	COc1ccc(cc1)C2Sc3ccccc3N(CCN(C)C)C(=O)C2OC(=O)C	1	Positive	0	1.1271	1.27035	123.378	0	0	0	0	0	0	0	0	0	0	0	0	0	0	0	0	0	0	0	0	64.3646	12	12	55	29	26	0	22	2	4	1	0	0	0	0	0	0	5644.34	5699.83	8392.43	10631.2	10850.9
230	CN(C)C(=O)C1CCC(NC(=O)C(=O)Nc2ccc(Cl)cn2)C(C1)NC(=O)c3nc4CCN(C)Cc4s3	1	Positive	0	-2.1505	4.62465	138.039	0	0	0	0	0	0	0	0	2	0	0	0	0	0	0	0	0	0	0	0	78.2318	11	11	67	37	30	0	24	7	4	1	0	0	1	0	0	1	8174.61	7478.14	11461	12628.1	10919.8
231	CC(CS)C(=O)N1CCCC1C(=O)O	1	Positive	1	-0.7787	0.606374	51.2769	1	0	0	0	0	0	0	0	1	0	0	1	0	0	0	0	0	0	0	0	32.2479	0	0	29	14	15	0	9	1	3	1	0	0	0	0	0	0	3305.56	2681.96	3793.42	4229.23	4286.48
232	Clc1c(Cl)c(Cl)c2C(=O)OC(=O)c2c1Cl	1	Positive	0	2.2724	5.1638	58.6136	0	0	0	0	0	0	0	0	0	0	0	0	0	0	0	0	0	0	0	0	25.206	6	6	15	15	0	0	8	0	3	0	0	0	4	0	0	4	6948.83	3625.93	6273.82	10575.2	9885.86
233	Cc1ccc(cc1)S(=O)(=O)N=C=O	1	Positive	0	0.343	0.117649	50.6486	0	0	0	0	0	0	0	0	0	0	0	0	0	0	0	0	0	0	0	0	25.1536	6	6	20	13	7	0	8	1	3	1	0	0	0	0	0	0	3153.17	3314.99	3926.39	3898.5	2937.89
234	CN(C)CCOc1ccc(cc1)C(=C(CCCl)c2ccccc2)c3ccccc3	1	Positive	0	4.3516	18.9364	136.528	0	0	0	0	0	0	0	0	0	0	0	0	0	0	0	0	0	0	0	0	68.5122	18	18	57	29	28	0	26	1	1	0	0	0	1	0	0	1	5488.18	5260.43	6906.67	7400.97	8037
235	CC(=O)OC1(CCC2C3C=C(C)C4=CC(=O)CCC4(C)C3CCC12C)C(=O)C	1	Positive	0	1.5638	2.44547	108.359	0	0	0	0	0	0	0	0	0	0	0	0	0	0	0	0	0	0	0	0	66.7854	0	0	60	28	32	0	24	0	4	0	0	0	0	0	0	0	4518.72	5099.11	8551.18	10857.7	11265.7
236	CC1(Cn2ccnn2)C(N3C(CC3=O)S1(=O)=O)C(=O)O	1	Positive	1	-2.3435	5.49199	63.1473	1	0	0	0	1	0	0	0	1	0	0	0	0	0	0	0	0	0	2	0	36.9115	5	5	32	20	12	0	10	4	5	1	0	0	0	0	0	0	4547.3	4933.47	7382.97	7759.57	8456.33
237	CC(=O)NCCCS(=O)(=O)O	1	Positive	1	-1.4312	2.04833	36.1213	0	0	0	0	0	0	0	0	0	0	0	0	0	0	0	0	0	0	0	0	23.3427	0	0	22	11	11	0	5	1	4	1	0	0	0	0	0	0	2980.41	3024.5	3059.41	2058.37	1848.28
238	CNC1(CCCCC1=O)c2ccccc2Cl	1	Positive	0	0.4241	0.179861	65.9218	2	0	0	0	0	0	0	0	1	0	0	0	0	0	0	0	0	0	0	0	37.6307	6	6	32	16	16	0	13	1	1	0	0	0	1	0	0	1	3600.56	3025.59	4557.37	5717.45	5774.05
239	CCCCCCCCCCCC[N+](C)(C)Cc1ccccc1	1	Positive	0	-2.837	8.04857	85.5682	0	0	0	0	0	0	0	0	0	0	0	0	0	0	0	0	0	0	0	0	63.3981	6	6	60	22	38	0	21	1	0	0	0	0	0	0	0	0	3264.35	3729.78	4651.45	4522.35	4238.1
240	O=C=NCCCCCCNC(=O)N(CCCCCCN=C=O)C(=O)NCCCCCCN=C=O	1	Positive	0	-6.7075	44.9906	102.362	0	0	0	0	0	0	0	0	0	0	0	0	0	0	0	0	0	0	0	0	76.4281	0	0	72	34	38	0	23	6	5	0	0	0	0	0	0	0	5813.7	5775.97	6818.36	7126.36	7619.37
241	CCON=C(C(=O)NC1C2SCC(=C(N2C1=O)C(=O)O)Sc3nc(cs3)c4cc[n+](C)cc4)c5nsc(N)n5	1	Positive	1	-2.2995	5.2877	150.344	1	0	0	0	1	0	0	0	2	0	0	0	0	0	0	0	0	0	0	0	77.1327	16	17	60	39	21	0	22	8	5	4	0	0	0	0	0	0	10155.9	9137.06	14090.4	14180.5	15451.4
242	CC(Cc1ccc(O)c(O)c1)(NN)C(=O)O	1	Positive	1	-0.6983	0.487623	61.5402	2	0	0	0	0	2	0	0	1	0	0	0	0	0	0	0	0	2	0	0	32.3431	6	6	30	16	14	0	10	2	4	0	0	0	0	0	0	0	2873.13	2763.33	4066.33	4722.26	3615.53
243	CN1CCC23C4Oc5c(OC(=O)C)ccc(CC1C2C=CC4OC(=O)C)c35	1	Positive	0	0.1597	0.0255041	101.552	0	0	0	0	0	0	0	0	0	0	0	0	0	0	0	0	0	0	0	0	57.4062	6	6	50	27	23	0	21	1	5	0	0	0	0	0	0	0	4528.95	5205.77	8467.76	10015.7	10473.6
244	O=C1CC2OCC=C3CN4CCC56C4CC3C2C5N1c7ccccc67	1	Positive	0	-0.0231	0.00053361	96.8998	0	0	0	0	0	0	0	0	0	0	0	0	0	0	0	0	0	0	0	0	55.4334	6	6	47	25	22	0	21	2	2	0	0	0	0	0	0	0	3956.23	5026.09	8468.14	10727.1	11125.5
245	CCCCCCCCCCCC(CC1OC(=O)C1CCCCCC)OC(=O)C(CC(C)C)NC=O	1	Positive	0	-4.4218	19.5523	113.76	1	0	0	0	0	0	0	0	1	0	0	0	2	0	0	0	0	0	0	0	91.49	0	0	88	35	53	0	29	1	5	0	0	0	0	0	0	0	5713.55	6076.18	7701.2	8080.18	8843.75
246	CN1C(=O)CC(C)(C1=O)c2ccccc2	1	Positive	0	0.8588	0.737537	60.4872	0	0	0	0	0	0	0	0	0	0	0	0	0	0	0	0	0	0	0	0	32.4923	6	6	28	15	13	0	12	1	2	0	0	0	0	0	0	0	2452.51	2633.34	4021.04	4501.84	3589.56
247	CCC(N1CCCC1=O)C(=O)N	1	Positive	0	-1.905	3.62902	39.1891	1	0	0	0	0	0	0	0	1	0	0	0	0	0	0	0	0	0	0	0	27.2191	0	0	26	12	14	0	8	2	2	0	0	0	0	0	0	0	2072.67	2096.39	2988.3	2973.14	2784.05
248	CC(CO)OC(=O)C(=C)C	1	Positive	0	0.615	0.378225	37.2943	0	0	0	0	0	0	0	0	0	0	0	0	0	0	0	0	0	0	0	0	22.7275	0	0	22	10	12	0	7	0	3	0	0	0	0	0	0	0	1789.95	1639.28	2152.01	2151.44	1493.41
249	CCc1cc2C(=O)c3c([nH]c4cc(ccc34)C#N)C(C)(C)c2cc1N5CCC(CC5)N6CCOCC6	1	Positive	0	0.6477	0.419515	146.622	0	0	0	0	0	0	0	0	0	0	0	0	0	0	0	0	0	0	0	0	81.475	15	16	70	36	34	0	30	4	2	0	0	0	0	0	0	0	5659.19	6687.95	10226.5	12071.7	12154.1
250	CCC(CO)NCCNC(CC)CO	1	Positive	0	-2.2892	5.24044	54.9944	0	0	0	0	0	0	0	0	0	0	0	0	0	0	0	0	0	0	0	0	37.407	0	0	38	14	24	0	10	2	2	0	0	0	0	0	0	0	2371.35	2369.76	2808.18	3118.75	2677.04
251	CCC1C(Cc2cncn2C)COC1=O	1	Positive	0	-2.2029	4.85277	55.7712	0	0	0	0	0	0	0	0	0	0	0	0	0	0	0	0	0	0	0	0	33.8327	5	5	31	15	16	0	11	2	2	0	0	0	0	0	0	0	2507.49	2765.51	3921.32	3592.24	3088.29
252	CCCC(C)(C)C	1	Positive	0	1.3819	1.90965	32.8025	0	0	0	0	0	0	0	0	0	0	0	0	0	0	0	0	0	0	0	0	22.9887	0	0	23	7	16	0	7	0	0	0	0	0	0	0	0	0	1026.11	1059.3	1410.48	1071.5	702.539
253	CCC(=O)C1(C)C(C)CC2C3CCC4=CC(=O)C=CC4(C)C3C(O)CC12C	1	Positive	0	0.5925	0.351056	108.269	0	0	0	0	0	0	0	0	0	0	0	0	0	0	0	0	0	0	0	0	67.317	0	0	61	27	34	0	24	0	3	0	0	0	0	0	0	0	4264.79	4887.28	8215.05	10881.9	11299.1
254	COc1ccccc1OCC(O)CN2CCN(CC(=O)Nc3c(C)cccc3C)CC2	1	Positive	0	0.902	0.813604	129.429	0	0	0	0	0	0	0	0	1	0	0	0	0	0	0	0	0	0	0	0	70.7522	12	12	64	31	33	0	24	3	4	0	0	0	0	0	0	0	5108.33	5645.47	7781.04	8520.03	7743.07
255	COc1ccc(cc1C23CC4CC(CC(C4)C2)C3)c5ccc6cc(ccc6c5)C(=O)O	1	Positive	1	1.6931	2.86659	128.98	0	0	0	0	0	0	0	0	0	0	0	0	0	0	0	0	0	0	0	0	70.3562	16	18	59	31	28	0	28	0	3	0	0	0	0	0	0	0	4835.75	5728.13	8924.92	9774.23	8851.81
256	OCCOCCN1CCN(CC1)C2=Nc3ccccc3Sc4ccccc24	1	Positive	0	0.8764	0.768077	119.946	0	0	0	0	0	0	0	0	0	0	0	0	0	0	0	0	0	0	0	0	61.4338	12	12	52	27	25	0	21	3	2	1	0	0	0	0	0	0	5183.32	5451.73	7790.81	9309.55	8059.07
257	CC(CN1CC(=O)NC(=O)C1)N2CC(=O)NC(=O)C2	1	Positive	0	-2.2849	5.22077	62.8188	0	0	0	0	0	0	0	0	4	0	0	0	0	0	0	0	0	0	0	0	37.6367	0	0	35	19	16	0	11	4	4	0	0	0	0	0	0	0	3411.82	3514.36	5207.52	5213.16	4778
258	COc1ccc(CC2c3cc(OC)c(OC)cc3CC[N+]2(C)CCC(=O)OCCCCCOC(=O)CC[N+]4(C)CCc5cc(OC)c(OC)cc5C4Cc6ccc(OC)c(OC)c6)cc1OC	1	Positive	0	-2.6038	6.77977	265.164	0	0	0	0	0	0	0	0	0	0	0	0	0	0	0	0	0	0	0	0	153.113	24	24	139	67	72	0	53	2	12	0	0	0	0	0	0	0	11183.2	12504.3	17634.6	21158	21581.6
259	NS(=O)(=O)c1ccc(cc1)N2CCCCS2(=O)=O	1	Positive	0	-1.916	3.67106	67.142	0	0	0	0	0	0	0	0	0	0	0	0	0	0	0	0	0	0	0	0	38.1431	6	6	32	18	14	0	10	2	4	2	0	0	0	0	0	0	4928.82	5528.36	6646.64	6506.3	5340.07
260	N#Cc1ccccc1	1	Positive	0	1.2425	1.54381	35.9343	0	0	0	0	0	0	0	0	0	0	0	0	0	0	0	0	0	0	0	0	16.754	6	6	13	8	5	0	7	1	0	0	0	0	0	0	0	0	1211.13	1238.62	1443.42	1207.15	597.792
261	O=C=Nc1ccc(Cc2ccc(cc2)N3C(=O)N(C3=O)c4ccc(Cc5ccc(cc5)N=C=O)cc4)cc1	1	Positive	0	2.454	6.02212	155.224	0	0	0	0	0	0	0	0	0	0	0	0	0	0	0	0	0	0	0	0	73.7439	24	24	58	38	20	0	30	4	4	0	0	0	0	0	0	0	6156.9	6732.57	9287.83	9789.34	9532.32
262	CC(C)(N=C=O)c1cccc(c1)C(C)(C)N=C=O	1	Positive	0	0.9308	0.866389	70.9346	0	0	0	0	0	0	0	0	0	0	0	0	0	0	0	0	0	0	0	0	39.1127	6	6	34	18	16	0	14	2	2	0	0	0	0	0	0	0	2940.28	2982.16	4308.71	4694.14	4673.07
263	NC(Cc1ccc(cc1)N(CCCl)CCCl)C(=O)O	1	Positive	1	1.2248	1.50014	81.671	1	0	0	0	0	2	0	0	1	0	0	0	0	0	0	0	0	0	0	0	43.0463	6	6	37	19	18	0	13	2	2	0	0	0	2	0	0	2	5311.46	3721.74	4899.04	5320.27	5294.9
264	CC1C(OCCN1C)c2ccccc2	1	Positive	0	1.1429	1.30622	62.0684	0	0	0	0	0	0	0	0	0	0	0	0	0	0	0	0	0	0	0	0	34.3575	6	6	31	14	17	0	12	1	1	0	0	0	0	0	0	0	2200.61	2537.5	3496.38	3689.72	2991.31
265	CCCCCOC(=O)NC1=NC(=O)N(C=C1F)C2OC(C)C(O)C2O	1	Positive	0	-2.7988	7.83328	77.286	0	0	0	0	0	0	0	0	0	0	0	0	0	0	0	0	0	0	0	0	49.7384	0	0	47	25	22	0	15	3	6	0	0	1	0	0	0	1	4671.65	4662.22	6977.78	7760.29	7037.12
266	CC(=CC=CC(=CC(=O)O)C)C=CC1=C(C)CCCC1(C)C	1	Positive	1	3.8871	15.1095	96.6302	0	0	0	0	0	0	0	0	0	0	0	0	0	0	0	0	0	0	0	0	55.4742	0	0	50	22	28	0	20	0	2	0	0	0	0	0	0	0	3425.67	3612.63	5038	5198.62	4898.25
267	CN1C(=O)C(=C(N=C1C(C)(C)NC(=O)c2oc(C)nn2)C(=O)NCc3ccc(F)cc3)O	1	Positive	0	-0.4745	0.22515	112.987	0	0	0	0	0	0	0	0	1	0	0	0	0	0	0	0	0	0	0	0	60.3697	11	11	53	32	21	0	20	6	5	0	0	1	0	0	0	1	5724.58	5854.24	8901.44	9881.45	9357.41
268	O=C1CC2(CCCC2)CC(=O)N1CCCCN3CCN(CC3)c4ncccn4	1	Positive	0	-3.3565	11.2661	102.218	0	0	0	0	0	0	0	0	0	0	0	0	0	0	0	0	0	0	0	0	64.7346	6	6	59	28	31	0	21	5	2	0	0	0	0	0	0	0	4553.96	5254.97	7647.39	7887.05	7328.53
269	CCN(CC)c1ccc(cc1)C(=C2C=CC(=[N+](CC)CC)C=C2)c3cc(O)c(cc3S(=O)(=O)O)S(=O)(=O)O	1	Positive	2	-0.4809	0.231265	155.654	0	0	0	0	0	0	0	0	0	0	0	0	0	0	0	0	0	0	0	0	83.1382	12	12	71	38	33	0	27	2	7	2	0	0	0	0	0	0	8168.52	9067.5	11410.3	12949.3	14764
270	NC(=O)CS(=O)C(c1ccccc1)c2ccccc2	1	Positive	0	1.0074	1.01485	84.038	0	0	0	0	0	0	0	0	0	0	0	0	0	0	0	0	0	0	0	0	42.0059	12	12	34	19	15	0	15	1	2	1	0	0	0	0	0	0	3915.18	3993.07	5134.57	6080.05	5996.72
271	COC(=C1C(C(=C(C)N=C1C)C(=O)OC)c2ccccc2[N+](=O)[O-])O	1	Positive	0	1.7809	3.1716	91.5084	0	0	0	0	0	0	0	0	0	0	0	0	0	0	0	0	0	0	0	0	48.9343	6	6	43	25	18	0	17	2	6	0	0	0	0	0	0	0	4398.98	4491.8	6431.01	7763.33	9360.12
272	OC(=O)C1CCn2c1ccc2C(=O)c3ccccc3	1	Positive	1	0.3383	0.114447	75.737	0	0	0	0	0	0	0	0	0	0	0	0	0	0	0	0	0	0	0	0	38.5743	11	11	32	19	13	0	15	1	3	0	0	0	0	0	0	0	3141.27	3406.58	5071.94	5128	4898.03
273	NC(CCC(=O)O)C=C	1	Positive	1	-0.5858	0.343162	32.4473	0	0	0	0	0	0	0	0	0	0	0	0	0	0	0	0	0	0	0	0	20.5987	0	0	20	9	11	0	6	1	2	0	0	0	0	0	0	0	1584.89	1415.11	1777.83	1481.48	1133.7
274	C[N+](C)(C)CCCCCC[N+](C)(C)C	1	Positive	0	-3.4028	11.579	55.251	0	0	0	0	0	0	0	0	0	0	0	0	0	0	0	0	0	0	0	0	43.3238	0	0	44	14	30	0	12	2	0	0	0	0	0	0	0	0	2154.04	2430.44	3221.85	2704.43	2163.27
275	Cc1ccc(cc1)C(=O)c2ccc(CC(=O)O)n2C	1	Positive	1	1.3429	1.80338	79.0195	0	0	0	0	0	0	0	0	0	0	0	0	0	0	0	0	0	0	0	0	39.9079	11	11	34	19	15	0	15	1	3	0	0	0	0	0	0	0	3143.3	3286.53	4730.21	4777.89	4562.22
276	CC(C)N(CCC(c1ccccc1)c2cc(C)ccc2O)C(C)C	1	Positive	0	2.0092	4.03688	110.051	0	0	0	0	0	0	0	0	0	0	0	0	0	0	0	0	0	0	0	0	61.2926	12	12	55	24	31	0	22	1	1	0	0	0	0	0	0	0	3657.47	4105.76	5739.22	6324.77	6373.14
277	NCCS	1	Positive	0	-0.2157	0.0465265	22.3381	0	0	0	0	0	0	0	0	0	0	0	0	0	0	0	0	0	0	0	0	12.1876	0	0	11	4	7	0	2	1	0	1	0	0	0	0	0	0	1519.68	806.558	733.98	588.417	84.8484
278	CC(C(=O)O)c1ccc2Oc3ncccc3Cc2c1	1	Positive	1	1.5309	2.34365	75.5706	0	0	0	0	0	0	0	0	0	0	0	0	0	0	0	0	0	0	0	0	38.5743	12	12	32	19	13	0	15	1	3	0	0	0	0	0	0	0	3141.27	3430.51	5091.45	5447.36	4418.03
279	NC(=O)n1c(O)c(C(=O)c2cccs2)c3cc(Cl)ccc13	1	Positive	0	0.9618	0.925059	85.4854	0	0	0	0	0	0	0	0	0	0	0	0	0	0	0	0	0	0	0	0	40.3271	14	15	30	21	9	0	14	2	3	1	0	0	1	0	0	1	5473.68	4437.82	6900.34	7158.01	7676.55
280	CNC(C)Cc1ccc2OCOc2c1	1	Positive	0	-0.2433	0.0591949	59.0219	0	0	0	0	0	0	0	0	0	0	0	0	0	0	0	0	0	0	0	0	32.0659	6	6	29	14	15	0	11	1	2	0	0	0	0	0	0	0	2310.28	2587.13	3571.47	3120.07	2534.3
281	CNC1Cc2ccccc2N(C)c3ccccc13	1	Positive	0	1.3314	1.77263	83.9815	0	0	0	0	0	0	0	0	0	0	0	0	0	0	0	0	0	0	0	0	42.3623	12	12	36	18	18	0	16	2	0	0	0	0	0	0	0	0	2718.91	3225.09	4579.76	5661.59	5434.78
282	COc1ccc2Sc3ccccc3N(CC(C)CN(C)C)c2c1	1	Positive	0	1.4992	2.2476	108.808	0	0	0	0	0	0	0	0	0	0	0	0	0	0	0	0	0	0	0	0	55.345	12	12	47	23	24	0	19	2	1	1	0	0	0	0	0	0	4441.61	4618.43	6746.49	7675.4	6985.31
283	OC(CCC1C(N(C1=O)c2ccc(F)cc2)c3ccc(O)cc3)c4ccc(F)cc4	1	Positive	0	1.2557	1.57678	119.403	0	0	0	0	0	0	0	0	0	0	0	0	0	0	0	0	0	0	0	0	60.8627	18	18	51	30	21	0	24	1	3	0	0	2	0	0	0	2	5169.65	5406.48	7771.49	8320.34	7530.23
284	CN(C)CCN(Cc1ccccc1)c2ccccn2	1	Positive	0	0.7366	0.54258	86.6976	0	0	0	0	0	0	0	0	0	0	0	0	0	0	0	0	0	0	0	0	45.4627	12	12	40	19	21	0	16	3	0	0	0	0	0	0	0	0	2918.15	3331.32	4273.53	4204.76	3868.02
285	CC(C)c1nc(nc(c2ccc(F)cc2)c1C=CC(O)CC(O)CC(=O)O)N(C)S(=O)(=O)C	1	Positive	1	-0.4613	0.212798	124.619	0	0	0	0	0	0	0	0	0	0	0	0	0	0	0	0	0	0	0	0	68.9592	12	13	61	33	28	0	22	3	6	1	0	1	0	0	0	1	6715.44	6958.34	9381.99	9958.84	10396.2
286	COc1ccccc1OCCNCC(O)COc2cccc3[nH]c4ccccc4c23	1	Positive	0	-0.0801	0.00641601	129.031	0	0	0	0	0	0	0	0	0	0	0	0	0	0	0	0	0	0	0	0	64.9846	19	21	56	30	26	0	24	2	4	0	0	0	0	0	0	0	4905.02	5514.74	7611.03	8188.16	7366.95
287	CC#CCC(C)C(O)C=CC1C(O)CC2CC(=CCCCC(=O)O)CC12	1	Positive	1	1.1479	1.31767	100.199	0	0	0	0	0	0	0	0	0	0	0	0	0	0	0	0	0	0	0	0	63.2654	0	0	58	26	32	0	22	0	4	0	0	0	0	0	0	0	4230.2	4486.22	6352.39	6462.64	5835.77
288	CC12CC(O)C3(F)C(CCC4=CC(=O)CCC34C)C1CCC2(O)C(=O)CO	1	Positive	0	-0.8925	0.796556	95.9693	0	0	0	0	0	0	0	0	0	0	0	0	0	0	0	0	0	0	0	0	60.864	0	0	56	27	29	0	21	0	5	0	0	1	0	0	0	1	4699.79	5014.51	8744.1	12289.9	11914.2
289	NC(=N)N	1	Positive	0	-0.4695	0.22043	11.1997	0	0	0	0	0	0	0	0	0	0	0	0	0	0	0	0	0	0	0	0	8.39396	0	0	9	4	5	0	1	3	0	0	0	0	0	0	0	0	737.933	575.31	651.156	141.191	8.12851
290	CC12CCC3C(CCc4cc(O)ccc34)C1CCC2OC(=O)CCC5CCCC5	1	Positive	0	0.7282	0.530275	110.41	0	0	0	0	0	0	0	0	0	0	0	0	0	0	0	0	0	0	0	0	72.1705	6	6	65	29	36	0	26	0	3	0	0	0	0	0	0	0	4555.35	5392.19	8371.12	9114.5	8536.02
291	CS(=O)(=O)c1ccc(cc1)C(O)C(CO)NC(=O)C(Cl)Cl	1	Positive	0	-0.0015	2.25e-06	82.8806	0	0	0	0	0	0	0	0	0	0	0	0	0	0	0	0	0	0	0	0	43.4919	6	6	36	21	15	0	12	1	5	1	0	0	2	0	0	2	6763.7	5194.85	7596.7	7725.22	6143.02
292	OP(=O)(O)C(Sc1ccc(Cl)cc1)P(=O)(O)O	1	Positive	4	1.8295	3.34707	68.8012	0	0	0	0	0	0	0	0	0	0	0	0	0	0	0	0	0	0	0	0	35.4731	6	6	26	17	9	0	7	0	6	1	2	0	1	0	0	1	6758.1	5903.91	8582.28	9659.26	6539.43
293	NC(=O)C(C1CCN(CCc2ccc3OCCc3c2)C1)(c4ccccc4)c5ccccc5	1	Positive	0	1.799	3.2364	135.361	0	0	0	0	0	0	0	0	0	0	0	0	0	0	0	0	0	0	0	0	73.0878	18	18	62	32	30	0	28	2	2	0	0	0	0	0	0	0	4974.21	5800.34	8467.36	9234.3	10296.3
294	CC1(C)SC2C(NC(=O)C3(N)CCCCC3)C(=O)N2C1C(=O)O	1	Positive	1	-1.8943	3.58837	77.6504	4	0	0	0	2	0	0	0	3	0	0	0	0	0	0	0	0	0	2	0	51.1442	0	0	46	23	23	0	15	3	4	1	0	0	0	0	0	0	4827.64	4712.18	7951.53	8411.01	8427.54
295	CC(C)C1=C(C)N(C)N(C1=O)c2ccccc2	1	Positive	0	1.2751	1.62588	74.7462	0	0	0	0	0	0	0	0	0	0	0	0	0	0	0	0	0	0	0	0	39.6443	6	6	35	17	18	0	14	2	1	0	0	0	0	0	0	0	2686.35	3010.41	4415.27	4917.07	4858.88
296	NC(=N)N=NNNNc1nn[nH]n1	1	Positive	2	-1.5404	2.37283	40.1278	0	0	0	0	0	0	0	0	0	0	0	0	0	0	0	0	0	0	0	0	20.2876	5	5	20	13	7	0	2	11	0	0	0	0	0	0	0	0	2453.8	2481.63	2979.39	2115.84	1878.3
297	COC(=O)CCc1ccc(OCC(O)CNC(C)C)cc1	1	Positive	0	-0.1404	0.0197122	85.9677	0	0	0	0	0	0	0	0	0	0	0	0	0	0	0	0	0	0	0	0	49.1378	6	6	46	21	25	0	16	1	4	0	0	0	0	0	0	0	3553.7	3673.6	4821.65	4758.19	3985.53
298	CCC(C)C1(CC)C(=O)NC(=O)NC1=O	1	Positive	0	-1.0409	1.08347	50.1422	0	0	0	0	0	0	0	0	0	0	0	0	0	0	0	0	0	0	0	0	32.8747	0	0	31	15	16	0	10	2	3	0	0	0	0	0	0	0	2619.19	2601.29	3990.57	5111.26	5306.91
299	Nc1ccc(N)cc1	1	Positive	0	-0.99	0.9801	38.0554	0	0	0	0	0	0	0	0	0	0	0	0	0	0	0	0	0	0	0	0	18.0943	6	6	16	8	8	0	6	2	0	0	0	0	0	0	0	0	1266.11	1306.97	1685.85	1357.97	548.398
300	CNCCCN1c2ccccc2CCc3ccccc13	1	Positive	0	1.0771	1.16014	92.0883	0	0	0	0	0	0	0	0	0	0	0	0	0	0	0	0	0	0	0	0	48.5494	12	12	42	20	22	0	18	2	0	0	0	0	0	0	0	0	3011.5	3562.05	4846.11	5737.57	5391.39
301	COC1C=COC2(C)Oc3c(C)c(O)c4c(O)c(NC(=O)C(=CC=CC(C)C(O)C(C)C(O)C(C)C(OC(=O)C)C1C)C)c5c(nc6cc(C)ccn56)c4c3C2=O	1	Positive	0	-0.9654	0.931997	216.119	0	0	0	0	0	0	0	0	0	0	0	0	0	0	0	0	0	0	0	0	121.808	17	20	108	57	51	0	43	3	11	0	0	0	0	0	0	0	9659.41	10466.2	16434.4	20761.4	22834.2
302	CS(=O)(=O)CCNCc1oc(cc1)c2ccc3ncnc(Nc4ccc(OCc5cccc(F)c5)c(Cl)c4)c3c2	1	Positive	0	0.4414	0.194834	167.102	0	0	0	0	0	0	0	0	0	0	0	0	0	0	0	0	0	0	0	0	81.6216	27	29	66	40	26	0	29	4	4	1	0	1	1	0	0	2	8664.22	8634.22	11571.9	11841.1	10919.6
303	CNC(C)C1CCC(N)C(OC2C(N)CC(N)C(OC3OCC(C)(O)C(NC)C3O)C2O)O1	1	Positive	0	-5.7693	33.2848	112.545	0	0	0	0	0	0	0	0	0	0	0	0	0	0	0	0	0	0	0	0	76.7461	0	0	76	33	43	0	21	5	7	0	0	0	0	0	0	0	5845.99	6292.72	9844.98	12456.2	11398.5
304	NC(=O)N1c2ccccc2CC(=O)c3ccccc13	1	Positive	0	0.6653	0.442624	77.9646	0	0	0	0	0	0	0	0	0	0	0	0	0	0	0	0	0	0	0	0	38.2055	12	12	31	19	12	0	15	2	2	0	0	0	0	0	0	0	3080.48	3370.55	4999.61	6042.45	6270.54
305	CNC(C)C(=O)c1ccc(C)cc1	1	Positive	0	0.9665	0.934122	57.5819	1	0	0	0	0	0	0	0	1	0	0	0	0	0	0	0	0	0	0	0	31.2639	6	6	28	13	15	0	11	1	1	0	0	0	0	0	0	0	2054.31	2154.9	2879.79	3106.62	2409.12
306	CCN(CC)CCOc1ccc(cc1)C(=C(Cl)c2ccccc2)c3ccccc3	1	Positive	0	4.4052	19.4058	136.272	0	0	0	0	0	0	0	0	0	0	0	0	0	0	0	0	0	0	0	0	68.5122	18	18	57	29	28	0	26	1	1	0	0	0	1	0	0	1	5488.18	5260.43	7184.86	8290.11	8841.06
307	CC(OC1OCCN(Cc2nc(O)n(n2)P(=O)(O)O)C1c3ccc(F)cc3)c4cc(cc(c4)C(F)(F)F)C(F)(F)F	1	Positive	2	2.625	6.89063	134.513	0	0	0	0	0	0	0	0	0	0	0	0	0	0	0	0	0	0	0	0	71.8904	17	17	63	41	22	0	23	4	6	0	1	7	0	0	0	7	9146.97	9016.21	14250.8	13913.3	14000.1
308	CC(Cn1cnc2c(N)ncnc12)OCP(=O)(O)O	1	Positive	2	-2.3201	5.38286	65.1154	0	0	0	0	0	0	0	0	0	0	0	0	0	0	0	0	0	0	0	0	37.5131	9	10	33	19	14	0	9	5	4	0	1	0	0	0	0	0	4276.83	4684	5858.14	5188.44	4658.76
309	N1N=CC=Cc2ccccc12	1	Positive	0	0.6675	0.445556	50.1579	0	0	0	0	0	0	0	0	0	0	0	0	0	0	0	0	0	0	0	0	23.3743	6	6	19	11	8	0	9	2	0	0	0	0	0	0	0	0	1698.9	1929.92	2481.57	2729.3	1522.67
310	O=C(Nc1ccc(cc1)C2(CCCC2)C#N)c3cccnc3NCc4ccncc4	1	Positive	0	-0.9375	0.878906	119.99	0	0	0	0	0	0	0	0	0	0	0	0	0	0	0	0	0	0	0	0	63.8782	18	18	53	30	23	0	24	5	1	0	0	0	0	0	0	0	4722.66	5306.87	7483.36	7998.91	7620.98
311	OC1=C(C2CC(Cc3ccccc23)c4ccc(cc4)c5ccccc5)C(=O)Oc6ccccc16	1	Positive	0	3.5578	12.6579	149.029	0	0	0	0	0	0	0	0	0	0	0	0	0	0	0	0	0	0	0	0	72.969	24	25	58	34	24	0	31	0	3	0	0	0	0	0	0	0	5264.48	6112.49	9073.17	10353.2	10371.8
312	O=C1OC(=O)C2CC=CCC12	1	Positive	0	0.0886	0.00784996	38.5258	0	0	0	0	0	0	0	0	0	0	0	0	0	0	0	0	0	0	0	0	21.8203	0	0	19	11	8	0	8	0	3	0	0	0	0	0	0	0	1930.15	2019.63	3087.46	2888.19	2038.41
313	CC1Nc2cc(Cl)c(cc2C(=O)N1c3ccccc3C)S(=O)(=O)N	1	Positive	0	0.5675	0.322056	98.0117	0	0	0	0	0	0	0	0	0	0	0	0	0	0	0	0	0	0	0	0	49.6147	12	12	40	24	16	0	16	3	3	1	0	0	1	0	0	1	5965.52	5682.85	7908.09	9637.21	9946.42
314	Nc1ccc(O)c(c1)C(=O)O	1	Positive	1	-0.7918	0.626947	42.1103	0	0	0	0	0	0	0	0	0	0	0	0	0	0	0	0	0	0	0	0	20.4936	6	6	18	11	7	0	7	1	3	0	0	0	0	0	0	0	1981.06	1851.39	2637.3	2633.95	2195.61
315	CCC(CO)NC(=O)C1CN(C)C2Cc3c[nH]c4cccc(C2=C1)c34	1	Positive	0	-1.2078	1.45878	100.7	0	0	0	0	0	0	0	0	0	0	0	0	0	0	0	0	0	0	0	0	56.7738	9	10	50	25	25	0	20	3	2	0	0	0	0	0	0	0	4011.21	4613.73	6897.45	7877.85	7660.62
316	OC1COC(OC2COC(O)C(OS(=O)(=O)O)C2OS(=O)(=O)O)C(OS(=O)(=O)O)C1OS(=O)(=O)O	1	Positive	4	-3.4341	11.793	95.2317	0	0	0	0	0	0	0	0	0	0	0	0	0	0	0	0	0	0	0	0	58.0443	0	0	53	35	18	0	10	0	21	4	0	0	0	0	0	0	10947.6	11909	13552	12814.9	17537.3
317	CC(=O)C1(N)CC(OC2CC(O)C(O)CO2)c3c(O)c4C(=O)c5ccccc5C(=O)c4c(O)c3C1	1	Positive	0	-2.2567	5.09269	124.358	2	0	0	0	0	2	0	0	1	0	0	0	0	0	0	0	0	0	0	0	68.9878	12	12	60	35	25	0	25	1	9	0	0	0	0	0	0	0	6131.91	6499.95	10474.9	13266.5	13612.9
318	CC(O)(CS(=O)(=O)c1ccc(F)cc1)C(=O)Nc2ccc(C#N)c(c2)C(F)(F)F	1	Positive	0	1.2105	1.46531	102.283	0	0	0	0	0	0	0	0	0	0	0	0	0	0	0	0	0	0	0	0	51.5511	12	12	43	29	14	0	18	2	4	1	0	4	0	0	0	4	6498.84	6225.82	9433.91	10257.3	10170.4
319	COc1ccc2cc(CCC(=O)C)ccc2c1	1	Positive	0	1.0969	1.20319	74.7612	0	0	0	0	0	0	0	0	0	0	0	0	0	0	0	0	0	0	0	0	38.6727	10	11	33	17	16	0	15	0	2	0	0	0	0	0	0	0	2692.15	2934.17	3988.91	3992.4	3287.34
320	COc1cc2nccc(Oc3ccc(NC(=O)C4(CC4)C(=O)Nc5ccc(F)cc5)cc3)c2cc1OC	1	Positive	0	-0.6486	0.420682	148.349	0	0	0	0	0	0	0	0	0	0	0	0	0	0	0	0	0	0	0	0	73.15	22	23	61	37	24	0	28	3	5	0	0	1	0	0	0	1	6293.15	6820.39	9643.83	11127.7	10040.8
321	Nc1nc(O)ncc1F	1	Positive	0	-0.6066	0.367964	28.5378	0	0	0	0	0	0	0	0	0	0	0	0	0	0	0	0	0	0	0	0	14.3662	6	6	13	9	4	0	4	3	1	0	0	1	0	0	0	1	1786.62	1606.54	2298.04	2123.93	995.956
322	Oc1[nH]cnc2nncc12	1	Positive	0	-2.0427	4.17262	33.4662	0	0	0	0	0	0	0	0	0	0	0	0	0	0	0	0	0	0	0	0	17.336	5	5	15	10	5	0	5	4	1	0	0	0	0	0	0	0	1767.15	1899.16	2656.41	2251.99	1551.68
323	CC#CCn1c(nc2N(C)C(=O)N(Cc3nc(C)c4ccccc4n3)C(=O)c12)N5CCCC(N)C5	1	Positive	0	-1.3452	1.80956	132.764	0	0	0	0	0	0	0	0	0	0	0	0	0	0	0	0	0	0	0	0	73.0742	15	16	63	35	28	0	25	8	2	0	0	0	0	0	0	0	5716.56	6520.63	9826.93	11365.9	11546.3
324	CN1CCN(CCCN2c3ccccc3Sc4ccc(Cl)cc24)CC1	1	Positive	0	1.9024	3.61913	117.308	0	0	0	0	0	0	0	0	0	0	0	0	0	0	0	0	0	0	0	0	59.583	12	12	49	25	24	0	20	3	0	1	0	0	1	0	0	1	5782.8	5308.87	7977.49	8732.66	7422.76
325	CCOP(=O)(OCC)C(C)NC(=O)N(CCCl)N=O	1	Positive	0	1.3895	1.93071	69.0938	0	0	0	0	0	0	0	0	0	0	0	0	0	0	0	0	0	0	0	0	41.6291	0	0	38	19	19	0	9	3	5	0	1	0	1	0	0	1	5402.19	4763.3	5999.32	6565	6783.77
326	COc1ccc2c(c1)c(CC(=O)O)c(C)n2C(=O)c3ccc(Cl)cc3	1	Positive	1	1.264	1.5977	103.528	0	0	0	0	0	0	0	0	0	0	0	0	0	0	0	0	0	0	0	0	50.5967	15	16	41	25	16	0	19	1	4	0	0	0	1	0	0	1	5234.05	4685.81	7062.11	7708.09	7573.08
327	CCCCCCCCCCCCCCN	1	Positive	0	-4.143	17.1644	49.7722	0	0	0	0	0	0	0	0	0	0	0	0	0	0	0	0	0	0	0	0	46.4106	0	0	46	15	31	0	14	1	0	0	0	0	0	0	0	0	2247.39	2423.02	2610.81	2459.77	2263.02
328	CC1CN(CCC1(C(=O)O)c2ccccc2)C3CCC(CC3)(C#N)c4ccc(F)cc4	1	Positive	1	1.3045	1.70172	122.519	0	0	0	0	0	0	0	0	0	0	0	0	0	0	0	0	0	0	0	0	69.458	12	12	60	31	29	0	26	2	2	0	0	1	0	0	0	1	5045.6	5535.73	8406.65	10283.9	10273.5
329	CC(C(=O)O)c1ccc(s1)C(=O)c2ccccc2	1	Positive	1	1.6316	2.66212	78.7412	0	0	0	0	0	0	0	0	0	0	0	0	0	0	0	0	0	0	0	0	37.9475	11	11	30	18	12	0	14	0	3	1	0	0	0	0	0	0	3827.64	3515.64	5274.7	5477.02	5182.59
330	CC(C)(C)NCC(O)c1cc(Cl)c(N)c(Cl)c1	1	Positive	0	0.8626	0.744079	76.1931	0	0	0	0	0	0	0	0	0	0	0	0	0	0	0	0	0	0	0	0	40.4843	6	6	35	17	18	0	12	2	1	0	0	0	2	0	0	2	4911.22	3363.35	5294.25	6130.58	5726.8
331	CC1CCN(C(C1)C(=O)O)C(=O)C(CCCN=C(N)N)NS(=O)(=O)c2cccc3CC(C)CNc23	1	Positive	1	-2.9108	8.47276	124.3	2	0	0	0	0	0	0	0	2	0	0	0	2	0	0	0	0	0	0	0	77.9945	6	6	71	35	36	0	23	6	5	1	0	0	0	0	0	0	6839.51	7456.09	10329.9	11932	12991.3
332	Cn1c(CCCC(=O)O)nc2cc(ccc12)N(CCCl)CCCl	1	Positive	1	0.7787	0.606374	95.5415	0	0	0	0	0	0	0	0	0	0	0	0	0	0	0	0	0	0	0	0	51.4267	9	10	44	23	21	0	16	3	2	0	0	0	2	0	0	2	5943.49	4571.25	6257.5	6538.23	6702.24
333	CN(C)CCCN1c2ccccc2Sc3ccc(cc13)C(=O)C	1	Positive	0	1.1269	1.2699	106.092	0	0	0	0	0	0	0	0	0	0	0	0	0	0	0	0	0	0	0	0	54.0114	12	12	45	23	22	0	19	2	1	1	0	0	0	0	0	0	4439.58	4546.32	6708.18	7575.98	6668.57
334	Cc1c(c2ccc(O)cc2)n(Cc3ccc(OCCN4CCCCCC4)cc3)c5ccc(O)cc15	1	Positive	0	0.8493	0.72131	147.624	0	0	0	0	0	0	0	0	0	0	0	0	0	0	0	0	0	0	0	0	80.077	21	23	69	35	34	0	30	2	3	0	0	0	0	0	0	0	5522.77	6381.42	9116.43	10115.7	9052.04
335	Nc1ccc(C(=O)O)c(O)c1	1	Positive	1	-0.7918	0.626947	42.1103	0	0	0	0	0	0	0	0	0	0	0	0	0	0	0	0	0	0	0	0	20.4936	6	6	18	11	7	0	7	1	3	0	0	0	0	0	0	0	1981.06	1851.39	2637.3	2633.95	2247.45
336	CCC(=O)C(CC(C)N(C)C)(c1ccccc1)c2ccccc2	1	Positive	0	2.1492	4.61906	106.339	0	0	0	0	0	0	0	0	0	0	0	0	0	0	0	0	0	0	0	0	56.8654	12	12	50	23	27	0	21	1	1	0	0	0	0	0	0	0	3509.14	3909.05	5453.38	6629.92	7508.7
337	COC(=O)C(=C)C	1	Positive	0	1.1651	1.35746	26.4176	0	0	0	0	0	0	0	0	0	0	0	0	0	0	0	0	0	0	0	0	15.7383	0	0	15	7	8	0	5	0	2	0	0	0	0	0	0	0	1241.39	1106.14	1333.38	1262.48	540.597
338	CN(C)C(=O)C(CCN1CCC(O)(CC1)c2ccc(Cl)cc2)(c3ccccc3)c4ccccc4	1	Positive	0	2.1745	4.72845	147.556	0	0	0	0	0	0	0	0	0	0	0	0	0	0	0	0	0	0	0	0	79.0282	18	18	67	34	33	0	29	2	2	0	0	0	1	0	0	1	6378.22	6262.5	9327.03	10993.6	11095.7
339	CNC1CC2OC(C)(C1OC)n3c4ccccc4c5c6C(O)NC(=O)c6c7c8ccccc8n2c7c35	1	Positive	0	-0.3964	0.157133	140.853	0	0	0	0	0	0	0	0	0	0	0	0	0	0	0	0	0	0	0	0	74.2246	20	24	62	36	26	0	28	4	4	0	0	0	0	0	0	0	5874.47	7053.32	11716	14925.7	17462.3
340	CN1CCCC(=C(c2cccs2)c3cccs3)C1	1	Positive	0	1.1065	1.22434	87.6747	0	0	0	0	0	0	0	0	0	0	0	0	0	0	0	0	0	0	0	0	44.6355	10	10	35	18	17	0	15	1	0	2	0	0	0	0	0	0	4433.12	4126.26	5824.87	4959.02	6713.59
341	CC1=CCC2C(C1)C2(C)C	1	Positive	0	2.1434	4.59416	44.9911	0	0	0	0	0	0	0	0	0	0	0	0	0	0	0	0	0	0	0	0	28.2687	0	0	26	10	16	0	10	0	0	0	0	0	0	0	0	0	1458.9	1780.62	2477.82	2187.27	1351.14
342	CCCCN(CCCC)CCC(O)c1cc2c(Cl)cc(Cl)cc2c3cc(ccc13)C(F)(F)F	1	Positive	0	2.1364	4.5642	130.129	0	0	0	0	0	0	0	0	0	0	0	0	0	0	0	0	0	0	0	0	73.6968	14	16	63	33	30	0	26	1	1	0	0	3	2	0	0	5	7829.74	6351.13	10092.9	11024.3	12386.1
343	CN(C)C(CSC(=O)N)CSC(=O)N	1	Positive	0	1.139	1.29732	57.5859	0	0	0	0	0	0	0	0	0	0	0	0	0	0	0	0	0	0	0	0	33.0259	0	0	29	14	15	0	7	3	2	2	0	0	0	0	0	0	4181.3	3243.99	4703.72	3839.97	4498.28
344	CNC(=O)Oc1ccc2N(C)C3N(C)CCC3(C)c2c1	1	Positive	0	1.2351	1.52547	80.5341	0	0	0	0	0	0	0	0	0	0	0	0	0	0	0	0	0	0	0	0	45.3067	6	6	41	20	21	0	15	3	2	0	0	0	0	0	0	0	3285.82	3765.56	5859.65	6417.07	5613.98
345	CC(C)(C(=O)O)c1ccc(cc1)C(O)CCCN2CCC(CC2)C(O)(c3ccccc3)c4ccccc4	1	Positive	1	1.4362	2.06267	151.145	0	0	0	0	0	0	0	0	0	0	0	0	0	0	0	0	0	0	0	0	86.6329	18	18	76	37	39	0	32	1	4	0	0	0	0	0	0	0	5876.15	6518.32	9630.88	11380.7	11030.5
346	CCCCCCCC1C(CCCCC)CCC(CCCCCCCCCN=C=O)C1CCCCCCCCCN=C=O	1	Positive	0	-7.619	58.0492	137.708	0	0	0	0	0	0	0	0	0	0	0	0	0	0	0	0	0	0	0	0	117.36	0	0	112	42	70	0	38	2	2	0	0	0	0	0	0	0	6457.49	7098.28	8559.17	9334.32	9884.12
347	CN1CCC(C(O)C1)c2c(O)cc(O)c3C(=O)C=C(Oc23)c4ccccc4Cl	1	Positive	0	-0.454	0.206116	111.738	0	0	0	0	0	0	0	0	0	0	0	0	0	0	0	0	0	0	0	0	57.5859	12	12	48	28	20	0	21	1	5	0	0	0	1	0	0	1	5782.61	5367.24	8282	10037.6	10699.6
348	O=C1OC(=O)C2=C1CCCC2	1	Positive	0	-0.5892	0.347157	34.6656	0	0	0	0	0	0	0	0	0	0	0	0	0	0	0	0	0	0	0	0	21.8203	0	0	19	11	8	0	8	0	3	0	0	0	0	0	0	0	1930.15	2019.63	3065.27	2801.5	2028.34
349	Nc1ncnc2c1c(nn2C3CCCN(C3)C(=O)C=C)c4ccc(Oc5ccccc5)cc4	1	Positive	0	-0.0416	0.00173056	129.815	0	0	0	0	0	0	0	0	0	0	0	0	0	0	0	0	0	0	0	0	68.207	21	23	57	33	24	0	25	6	2	0	0	0	0	0	0	0	5320.1	6091.71	8877.5	9642.39	9435.13
350	CC1=CN(C2CC(N=[N+]=[N-])C(CO)O2)C(=O)NC1=O	1	Positive	0	-3.796	14.4096	55.4138	0	0	0	0	0	0	0	0	0	0	0	0	0	0	0	0	0	0	0	0	34.9763	0	0	32	19	13	0	10	5	4	0	0	0	0	0	0	0	3460.7	3535.91	5175.81	5621.55	5331.05
351	CON=C(C(=O)NC1C2SCC(=C(N2C1=O)C(=O)OC(C)OC(=O)C)COC(=O)N)c3occc3	1	Positive	0	-0.982	0.964324	117.028	1	0	0	0	1	0	0	0	2	0	0	0	0	0	0	0	0	0	0	0	65.1894	5	5	57	35	22	0	20	4	10	1	0	0	0	0	0	0	7279.94	7010.03	10149.1	10665.6	12659.2
352	C[N+](C)(C)CC(=O)O	1	Positive	1	-1.5786	2.49198	28.8714	0	0	0	0	0	0	0	0	1	0	0	0	0	0	0	0	0	0	0	0	19.5055	0	0	20	8	12	0	5	1	2	0	0	0	0	0	0	0	1441.65	1350.85	1875.91	1373.26	1323.82
353	OC(=O)C(=O)Nc1cc(cc(NC(=O)C(=O)O)c1Cl)C#N	1	Positive	2	-1.0316	1.0642	68.6275	0	0	0	0	0	0	0	0	2	0	0	0	0	0	0	0	0	0	0	0	33.6528	6	6	27	21	6	0	11	3	6	0	0	0	1	0	0	1	4974.1	3803.05	5706.07	7007.85	5714.76
354	CN1C2CCCC1CC(C2)NC(=O)c3nn(C)c4ccccc34	1	Positive	0	-1.3396	1.79453	85.0491	0	0	0	0	0	0	0	0	0	0	0	0	0	0	0	0	0	0	0	0	52.885	9	10	47	23	24	0	18	4	1	0	0	0	0	0	0	0	3661.89	4335.07	6519.51	6989.59	6091.76
355	COc1ccc2nccc(C(O)C3CC4CCN3CC4C=C)c2c1	1	Positive	0	-0.0681	0.00463761	97.0803	0	0	0	0	0	0	0	0	0	0	0	0	0	0	0	0	0	0	0	0	55.007	10	11	48	24	24	0	20	2	2	0	0	0	0	0	0	0	3814	4453.29	6578.92	7406.14	6734.89
356	CNC1C(OC2C(OC(=O)c3c(O)ccc4c(C)cc(OC)cc34)C=C5C#CC6(OC6C#CCC25)C7COC(=O)O7)OC(C)C(O)C1O	1	Positive	0	0.7796	0.607776	170.439	0	0	0	0	0	0	0	0	0	0	0	0	0	0	0	0	0	0	0	0	95.6618	10	11	83	48	35	0	35	1	12	0	0	0	0	0	0	0	8352.62	9186.13	14018.4	16619.5	17593.6
357	COC(=O)C(=C)C#N	1	Positive	0	0.5578	0.311141	27.1141	0	0	0	0	0	0	0	0	0	0	0	0	0	0	0	0	0	0	0	0	14.838	0	0	13	8	5	0	5	1	2	0	0	0	0	0	0	0	1434.53	1238.06	1462.25	1526.31	914.173
358	CC(C)Nc1cccnc1N2CCN(CC2)C(=O)c3cc4cc(NS(=O)(=O)C)ccc4[nH]3	1	Positive	0	-1.5056	2.26683	131.341	0	0	0	0	0	0	0	0	0	0	0	0	0	0	0	0	0	0	0	0	69.2962	15	16	60	32	28	0	22	6	3	1	0	0	0	0	0	0	6175.18	7036.78	9295.93	9406.62	9366.5
359	Clc1cccc(Cl)c1NC2=NCCN2	1	Positive	0	1.0235	1.04755	60.1532	0	0	0	0	0	0	0	0	0	0	0	0	0	0	0	0	0	0	0	0	29.5011	6	6	23	14	9	0	9	3	0	0	0	0	2	0	0	2	4409.51	2983.84	4491.08	4776.95	4706.68
360	CC1OC(C)OC(C)O1	1	Positive	0	0.9576	0.916998	30.2247	0	0	0	0	0	0	0	0	0	0	0	0	0	0	0	0	0	0	0	0	20.9675	0	0	21	9	12	0	6	0	3	0	0	0	0	0	0	0	1645.68	1731.06	2604.87	1814.15	1351.28
361	CCCCCc1cc(O)c2C3C=C(C)CCC3C(C)(C)Oc2c1	1	Positive	0	0.4872	0.237364	94.8351	0	0	0	0	0	0	0	0	0	0	0	0	0	0	0	0	0	0	0	0	58.5678	6	6	53	23	30	0	21	0	2	0	0	0	0	0	0	0	3571.96	4117.54	6284.61	7137.03	7206.1
362	COc1cc2c(Nc3ccc(Br)cc3F)ncnc2cc1OCC4CCN(C)CC4	1	Positive	0	-0.9082	0.824827	122.006	0	0	0	0	0	0	0	0	0	0	0	0	0	0	0	0	0	0	0	0	64.334	16	17	54	30	24	0	22	4	2	0	0	1	0	1	0	2	11240.5	6360.05	9540.07	10516.5	9957.53
363	CN1C(=O)C=C(c2cccc(Cl)c2)c3cc(ccc13)C(N)(c4ccc(Cl)cc4)c5cncn5C	1	Positive	0	0.8183	0.669615	150.101	0	0	0	0	0	0	0	0	0	0	0	0	0	0	0	0	0	0	0	0	71.7514	23	23	56	34	22	0	27	4	1	0	0	0	2	0	0	2	7471.64	6579.13	10205.7	11702.6	11887.3
364	CC(C)C1=CC2=CCC3C(C)(CCCC3(C)C(=O)O)C2CC1	1	Positive	1	1.3773	1.89696	90.3137	0	0	0	0	0	0	0	0	0	0	0	0	0	0	0	0	0	0	0	0	56.8078	0	0	52	22	30	0	20	0	2	0	0	0	0	0	0	0	3427.7	3925.37	6313.18	7921.54	7672.42
365	CCCN(CCC)CCc1cccc2NC(=O)Cc12	1	Positive	0	-0.2044	0.0417794	78.941	0	0	0	0	0	0	0	0	0	0	0	0	0	0	0	0	0	0	0	0	47.165	6	6	43	19	24	0	16	2	1	0	0	0	0	0	0	0	2980.97	3345.63	4556.22	4532.64	4244.44
366	COc1cc2nccc(Oc3ccc(NC(=O)NC4CC4)c(Cl)c3)c2cc1C(=O)N	1	Positive	0	-1.2176	1.48255	114.161	0	0	0	0	0	0	0	0	0	0	0	0	0	0	0	0	0	0	0	0	59.4171	16	17	49	30	19	0	21	4	4	0	0	0	1	0	0	1	6114.21	5735.54	8163.02	9236.25	9470.15
367	CCCCC1=NC2(CCCC2)C(=O)N1Cc3ccc(cc3)c4ccccc4c5nn[nH]n5	1	Positive	2	0.0292	0.00085264	124.597	2	0	0	0	0	0	0	0	1	0	0	0	0	0	0	0	0	0	0	0	70.0722	17	19	60	32	28	0	25	6	1	0	0	0	0	0	0	0	5068.2	5906.03	8617.55	8897.72	8967.58
368	COc1ccc(CCOC2CCCCC2N3CCC(O)C3)cc1OC	1	Positive	0	-1.6914	2.86083	93.4445	0	0	0	0	0	0	0	0	0	0	0	0	0	0	0	0	0	0	0	0	60.1786	6	6	56	25	31	0	20	1	4	0	0	0	0	0	0	0	4136.85	4681.69	6488.21	6940.28	6416.24
369	CN(C)CCC=C1c2ccccc2CCc3ccccc13	1	Positive	0	2.3628	5.58282	97.7757	0	0	0	0	0	0	0	0	0	0	0	0	0	0	0	0	0	0	0	0	51.6362	12	12	44	21	23	0	20	1	0	0	0	0	0	0	0	0	3104.85	3668.46	5006.7	5783.6	5436.68
370	CC(N)C12CC3CC(CC(C3)C1)C2	1	Positive	0	-0.8863	0.785528	53.4076	0	0	0	0	0	0	0	0	0	0	0	0	0	0	0	0	0	0	0	0	36.2227	0	0	34	13	21	0	12	1	0	0	0	0	0	0	0	0	1948.7	2446.21	4018.85	4051.01	2678.24
371	CC=C(C)C(=O)OC1C(=CC23C(C)CC4C(C(C=C(CO)C(O)C12O)C3=O)C4(C)C)C	1	Positive	0	0.8605	0.74046	117.795	0	0	0	0	0	0	0	0	0	0	0	0	0	0	0	0	0	0	0	0	71.483	0	0	65	31	34	0	25	0	6	0	0	0	0	0	0	0	5176.96	5663.98	9154.84	13299.2	14899.7
372	CSCCNc1nc(SCCC(F)(F)F)nc2c1ncn2C3OC(COP(=O)(O)OP(=O)(O)C(Cl)(Cl)P(=O)(O)O)C(O)C3O	1	Positive	4	1.0679	1.14041	148.76	0	0	0	0	0	0	0	0	0	0	0	0	0	0	0	0	0	0	0	0	84.4348	9	10	69	44	25	0	17	5	12	2	3	3	2	0	0	5	15060.5	13214.6	22460.9	23880.5	20772
373	CCC(=O)Nc1ccc(Cl)c(Cl)c1	1	Positive	0	1.1453	1.31171	57.6053	0	0	0	0	0	0	0	0	0	0	0	0	0	0	0	0	0	0	0	0	28.1031	6	6	22	13	9	0	9	1	1	0	0	0	2	0	0	2	4273.09	2645.31	3963.92	5043.21	2960.22
374	OCC(O)C(OC1OC(CO)C(O)C(O)C1O)C(O)C(O)C=O	1	Positive	0	-4.5375	20.5889	69.7589	0	0	0	0	0	0	0	0	0	0	0	0	0	0	0	0	0	0	0	0	44.6114	0	0	45	23	22	0	12	0	11	0	0	0	0	0	0	0	4569.17	4239.29	6341.2	8546.37	7808.59
375	ClCCN(N=O)C(=O)NC1CCCCC1	1	Positive	0	-0.9531	0.9084	49.0956	0	0	0	0	0	0	0	0	0	0	0	0	0	0	0	0	0	0	0	0	33.5927	0	0	31	15	16	0	9	3	2	0	0	0	1	0	0	1	3671.86	2916.77	3749.52	3959.23	3933.4
376	CCCCCCCCCCCCN	1	Positive	0	-3.567	12.7235	43.949	0	0	0	0	0	0	0	0	0	0	0	0	0	0	0	0	0	0	0	0	40.2234	0	0	40	13	27	0	12	1	0	0	0	0	0	0	0	0	1954.8	2086.06	2223.39	2066.26	1869.5
377	CCCCCCCCCC(=O)OC1CCC2C3CCC4=CC(=O)CCC4C3CCC12C	1	Positive	0	-1.6843	2.83687	110.761	0	0	0	0	0	0	0	0	0	0	0	0	0	0	0	0	0	0	0	0	81.0249	0	0	75	31	44	0	28	0	3	0	0	0	0	0	0	0	4852.01	5629.29	8403.47	9534.3	9070.8
378	C#Cc1cccc(Nc2ncnc3cc4OCCOCCOCCOc4cc23)c1	1	Positive	0	-0.3105	0.0964103	115.346	0	0	0	0	0	0	0	0	0	0	0	0	0	0	0	0	0	0	0	0	59.2307	16	17	50	29	21	0	22	3	4	0	0	0	0	0	0	0	4807.61	5399.76	7340.55	8234.29	8111.94
379	CC(Cc1ccc(O)cc1)NCC(O)c2cc(O)cc(O)c2	1	Positive	0	-0.1299	0.016874	92.4246	0	0	0	0	0	0	0	0	0	0	0	0	0	0	0	0	0	0	0	0	48.2307	12	12	43	22	21	0	17	1	4	0	0	0	0	0	0	0	3693.9	3829.96	5390.41	5478.51	4918.93
380	OP(=O)(O)CN(CCN(CP(=O)(O)O)CP(=O)(O)O)CP(=O)(O)O	1	Positive	8	-1.9756	3.903	78.0196	0	0	0	0	0	0	0	0	0	0	0	0	0	0	0	0	0	0	0	0	50.2399	0	0	44	24	20	0	6	2	12	0	4	0	0	0	0	0	8187.41	8862.69	9038.54	7531.68	9542.66
381	FC(F)Oc1ccc(cc1OCC2CC2)C(=O)Nc3c(Cl)cncc3Cl	1	Positive	0	0.628	0.394384	97.4134	0	0	0	0	0	0	0	0	0	0	0	0	0	0	0	0	0	0	0	0	49.3351	12	12	40	26	14	0	17	2	3	0	0	2	2	0	0	4	6862.29	5277.2	7739.2	8746.68	8812.01
382	NC1=NC(=O)N(C=N1)C2CC(O)C(CO)O2	1	Positive	0	-2.7209	7.4033	47.6387	0	0	0	0	0	0	0	0	0	0	0	0	0	0	0	0	0	0	0	0	29.6895	0	0	28	16	12	0	8	4	4	0	0	0	0	0	0	0	2974.96	3041.13	4580.52	4598.39	4102.22
383	CC1CC2=C(CCC(=O)C2)C3CCC4(C)C(CCC4(O)C#C)C13	1	Positive	0	1.4176	2.00959	90.172	0	0	0	0	0	0	0	0	0	0	0	0	0	0	0	0	0	0	0	0	57.2342	0	0	51	23	28	0	21	0	2	0	0	0	0	0	0	0	3569.93	4189.69	6942.39	8602.92	7770.29
384	CC(=O)OCC(=O)C12OC(C)(C)OC1CC3C4CC(F)C5=CC(=O)C=CC5(C)C4(F)C(O)CC23C	1	Positive	0	0.0861	0.00741321	119.072	0	0	0	0	0	0	0	0	0	0	0	0	0	0	0	0	0	0	0	0	73.8254	0	0	67	35	32	0	26	0	7	0	0	2	0	0	0	2	6297.04	6664.6	11855	15276.2	16378.3
385	Clc1ccc2Oc3ccccc3N=C(N4CCNCC4)c2c1	1	Positive	0	0.6348	0.402971	95.8573	0	0	0	0	0	0	0	0	0	0	0	0	0	0	0	0	0	0	0	0	46.8707	12	12	38	22	16	0	17	3	1	0	0	0	1	0	0	1	4570.01	4347.47	6455.21	7374.54	6597.11
386	CNC(=O)c1cc(Oc2ccc(NC(=O)Nc3ccc(Cl)c(c3)C(F)(F)F)c(F)c2)ccn1	1	Positive	0	0.5335	0.284622	120.419	0	0	0	0	0	0	0	0	0	0	0	0	0	0	0	0	0	0	0	0	58.1759	18	18	48	33	15	0	21	4	3	0	0	4	1	0	0	5	7297.94	6237.51	9906.62	10289.5	11008.4
387	CN(C)CCN1C(=O)c2ccccc2N(C)c3ccccc13	1	Positive	0	0.9925	0.985056	98.4266	0	0	0	0	0	0	0	0	0	0	0	0	0	0	0	0	0	0	0	0	49.7847	12	12	43	22	21	0	18	3	1	0	0	0	0	0	0	0	3462.65	3980.25	5685.35	7055.66	7251.63
388	CC(CCc1ccc(O)cc1)NCCc2ccc(O)c(O)c2	1	Positive	0	0.3484	0.121383	93.8255	0	0	0	0	0	0	0	0	0	0	0	0	0	0	0	0	0	0	0	0	50.5222	12	12	45	22	23	0	18	1	3	0	0	0	0	0	0	0	3584.22	3802.26	5196.78	5274.45	4000.44
389	CCC(=O)NCCC1CCc2ccc3OCCc3c12	1	Positive	0	-0.3303	0.109098	75.0395	0	0	0	0	0	0	0	0	0	0	0	0	0	0	0	0	0	0	0	0	44.8667	6	6	40	19	21	0	16	1	2	0	0	0	0	0	0	0	3037.7	3477.45	5009.55	4821.82	4426.8
390	CC(=O)N(C1CCN(CCc2ccccc2)CC1)c3ccccc3	1	Positive	0	1.2167	1.48036	103.593	0	0	0	0	0	0	0	0	0	0	0	0	0	0	0	0	0	0	0	0	57.2986	12	12	50	24	26	0	21	2	1	0	0	0	0	0	0	0	3704.32	4257.4	5853.09	6058.74	5890.55
391	CC(C)C(C)C=CC(C)C1CCC2C(=CC=C3CC(O)CC(O)C3=C)CCCC12C	1	Positive	0	1.5718	2.47056	125.504	0	0	0	0	0	0	0	0	0	0	0	0	0	0	0	0	0	0	0	0	80.2229	0	0	74	30	44	0	28	0	2	0	0	0	0	0	0	0	4596.04	5253	7923.56	9165.04	8526
392	CCCCCC(O)C=CC1C(O)CC2OC(=CCCCC(=O)O)CC12	1	Positive	1	-2.913	8.48557	86.9665	0	0	0	0	0	0	0	0	0	0	0	0	0	0	0	0	0	0	0	0	60.5474	0	0	57	25	32	0	20	0	5	0	0	0	0	0	0	0	4197.64	4437.75	6282.68	6069.12	5572.61
393	COc1cc(C)c2c(Oc3cccc(c3)C(F)(F)F)c(OC)cc(NC(C)CCCN)c2n1	1	Positive	0	0.3169	0.100426	126.605	0	0	0	0	0	0	0	0	0	0	0	0	0	0	0	0	0	0	0	0	68.2872	16	17	61	33	28	0	24	3	3	0	0	3	0	0	0	3	5930.1	6053.32	9288.95	9981.33	10573
394	CCC1(C(=O)NC(=O)N(C)C1=O)c2ccccc2	1	Positive	0	0.3725	0.138756	68.229	0	0	0	0	0	0	0	0	0	0	0	0	0	0	0	0	0	0	0	0	36.8211	6	6	32	18	14	0	13	2	3	0	0	0	0	0	0	0	3049.95	3176.1	4833.91	6187.39	6254.08
395	CC(C)(C)NC(=O)NC(C(=O)N1CC2C(C1C(=O)NC(CC3CCC3)C(=O)C(=O)N)C2(C)C)C(C)(C)C	1	Positive	0	0.0807	0.00651249	129.991	3	0	0	0	0	0	0	0	4	0	3	1	10	0	0	0	0	0	8	0	87.0357	0	0	82	37	45	0	27	5	5	0	0	0	0	0	0	0	6201.67	6660.42	10113.4	10972.2	12442.4
396	CN(CS(=O)(=O)O)C1=C(C)N(C)N(C1=O)c2ccccc2	1	Positive	1	0.0305	0.00093025	84.7742	0	0	0	0	0	0	0	0	1	0	0	0	0	0	0	0	0	0	0	0	43.6235	6	6	38	21	17	0	13	3	4	1	0	0	0	0	0	0	4533.01	4998.1	6313.23	6557.93	6865.36
397	Fc1ccc(cc1)C2CCNCC2COc3ccc4OCOc4c3	1	Positive	0	-0.2902	0.084216	94.6175	0	0	0	0	0	0	0	0	0	0	0	0	0	0	0	0	0	0	0	0	50.8389	12	12	44	24	20	0	19	1	3	0	0	1	0	0	0	1	4086.38	4558.56	6546.32	6421.07	5582.2
398	CC(=O)C1(O)CCC2C3C=C(Cl)C4=CC(=O)C5CC5C4(C)C3CCC12C	1	Positive	0	0.8932	0.797806	102.287	0	0	0	0	0	0	0	0	0	0	0	0	0	0	0	0	0	0	0	0	61.3094	0	0	53	26	27	0	22	0	3	0	0	0	1	0	0	1	5225.85	5084.06	8574.76	11553.5	11220.4
399	CCCCCC(O)C=CC1C(O)CC(=O)C1CC=CCCCC(=O)O	1	Positive	1	-2.0413	4.16691	90.4242	0	0	0	0	0	0	0	0	0	0	0	0	0	0	0	0	0	0	0	0	60.5474	0	0	57	25	32	0	20	0	5	0	0	0	0	0	0	0	4197.64	4245.59	5737.96	5852.26	5531.25
400	OCCOCCOCCOCCOCCOCCOCCOCCOCCOCCOCCO	1	Positive	0	-2.2064	4.8682	124.989	0	0	0	0	0	0	0	0	0	0	0	0	0	0	0	0	0	0	0	0	79.0165	0	0	80	34	46	0	22	0	12	0	0	0	0	0	0	0	6292.17	6379.48	6959.12	6967.79	6331.45
401	NC(CC(=O)N1CCn2c(C1)nnc2C(F)(F)F)Cc3cc(F)c(F)cc3F	1	Positive	0	0.0769	0.00591361	89.9134	0	0	0	0	0	0	0	0	0	0	0	0	0	0	0	0	0	0	0	0	47.8059	11	11	43	28	15	0	16	5	1	0	0	6	0	0	0	6	5726.05	5332.71	8787.81	9115.35	8717.21
402	NC(Cc1ccc(O)c(O)c1)C(=O)O	1	Positive	1	-1.0028	1.00561	52.5763	1	0	0	0	0	2	0	0	1	0	0	0	0	0	0	0	0	2	0	0	27.4827	6	6	25	14	11	0	9	1	4	0	0	0	0	0	0	0	2529.62	2384.53	3410.04	3584.02	2484.61
403	OC(=O)c1cc(ccc1O)c2ccc(F)cc2F	1	Positive	1	1.2367	1.52943	67.3317	0	0	0	0	0	0	0	0	0	0	0	0	0	0	0	0	0	0	0	0	31.7343	12	13	26	18	8	0	13	0	3	0	0	2	0	0	0	2	3373.34	3157.47	4703.64	5116.09	4837.73
404	CN(C)CCOC(C)(c1ccccc1)c2ccccn2	1	Positive	0	1.0965	1.20231	89.5445	0	0	0	0	0	0	0	0	0	0	0	0	0	0	0	0	0	0	0	0	47.5914	12	12	42	20	22	0	17	2	1	0	0	0	0	0	0	0	3123.2	3511.57	4787.96	5227.84	5136.12
405	OS(=O)(=O)c1ccc(Nc2ccc(cc2)C(=C3C=CC(=Nc4ccc(cc4)S(=O)(=O)O)C=C3)c5ccc(Nc6ccc(cc6)S(=O)(=O)O)cc5)cc1	1	Positive	3	1.2793	1.63661	221.287	0	0	0	0	0	0	0	0	0	0	0	0	0	0	0	0	0	0	0	0	103.675	30	30	81	52	29	0	37	3	9	3	0	0	0	0	0	0	11343.1	12774.5	16013.7	15972.2	14478.3
406	CCCCOc1cc(C(=O)NCCN(CC)CC)c2ccccc2n1	1	Positive	0	0.5875	0.345156	101.815	0	0	0	0	0	0	0	0	0	0	0	0	0	0	0	0	0	0	0	0	59.441	10	11	54	25	29	0	20	3	2	0	0	0	0	0	0	0	4015.27	4415.5	5889.51	6406.25	6361.6
407	CN1CCCCC1C(=O)Nc2c(C)cccc2C	1	Positive	0	0.3206	0.102784	71.6535	1	0	0	0	0	0	0	0	1	0	0	0	0	0	0	0	0	0	0	0	44.0714	6	6	40	18	22	0	15	2	1	0	0	0	0	0	0	0	2834.68	3177.16	4483.58	4966.79	4347.48
408	CCC(=O)OCC(=O)C1(OC(=O)CC)C(C)CC2C3CCC4=CC(=O)C=CC4(C)C3(Cl)C(O)CC12C	1	Positive	0	0.2312	0.0534534	134.388	0	0	0	0	0	0	0	0	0	0	0	0	0	0	0	0	0	0	0	0	81.7453	0	0	73	36	37	0	28	0	7	0	0	0	1	0	0	1	7125.47	6790.91	11612.3	16556.6	17055.1
409	CCON=C(C(=O)NC1C2SCC(=C(N2C1=O)C(=O)O)Sc3nc(cs3)c4cc[n+](C)cc4)c5nsc(NP(=O)(O)O)n5	1	Positive	3	-2.728	7.44198	161.858	1	0	0	0	1	0	0	0	2	0	0	0	0	0	0	0	0	0	0	0	83.8354	16	17	65	43	22	0	22	8	8	4	1	0	0	0	0	0	11884.2	11075.7	15983.1	16278.5	18469.4
410	CCCCCCCCCCCCCCCCN	1	Positive	0	-4.719	22.269	55.5954	0	0	0	0	0	0	0	0	0	0	0	0	0	0	0	0	0	0	0	0	52.5978	0	0	52	17	35	0	16	1	0	0	0	0	0	0	0	0	2539.98	2759.97	2998.23	2853.29	2656.53
411	CCC(=O)N(c1ccccc1)C2(CCN(CCc3ccccc3)CC2)C(=O)OC	1	Positive	0	1.0696	1.14404	119.51	2	0	0	0	0	0	0	0	1	0	0	0	0	0	0	0	0	0	0	0	66.8498	12	12	59	29	30	0	24	2	3	0	0	0	0	0	0	0	4653.12	5170.84	7301.22	8593.91	9224.39
412	OC(=O)CCCCCCCC(=O)O	1	Positive	2	-1.85	3.4225	38.095	0	0	0	0	0	0	0	0	0	0	0	0	0	0	0	0	0	0	0	0	29.7167	0	0	29	13	16	0	9	0	4	0	0	0	0	0	0	0	2338.51	2124.52	2660.77	2134.68	1909.73
413	Nc1nnc(c(N)n1)c2cccc(Cl)c2Cl	1	Positive	0	0.7561	0.571687	62.277	0	0	0	0	0	0	0	0	0	0	0	0	0	0	0	0	0	0	0	0	30.3676	12	13	23	16	7	0	9	5	0	0	0	0	2	0	0	2	4799.87	3304.11	5063.12	6705.7	4995.29
414	CC(NC(CCc1ccccc1)C(=O)O)C(=O)N2CCCC2C(=O)O	1	Positive	2	-1.537	2.36237	89.0953	3	0	0	0	0	0	0	0	3	0	0	1	0	0	0	0	0	0	0	0	53.893	6	6	49	25	24	0	18	2	5	0	0	0	0	0	0	0	4293.37	4410.86	6358.89	6756.32	6629.82
415	CCCC1(CCc2ccccc2)CC(=O)C(=C(O)O1)C(CC)c3cccc(NS(=O)(=O)c4ccc(cn4)C(F)(F)F)c3	1	Positive	0	1.1888	1.41325	159.593	0	0	0	0	0	0	0	0	0	0	0	0	0	0	0	0	0	0	0	0	87.3452	18	18	75	42	33	0	31	2	5	1	0	3	0	0	0	3	8288.61	8695.69	12904.5	13889.1	14708.5
416	FS(F)(F)(F)(F)F	1	Positive	0	1.1928	1.42277	9.0078	0	0	0	0	0	0	0	0	0	0	0	0	0	0	0	0	0	0	0	0	6.242	0	0	7	7	0	0	0	0	0	1	0	6	0	0	0	6	3193.48	3654.53	5414.09	0	0
417	C(C1=NCCN1)c2ccccc2	1	Positive	0	0.565	0.319225	52.2211	0	0	0	0	0	0	0	0	0	0	0	0	0	0	0	0	0	0	0	0	27.8015	6	6	24	12	12	0	10	2	0	0	0	0	0	0	0	0	1847.23	2118.63	2757.72	2038.44	1672.82
418	CC(=O)N(O)CCCCCNC(=O)CCC(=O)N(O)CCCCCNC(=O)CCC(=O)N(O)CCCCCN	1	Positive	0	-7.6781	58.9532	127.222	0	0	0	0	0	0	0	0	0	0	0	0	0	0	0	0	0	0	0	0	89.0221	0	0	87	39	48	0	25	6	8	0	0	0	0	0	0	0	6880.29	6826	8800.64	9424.75	8521.91
419	CN1CCN2C(C1)c3ccccc3Cc4cccnc24	1	Positive	0	2.1899	4.79566	87.0776	0	0	0	0	0	0	0	0	0	0	0	0	0	0	0	0	0	0	0	0	45.8891	12	12	39	20	19	0	17	3	0	0	0	0	0	0	0	0	3060.38	3739.9	5469.54	6478.98	6148.47
420	CN(C)C1C2CC3Cc4c(cc(NC(=O)CNC(C)(C)C)c(O)c4C(=C3C(=O)C2(O)C(=C(C(=O)N)C1=O)O)O)N(C)C	1	Positive	0	-3.1074	9.65593	155.121	1	0	0	0	0	0	0	0	2	0	3	0	2	0	0	0	0	0	2	0	88.9609	6	6	81	42	39	0	29	5	8	0	0	0	0	0	0	0	7252.01	7635.1	12262.2	16093	18167.1
421	CCCC(=O)Nc1ccc(OCC(O)CNC(C)C)c(c1)C(=O)C	1	Positive	0	-1.7862	3.19051	95.4638	0	0	0	0	0	0	0	0	0	0	0	0	0	0	0	0	0	0	0	0	55.7582	6	6	52	24	28	0	18	2	4	0	0	0	0	0	0	0	4041.47	4144.78	5658.24	6001.34	5918.48
422	CN(C)CCOC(c1ccc(Cl)cc1)c2ccccn2	1	Positive	0	1.1535	1.33056	89.548	0	0	0	0	0	0	0	0	0	0	0	0	0	0	0	0	0	0	0	0	46.0111	12	12	39	20	19	0	16	2	1	0	0	0	1	0	0	1	4232.59	3756.78	5135.61	5320.87	4715.36
423	CCCN(CCc1cccs1)C2CCc3c(O)cccc3C2	1	Positive	0	0.3056	0.0933914	97.2058	0	0	0	0	0	0	0	0	0	0	0	0	0	0	0	0	0	0	0	0	54.9118	11	11	47	22	25	0	19	1	1	1	0	0	0	0	0	0	4246.43	4370.47	6140.04	5854.82	5582.03
424	CN1CCN(CCOc2cc(OC3CCOCC3)c4c(Nc5c(Cl)ccc6OCOc56)ncnc4c2)CC1	1	Positive	0	-2.0278	4.11197	148.164	0	0	0	0	0	0	0	0	0	0	0	0	0	0	0	0	0	0	0	0	80.5474	16	17	70	38	32	0	27	5	5	0	0	0	1	0	0	1	7445.17	7641.01	11160.1	11948.3	11697
425	CN1CCC(=C2c3ccccc3CC(=O)c4sccc24)CC1	1	Positive	0	1.8725	3.50626	98.9919	0	0	0	0	0	0	0	0	0	0	0	0	0	0	0	0	0	0	0	0	50.9111	11	11	41	22	19	0	19	1	1	1	0	0	0	0	0	0	4240.33	4438.08	6525.85	7430.78	7499.27
426	COC12C3NC3CN1C4=C(C2COC(=O)N)C(=O)C(=C(C)C4=O)N	1	Positive	0	-1.8914	3.57739	80.8988	0	0	0	0	0	0	0	0	2	0	0	0	0	0	0	0	0	0	0	0	46.8123	0	0	42	24	18	0	15	4	5	0	0	0	0	0	0	0	4246.88	4626.24	7206.51	8836.87	9107.35
427	CCCCCCCCc1ccc(CCC(N)(CO)CO)cc1	1	Positive	0	-2.2163	4.91199	87.1452	0	0	0	0	0	0	0	0	0	0	0	0	0	0	0	0	0	0	0	0	58.1482	6	6	55	22	33	0	19	1	2	0	0	0	0	0	0	0	3482.68	3705.18	4808.49	5255.33	4358.95
428	CS(=O)(=O)c1ccc(cc1)C2=C(C(=O)OC2)c3ccccc3	1	Positive	0	1.643	2.69945	92.0197	0	0	0	0	0	0	0	0	0	0	0	0	0	0	0	0	0	0	0	0	45.3631	12	12	36	22	14	0	17	0	4	1	0	0	0	0	0	0	4518.43	4994.48	6464.98	6360.51	5975.4
429	CN(C)CCCN1c2ccccc2CCc3ccc(Cl)cc13	1	Positive	0	1.9817	3.92713	102.099	0	0	0	0	0	0	0	0	0	0	0	0	0	0	0	0	0	0	0	0	53.1562	12	12	45	22	23	0	19	2	0	0	0	0	1	0	0	1	4413.48	4166.17	5983.19	6894.62	6528.12
430	CCC(=O)OC1C(CC2C3CCC4CC(OC(=O)C)C(CC4(C)C3CCC12C)N5CCCCC5)[N+]6(CC=C)CCCCC6	1	Positive	0	-1.4146	2.00109	157.109	0	0	0	0	0	0	0	0	0	0	0	0	0	0	0	0	0	0	0	0	111.202	0	0	104	43	61	0	37	2	4	0	0	0	0	0	0	0	6816.02	8118.43	12822.8	15659	16903.2
431	Cc1noc(NS(=O)(=O)c2ccc(N)cc2)c1C	1	Positive	0	-0.5029	0.252908	71.2629	0	0	0	0	0	0	0	0	0	0	0	0	0	0	0	0	0	0	0	0	36.6343	11	11	31	18	13	0	11	3	3	1	0	0	0	0	0	0	3984.45	4387.04	5717.69	5909.01	5208.67
432	CCC(CC)CC	1	Positive	0	-1.0162	1.03266	29.2337	0	0	0	0	0	0	0	0	0	0	0	0	0	0	0	0	0	0	0	0	22.9887	0	0	23	7	16	0	7	0	0	0	0	0	0	0	0	0	1026.11	1059.3	1168.35	1180.54	817.342
433	Oc1nc2ccccc2n1C3CCN(CCCC(c4ccc(F)cc4)c5ccc(F)cc5)CC3	1	Positive	0	1.9288	3.72027	137.714	0	0	0	0	0	0	0	0	0	0	0	0	0	0	0	0	0	0	0	0	73.833	21	22	63	34	29	0	28	3	1	0	0	2	0	0	0	2	5635.3	6244.7	9144.58	9600.34	8903.82
434	CCCC(C)C1(CC)C(=O)NC(=S)NC1=O	1	Positive	0	0.1138	0.0129504	62.5849	0	0	0	0	0	0	0	0	0	0	0	0	0	0	0	0	0	0	0	0	38.0663	0	0	34	16	18	0	11	2	2	1	0	0	0	0	0	0	3537.37	2962.68	4634.21	5726.21	6331.56
435	CC=C1NC(=O)C2CSSCCC=CC(CC(=O)NC(C(C)C)C(=O)N2)OC(=O)C(NC1=O)C(C)C	1	Positive	0	-0.1267	0.0160529	136.129	3	0	0	0	1	0	0	0	4	0	0	0	0	0	0	0	0	0	4	0	81.2565	0	0	72	36	36	0	24	4	6	2	0	0	0	0	0	0	7875.2	7673.96	10151.3	12687.6	15304.6
436	FC(F)(F)C(F)(F)C(F)(F)C(F)(F)C(F)(F)C(F)(F)C(F)(F)C(F)(F)Br	1	Positive	0	5.5463	30.7614	48.5205	0	0	0	0	0	0	0	0	0	0	0	0	0	0	0	0	0	0	0	0	26.599	0	0	26	26	0	0	8	0	0	0	0	17	0	1	0	18	13674.7	5848.8	15088.3	21250.1	18749.3
437	CC(C)N=C1C=C2N(c3ccc(Cl)cc3)c4ccccc4N=C2C=C1Nc5ccc(Cl)cc5	1	Positive	0	2.3107	5.33933	153.259	0	0	0	0	0	0	0	0	0	0	0	0	0	0	0	0	0	0	0	0	70.9494	18	18	55	33	22	0	27	4	0	0	0	0	2	0	0	2	7215.67	6384.96	9683.92	10546.6	9694.21
438	CNC(=O)c1ccc(cc1F)N2C(=S)N(C(=O)C2(C)C)c3ccc(C#N)c(c3)C(F)(F)F	1	Positive	0	2.5785	6.64866	119.449	2	0	0	0	0	0	0	0	1	0	0	0	0	0	0	0	0	0	0	0	58.7607	12	12	48	32	16	0	21	4	2	1	0	4	0	0	0	4	6814.12	5988.78	10166	11778.4	13209.5
439	CCOC(=O)C(=C)C	1	Positive	0	1.4155	2.00364	30.7114	0	0	0	0	0	0	0	0	0	0	0	0	0	0	0	0	0	0	0	0	18.8319	0	0	18	8	10	0	6	0	2	0	0	0	0	0	0	0	1387.68	1274.62	1570.97	1449.11	885.112
440	OCCN(CCO)c1nc(N2CCCCC2)c3nc(nc(N4CCCCC4)c3n1)N(CCO)CCO	1	Positive	0	-6.0178	36.2139	127.645	0	0	0	0	0	0	0	0	0	0	0	0	0	0	0	0	0	0	0	0	80.9197	10	11	76	36	40	0	24	8	4	0	0	0	0	0	0	0	6096.42	6797.74	9495.15	10996.4	12010.2
441	Nc1c(N=Nc2ccc(cc2)S(=O)(=O)CCOS(=O)(=O)O)c(cc3cc(c(N=Nc4ccc(cc4)S(=O)(=O)CCOS(=O)(=O)O)c(O)c13)S(=O)(=O)O)S(=O)(=O)O	1	Positive	4	-3.4848	12.1438	193.351	0	0	0	0	0	0	0	0	0	0	0	0	0	0	0	0	0	0	0	0	100.568	22	23	81	56	25	0	26	5	19	6	0	0	0	0	0	0	15787.7	17286.6	20297.4	20771.3	22770.3
442	Nc1nc(O)c2N(C=O)C(CNc3ccc(cc3)C(=O)NC(CCC(=O)O)C(=O)O)CNc2n1	1	Positive	2	-2.9911	8.94668	114.606	1	0	0	0	0	0	0	1	1	0	0	0	0	0	0	0	0	0	0	0	63.8502	12	12	57	34	23	0	20	7	7	0	0	0	0	0	0	0	6073.8	6165.03	9050.67	9984.74	10074.4
443	CN(C)CCn1nnnc1SCC2=C(N3C(SC2)C(NC(=O)Cc4csc(N)n4)C3=O)C(=O)O	1	Positive	3	0.1409	0.0198528	133.614	1	0	0	0	1	0	0	0	2	0	0	0	0	0	0	0	0	0	0	0	68.8242	10	10	57	34	23	0	18	9	4	3	0	0	0	0	0	0	8493.29	7754.17	11456.8	11467.4	12344
444	CCCCCCCC(=O)CCC1C(O)CC(O)C1CC=CCCCC(=O)O	1	Positive	1	-2.9561	8.73853	94.111	0	0	0	0	0	0	0	0	0	0	0	0	0	0	0	0	0	0	0	0	68.0681	0	0	65	27	38	0	22	0	5	0	0	0	0	0	0	0	4492.26	4606.76	6175.84	6338.61	6076.1
445	CC(C)NCC(O)c1ccc(NS(=O)(=O)C)cc1	1	Positive	0	-0.9405	0.88454	75.0717	0	0	0	0	0	0	0	0	0	0	0	0	0	0	0	0	0	0	0	0	41.9619	6	6	38	18	20	0	12	2	3	1	0	0	0	0	0	0	3939.63	4249.7	4942.71	4574.76	4370.6
446	CON=C(C(=O)NC1C2SCC(=C(N2C1=O)C(=O)OCOC(=O)C(C)(C)C)Cn3nnc(C)n3)c4csc(N)n4	1	Positive	2	-0.058	0.003364	143.609	1	0	0	0	1	0	0	0	2	0	0	0	0	0	0	0	0	0	0	0	78.0374	10	10	67	40	27	0	22	9	7	2	0	0	0	0	0	0	8814.47	8453.93	12514.8	12731.8	13733.4
447	CC(=O)CC(C1=C(O)Oc2ccccc2C1=O)c3ccc(cc3)[N+](=O)[O-]	1	Positive	0	1.5794	2.4945	97.4983	0	0	0	0	0	0	0	0	0	0	0	0	0	0	0	0	0	0	0	0	49.3539	12	12	41	26	15	0	19	1	6	0	0	0	0	0	0	0	4488.26	4648.16	6851.87	7721.85	8062.98
448	CC(CN(C)C)CN1c2ccccc2CCc3ccccc13	1	Positive	0	2.0344	4.13878	103.007	0	0	0	0	0	0	0	0	0	0	0	0	0	0	0	0	0	0	0	0	54.7366	12	12	48	22	26	0	20	2	0	0	0	0	0	0	0	0	3304.09	3920.97	5470.6	6426.11	6222.82
449	NCCCC(N)(C(F)F)C(=O)O	1	Positive	1	-1.4415	2.07792	35.587	2	0	0	0	0	0	0	0	1	0	0	0	0	0	0	0	0	0	0	0	23.4795	0	0	24	12	12	0	6	2	2	0	0	2	0	0	0	2	2503.98	2055.86	3117.22	3784.26	3240.25
450	OC(C(=O)OC1CC2CCC(C1)[N+]23CCCC3)(c4ccccc4)c5ccccc5	1	Positive	0	-1.7206	2.96046	107.718	0	0	0	0	0	0	0	0	0	0	0	0	0	0	0	0	0	0	0	0	67.5098	12	12	59	29	30	0	25	1	3	0	0	0	0	0	0	0	4601.18	5415.44	8434.65	9610.93	9176
451	COCCCCC(=NOCCN)c1ccc(cc1)C(F)(F)F	1	Positive	0	0.5425	0.294306	79.2193	0	0	0	0	0	0	0	0	0	0	0	0	0	0	0	0	0	0	0	0	45.8777	6	6	43	22	21	0	15	2	2	0	0	3	0	0	0	3	4172.45	3955.34	5671.08	5409.27	5237.68
452	CC(=C(C#N)C(=O)Nc1ccc(cc1)C(F)(F)F)O	1	Positive	0	1.4076	1.98134	65.5746	0	0	0	0	0	0	0	0	0	0	0	0	0	0	0	0	0	0	0	0	32.5961	6	6	28	19	9	0	12	2	2	0	0	3	0	0	0	3	3727.46	3275.51	5288.91	5094.73	4977.05
453	CC1(C)SC2C(NC(=O)Cc3ccccc3)C(=O)N2C1C(=O)O	1	Positive	1	0.7359	0.541549	87.7718	2	0	0	0	2	0	0	0	2	0	0	0	0	0	0	0	0	0	2	0	48.4703	6	6	41	23	18	0	16	2	4	1	0	0	0	0	0	0	4770.62	4623.65	7489.14	7404.69	7920.6
454	OC(C(=O)OC1C[N+]2(CCCOc3ccccc3)CCC1CC2)(c4cccs4)c5cccs5	1	Positive	0	-1.5234	2.32075	135.559	0	0	0	0	0	0	0	0	0	0	0	0	0	0	0	0	0	0	0	0	75.8718	16	16	63	33	30	0	26	1	4	2	0	0	0	0	0	0	7057.1	7051.53	10592.7	11384.6	12256.8
455	OC(=O)O	1	Positive	2	0.1623	0.0263413	9.4982	0	0	0	0	0	0	0	0	0	0	0	0	0	0	0	0	0	0	0	0	5.49959	0	0	6	4	2	0	1	0	3	0	0	0	0	0	0	0	914.2	608.746	792.118	64.508	1.01606
456	NCCCCCC(=O)O	1	Positive	1	-1.8073	3.26633	29.4376	0	0	0	0	0	0	0	0	0	0	0	0	0	0	0	0	0	0	0	0	21.9323	0	0	22	9	13	0	6	1	2	0	0	0	0	0	0	0	1586.93	1439.32	1674.17	1320.37	1109.52
457	CC(C)OC(=O)C(C)(C)Oc1ccc(cc1)C(=O)c2ccc(Cl)cc2	1	Positive	0	2.4748	6.12464	105.735	0	0	0	0	0	0	0	0	0	0	0	0	0	0	0	0	0	0	0	0	54.5907	12	12	46	25	21	0	20	0	4	0	0	0	1	0	0	1	5187.19	4574.04	6930.96	7430.71	6296.79
458	Oc1cc(Cc2ccccc2)nc(S)n1	1	Positive	0	1.7796	3.16698	67.2292	0	0	0	0	0	0	0	0	0	0	0	0	0	0	0	0	0	0	0	0	31.9299	12	12	25	15	10	0	11	2	1	1	0	0	0	0	0	0	3273.27	2838.13	4109.68	3607.26	3503.54
459	CC(C)OC(=O)CCCC=CCC1C(O)CC(O)C1CCC(O)CCc2ccccc2	1	Positive	0	-0.9888	0.977725	119.864	0	0	0	0	0	0	0	0	0	0	0	0	0	0	0	0	0	0	0	0	76.4417	6	6	71	31	40	0	26	0	5	0	0	0	0	0	0	0	5071.35	5400.19	7469.1	7554.63	7175.7
460	Oc1c([nH]c2ccccc12)C3=Nc4ccccc4C3=O	1	Positive	0	0.1901	0.036138	84.6277	0	0	0	0	0	0	0	0	0	0	0	0	0	0	0	0	0	0	0	0	38.6319	15	16	30	20	10	0	16	2	2	0	0	0	0	0	0	0	3222.71	3636.87	5518.41	5872.73	5034.84
461	O=C=NCCc1ccccc1	1	Positive	0	0.616	0.379456	46.1544	0	0	0	0	0	0	0	0	0	0	0	0	0	0	0	0	0	0	0	0	23.7431	6	6	20	11	9	0	9	1	1	0	0	0	0	0	0	0	1759.69	1791.72	2058.96	1793.02	1376.11
462	OC(=O)c1cc(ccc1O)N=Nc2ccc(O)c(c2)C(=O)O	1	Positive	2	-0.0838	0.00702244	75.7764	0	0	0	0	0	0	0	0	0	0	0	0	0	0	0	0	0	0	0	0	38.3199	12	12	32	22	10	0	14	2	6	0	0	0	0	0	0	0	3958.06	3842.5	5560.62	5988.26	5592.72
463	Brc1c(NC2=NCCN2)ccc3nccnc13	1	Positive	0	0.8978	0.806045	71.986	0	0	0	0	0	0	0	0	0	0	0	0	0	0	0	0	0	0	0	0	34.5779	10	11	27	17	10	0	11	5	0	0	0	0	0	1	0	1	8962.7	3921.32	6033.57	7669.79	6947.75
464	CC(O)C1C2C(C)C(=C(N2C1=O)C(=O)O)SC3CNC(C3)C(=O)Nc4cccc(c4)C(=O)O	1	Positive	2	-2.2488	5.0571	120.213	1	0	0	0	0	0	0	0	2	0	0	1	0	0	1	0	0	0	0	0	67.2038	6	6	58	33	25	0	22	3	7	1	0	0	0	0	0	0	6607.42	6497	10080.4	11467.7	11781.5
465	CCCCc1ncc(C=C(Cc2cccs2)C(=O)O)n1Cc3ccc(cc3)C(=O)O	1	Positive	2	-0.3256	0.106015	122.409	0	0	0	0	0	0	0	0	0	0	0	0	0	0	0	0	0	0	0	0	64.791	16	16	54	30	24	0	23	2	4	1	0	0	0	0	0	0	5786.57	5708.15	8091.54	7564.42	7887.49
466	CCCCCC=CCC=CCCCCCCCCN	1	Positive	0	-1.7698	3.13219	75.4436	0	0	0	0	0	0	0	0	0	0	0	0	0	0	0	0	0	0	0	0	56.1178	0	0	54	19	35	0	18	1	0	0	0	0	0	0	0	0	2828.51	3048.5	3284.72	3135.72	2937.95
467	NCCCNCCSP(=O)(O)O	1	Positive	2	-1.2498	1.562	48.5897	0	0	0	0	0	0	0	0	0	0	0	0	0	0	0	0	0	0	0	0	29.9379	0	0	27	12	15	0	5	2	3	1	1	0	0	0	0	0	3884.08	3997.93	4268.63	2529.12	2302.8
468	OC(=O)CCCc1ccc(cc1)N(CCCl)CCCl	1	Positive	1	1.8786	3.52914	81.5869	0	0	0	0	0	0	0	0	0	0	0	0	0	0	0	0	0	0	0	0	44.3731	6	6	38	19	19	0	14	1	2	0	0	0	2	0	0	2	5260.54	3705.85	4742.15	4868.28	5073.51
469	CC(C)CC1N2C(=O)C(NC(=O)C3CC4C(Cc5c[nH]c6cccc4c56)N(C)C3)(OC2(O)C7CCCN7C1=O)C(C)C	1	Positive	0	-1.433	2.05349	154.358	2	0	0	0	0	0	0	0	2	0	0	0	2	0	0	0	0	0	2	0	94.5021	9	10	85	42	43	0	32	5	5	0	0	0	0	0	0	0	6920.96	8052.39	13418.6	16285	17639.9
470	CC(O)C1C2CC(=C(N2C1=O)C(=O)O)SC=CN	1	Positive	1	-2.4328	5.91852	67.7849	0	0	0	0	0	0	0	0	1	0	0	0	0	0	0	0	0	0	0	0	37.0031	0	0	32	18	14	0	11	2	4	1	0	0	0	0	0	0	4045.24	3691.69	5348.1	6020.9	6537.14
471	CC(C)CCCC(C)CCCC(C)CCCC(=CCC1=C(C)C(=O)c2ccccc2C1=O)C	1	Positive	0	3.7547	14.0978	139.141	0	0	0	0	0	0	0	0	0	0	0	0	0	0	0	0	0	0	0	0	86.8365	6	6	79	33	46	0	31	0	2	0	0	0	0	0	0	0	5030.86	5557.71	7644.18	8667.26	8276.48
472	Cc1nccn1CC2CCc3c(C2=O)c4ccccc4n3C	1	Positive	0	-0.7798	0.608088	91.6242	0	0	0	0	0	0	0	0	0	0	0	0	0	0	0	0	0	0	0	0	48.4511	14	15	41	22	19	0	18	3	1	0	0	0	0	0	0	0	3460.62	4076.33	6124.03	6499.27	6085.89
473	Cc1nnc(SCC2=C(N3C(SC2)C(NC(=O)Cn4cnnn4)C3=O)C(=O)O)s1	1	Positive	3	0.1319	0.0173976	111.498	1	0	0	0	1	0	0	0	3	0	0	0	0	0	0	0	0	0	0	0	54.6831	10	10	43	29	14	0	14	8	4	3	0	0	0	0	0	0	7710.89	6875.9	10778.1	9686.31	10724.3
474	OC(=O)c1cccnc1	1	Positive	1	-0.7168	0.513802	33.3855	0	0	0	0	0	0	0	0	0	0	0	0	0	0	0	0	0	0	0	0	16.598	6	6	14	9	5	0	6	1	2	0	0	0	0	0	0	0	1578.8	1506.68	1955.34	1691.27	1131.11
475	CC1=CC(=O)CC2CCC3C4CCC(O)C4(C)CCC3C12C	1	Positive	0	0.7282	0.530275	84.964	0	0	0	0	0	0	0	0	0	0	0	0	0	0	0	0	0	0	0	0	56.8078	0	0	52	22	30	0	20	0	2	0	0	0	0	0	0	0	3427.7	4069.64	6792.6	8494.53	7700.27
476	CC(=O)C=O	1	Positive	0	0.1142	0.0130416	17.0511	0	0	0	0	0	0	0	0	0	0	0	0	0	0	0	0	0	0	0	0	9.55117	0	0	9	5	4	0	3	0	2	0	0	0	0	0	0	0	948.793	721.285	788.36	561.068	51.4292
477	COc1ncnc(NS(=O)(=O)c2ccc(N)cc2)c1OC	1	Positive	0	-1.8956	3.5933	80.8432	0	0	0	0	0	0	0	0	0	0	0	0	0	0	0	0	0	0	0	0	40.9631	12	12	35	21	14	0	12	4	4	1	0	0	0	0	0	0	4581.89	4967.73	6330.63	7145.74	6936
478	CCN(CC)C(=O)C1(CC1CN)c2ccccc2	1	Positive	0	0.1854	0.0343732	76.2704	0	0	0	0	0	0	0	0	0	0	0	0	0	0	0	0	0	0	0	0	44.0714	6	6	40	18	22	0	15	2	1	0	0	0	0	0	0	0	2834.68	3155.19	4157.18	5077.89	5165.51
479	CC=CC=CC	1	Positive	0	1.8146	3.29277	32.1022	0	0	0	0	0	0	0	0	0	0	0	0	0	0	0	0	0	0	0	0	17.2279	0	0	16	6	10	0	6	0	0	0	0	0	0	0	0	0	875.745	842.391	752.652	587.222	417.728
480	CNC(=O)c1cnn(c1)c2nc(N)c3ncn(C4OC(CO)C(O)C4O)c3n2	1	Positive	0	-3.9541	15.6349	91.3621	0	0	0	0	0	0	0	0	0	0	0	0	0	0	0	0	0	0	0	0	51.2123	14	16	46	28	18	0	15	8	5	0	0	0	0	0	0	0	5031.66	5407.15	8282.89	9204.86	8707.67
481	CCN1CCN(Cc2ccc(Nc3ncc(F)c(n3)c4cc(F)c5nc(C)n(C(C)C)c5c4)nc2)CC1	1	Positive	0	-0.8693	0.755682	147.823	0	0	0	0	0	0	0	0	0	0	0	0	0	0	0	0	0	0	0	0	78.7714	21	23	69	37	32	0	27	8	0	0	0	2	0	0	0	2	6219.09	6927.62	10276.6	11191.8	10726.9
482	COCCc1ccc(OCC(O)CNC(C)C)cc1	1	Positive	0	-0.0334	0.00111556	81.0445	0	0	0	0	0	0	0	0	0	0	0	0	0	0	0	0	0	0	0	0	46.5758	6	6	44	19	25	0	15	1	3	0	0	0	0	0	0	0	3153.46	3337.17	4237.3	4197.35	3590.21
483	CCCCC1C(=O)N(N(C1=O)c2ccc(O)cc2)c3ccccc3	1	Positive	0	-0.3333	0.111089	96.8508	0	0	0	0	0	0	0	0	0	0	0	0	0	0	0	0	0	0	0	0	51.3819	12	12	44	24	20	0	19	2	3	0	0	0	0	0	0	0	3921.64	4288.56	6238.57	7016.34	6998.51
484	CCCC(C)C(C)C	1	Positive	0	0.7252	0.525915	36.0652	0	0	0	0	0	0	0	0	0	0	0	0	0	0	0	0	0	0	0	0	26.0823	0	0	26	8	18	0	8	0	0	0	0	0	0	0	0	0	1172.4	1227.78	1483.12	1443.84	1023.24
485	CNS(=O)(=O)CCc1ccc2[nH]cc(C3CCN(C)CC3)c2c1	1	Positive	0	-1.4142	1.99996	92.1309	0	0	0	0	0	0	0	0	0	0	0	0	0	0	0	0	0	0	0	0	54.3938	9	10	48	23	25	0	17	3	2	1	0	0	0	0	0	0	4606.26	5340.08	6825.91	6465.34	5778.94
486	CCC1(O)CC2CN(CCc3c([nH]c4ccccc34)C(C2)(C(=O)OC)c5cc6c(cc5OC)N(C)C7C(O)(C(OC(=O)C)C8(CC)C=CCN9CCC67C89)C(=O)OC)C1	1	Positive	0	-1.2504	1.5635	227.517	0	0	0	0	0	0	0	0	0	0	0	0	0	0	0	0	0	0	0	0	131.252	15	16	117	59	58	0	46	4	9	0	0	0	0	0	0	0	9783.58	11264.4	18318.9	24547.7	30585.1
487	CNC(C)CC1CCCCC1	1	Positive	0	-0.7205	0.51912	43.1863	0	0	0	0	0	0	0	0	0	0	0	0	0	0	0	0	0	0	0	0	32.7027	0	0	32	11	21	0	10	1	0	0	0	0	0	0	0	0	1660.17	1891.11	2403.69	2233.58	1756.26
488	CCOc1ccc(NC(=O)C)cc1	1	Positive	0	0.0835	0.00697225	54.0867	0	0	0	0	0	0	0	0	0	0	0	0	0	0	0	0	0	0	0	0	28.9723	6	6	26	13	13	0	10	1	2	0	0	0	0	0	0	0	2163.98	2226.49	2908.88	2592.6	2208.59
489	Cc1onc(c1C(=O)NC2C3SC(C)(C)C(N3C2=O)C(=O)O)c4c(Cl)cccc4Cl	1	Positive	1	1.4437	2.08427	115.036	2	0	0	0	2	0	0	0	2	0	0	0	0	0	0	0	0	0	2	0	59.3455	11	12	47	30	17	0	19	3	5	1	0	0	2	0	0	2	8167.97	6480.41	10792.1	11926.7	14428.7
490	COc1cc2nc(nc(N)c2cc1OC)N3CCN(CC3)C(=O)c4occc4	1	Positive	0	-2.0919	4.37605	106.665	0	0	0	0	0	0	0	0	0	0	0	0	0	0	0	0	0	0	0	0	56.1507	15	16	49	28	21	0	19	5	4	0	0	0	0	0	0	0	4767.21	5329.47	7701.2	8472.11	8266.22
491	CCNC(=O)N(CCCN(C)C)C(=O)C1CC2C(Cc3c[nH]c4cccc2c34)N(CC=C)C1	1	Positive	0	-0.1818	0.0330512	133.008	0	0	0	0	0	0	0	0	0	0	0	0	0	0	0	0	0	0	0	0	77.5353	9	10	70	33	37	0	26	5	2	0	0	0	0	0	0	0	5281.38	6052.96	8814.09	10163.1	10843.2
492	CC(=O)C1(O)CCC2C3C=C(C)C4=CC(=O)CCC4(C)C3CCC12C	1	Positive	0	1.1847	1.40351	99.2073	0	0	0	0	0	0	0	0	0	0	0	0	0	0	0	0	0	0	0	0	61.1298	0	0	55	25	30	0	22	0	3	0	0	0	0	0	0	0	3972.2	4550.33	7739.36	10028	9361.06
493	CCOc1ccc(CC2NC(=O)CCSSCC(NC(=O)C(CC(=O)N)NC(=O)C(NC(=O)C(NC2=O)C(C)CC)C(C)O)C(=O)N3CCCC3C(=O)NC(CCCN)C(=O)NCC(=O)N)cc1	1	Positive	0	-7.7949	60.7605	236.384	7	0	1	0	1	2	0	0	8	0	1	1	0	0	0	1	1	2	2	0	147.879	6	6	135	68	67	0	43	11	12	2	0	0	0	0	0	0	13556.9	13407.2	18338	21627	25233.7
494	CN1C(=C(O)c2ccccc2S1(=O)=O)C(=O)Nc3ncc(C)s3	1	Positive	0	-0.722	0.521284	93.2402	0	0	0	0	0	0	0	0	1	0	0	0	0	0	0	0	0	0	0	0	45.6163	11	11	36	23	13	0	14	3	4	2	0	0	0	0	0	0	5701.05	5774.22	8543.17	8687.27	9196.96
495	CC12CCC3C(CCc4cc(O)ccc34)C1CCC2(O)C#C	1	Positive	0	1.5135	2.29068	88.3621	0	0	0	0	0	0	0	0	0	0	0	0	0	0	0	0	0	0	0	0	52.807	6	6	46	22	24	0	20	0	2	0	0	0	0	0	0	0	3421.6	4001.01	6564.03	7989.54	6864.28
496	FC(F)OC(F)C(F)(F)F	1	Positive	0	2.2362	5.00059	18.1174	0	0	0	0	0	0	0	0	0	0	0	0	0	0	0	0	0	0	0	0	10.7576	0	0	12	10	2	0	3	0	1	0	0	6	0	0	0	6	2856.43	1921.95	3706.62	2905.18	1933.4
497	COC(=O)NC(C(C)C)C(=O)N1CC2(CC2)CC1c3nc(c[nH]3)c4ccc5c6ccc(cc6C(F)(F)c5c4)c7ccc8[nH]c(nc8c7)C9C%10CCC(C%10)N9C(=O)C(NC(=O)OC)C(C)C	1	Positive	0	-0.0341	0.00116281	239.569	2	0	0	0	0	0	0	0	2	0	0	0	0	0	0	0	0	0	4	0	136.973	26	30	119	65	54	0	49	8	6	0	0	2	0	0	0	2	10951.1	12320	19439.5	21297.1	22945.5
498	CN1CCC23CCCCC2C1Cc4ccc(O)cc34	1	Positive	0	-0.0901	0.00811801	76.7068	0	0	0	0	0	0	0	0	0	0	0	0	0	0	0	0	0	0	0	0	47.1582	6	6	42	19	23	0	17	1	1	0	0	0	0	0	0	0	2928.02	3576.12	5627.65	6718.29	6137.13
499	CC12CCC3C(CCc4cc(OC(=O)N(CCCl)CCCl)ccc34)C1CCC2O	1	Positive	0	2.0068	4.02725	116.748	0	0	0	0	0	0	0	0	0	0	0	0	0	0	0	0	0	0	0	0	69.0166	6	6	60	29	31	0	23	1	3	0	0	0	2	0	0	2	6827.08	5822.36	8724.81	10202.8	10047.8
500	Cc1c(cc(cc1[N+](=O)[O-])[N+](=O)[O-])C(=O)N	1	Positive	0	1.446	2.09092	47.8946	0	0	0	0	0	0	0	0	0	0	0	0	0	0	0	0	0	0	0	0	26.0576	6	6	23	16	7	0	8	3	5	0	0	0	0	0	0	0	3029.65	2836.16	4093.71	4485.42	4536.72
501	OC(Cn1ccnc1)(P(=O)(O)O)P(=O)(O)O	1	Positive	4	-2.8061	7.8742	51.6822	0	0	0	0	0	0	0	0	0	0	0	0	0	0	0	0	0	0	0	0	30.5419	5	5	26	16	10	0	5	2	7	0	2	0	0	0	0	0	4834.4	5180.4	7124.6	7914.37	6474.4
502	CCC(C)(CC)CC	1	Positive	0	1.1929	1.42301	39.1741	0	0	0	0	0	0	0	0	0	0	0	0	0	0	0	0	0	0	0	0	26.0823	0	0	26	8	18	0	8	0	0	0	0	0	0	0	0	0	1172.4	1227.78	1604.19	1752.52	1044.41
503	CCNC1CC(C)S(=O)(=O)c2sc(cc12)S(=O)(=O)N	1	Positive	0	-0.4177	0.174473	71.972	0	0	0	0	0	0	0	0	0	0	0	0	0	0	0	0	0	0	0	0	42.3767	5	5	35	19	16	0	10	2	4	3	0	0	0	0	0	0	5958.69	6116.48	8985.43	9381.11	7770.29
504	CCCCC(=O)N(Cc1ccc(cc1)c2ccccc2c3nn[nH]n3)C(C(C)C)C(=O)O	1	Positive	3	0.5202	0.270608	126.179	1	0	0	0	0	0	0	0	1	0	0	0	0	0	0	0	0	0	2	0	69.483	17	19	61	32	29	0	24	5	3	0	0	0	0	0	0	0	5240.69	5681.48	7947.6	8621.78	9819.89
505	CCOC(=C1C(C(=C(C)N=C1C)C(=O)OC)c2cccc(Cl)c2Cl)O	1	Positive	0	2.5554	6.53007	102.017	0	0	0	0	0	0	0	0	0	0	0	0	0	0	0	0	0	0	0	0	53.0171	6	6	44	25	19	0	18	1	4	0	0	0	2	0	0	2	6349.53	4883.32	7370.77	10058.6	10219
506	ClC(Cl)C(Cl)(Cl)SN1C(=O)C2CC=CCC2C1=O	1	Positive	0	2.7237	7.41854	77.7979	0	0	0	0	0	0	0	0	0	0	0	0	0	0	0	0	0	0	0	0	37.9251	0	0	27	18	9	0	10	1	2	1	0	0	4	0	0	4	8214.57	4665.44	10872.5	13485.8	6489.06
507	CC(C)NCC(O)COc1ccc(CCOCC2CC2)cc1	1	Positive	0	0.081	0.006561	91.7664	0	0	0	0	0	0	0	0	0	0	0	0	0	0	0	0	0	0	0	0	54.523	6	6	51	22	29	0	18	1	3	0	0	0	0	0	0	0	3590.32	3962.66	4859.25	4836.98	4117.82
508	O=C1OC(=O)C2C3CC(C=C3)C12	1	Positive	0	-0.586	0.343396	39.266	0	0	0	0	0	0	0	0	0	0	0	0	0	0	0	0	0	0	0	0	23.5803	0	0	20	12	8	0	9	0	3	0	0	0	0	0	0	0	2074.41	2308.15	3831.98	3129.31	2531.26
509	CC(C(=O)O)c1ccc(c(F)c1)c2ccccc2	1	Positive	1	2.1848	4.77335	74.9525	0	0	0	0	0	0	0	0	0	0	0	0	0	0	0	0	0	0	0	0	37.2293	12	13	31	18	13	0	15	0	2	0	0	1	0	0	0	1	3050.05	3082.16	4407.73	4777.38	4368.95
510	CC(=O)Nc1c(I)c(NC(=O)C)c(I)c(C(=O)O)c1I	1	Positive	1	-0.3279	0.107518	98.3007	0	0	0	0	0	0	0	0	0	0	0	0	0	0	0	0	0	0	0	0	46.8191	6	6	29	20	9	0	11	2	4	0	0	0	0	0	3	3	51326.5	7429.74	13209.7	23031.6	71473.3
511	Nc1cc(cnc1O)c2ccncc2	1	Positive	0	-1.0749	1.15541	57.0027	0	0	0	0	0	0	0	0	0	0	0	0	0	0	0	0	0	0	0	0	27.7031	12	13	23	14	9	0	10	3	1	0	0	0	0	0	0	0	2296.34	2448.74	3345.52	3353.02	2399.3
512	COc1ccc2CC3C4CCC(=O)C5Oc1c2C45CCN3C	1	Positive	0	-0.499	0.249001	85.221	0	0	0	0	0	0	0	0	0	0	0	0	0	0	0	0	0	0	0	0	49.1887	6	6	43	22	21	0	18	1	3	0	0	0	0	0	0	0	3582.19	4316.54	7025.72	8923.33	8667.37
513	CCC1(O)C(=O)OCC2=C1C=C3N(Cc4cc5c(CN(C)C)c(O)ccc5nc34)C2=O	1	Positive	0	-1.2954	1.67806	118.439	0	0	0	0	0	0	0	0	0	0	0	0	0	0	0	0	0	0	0	0	63.1262	10	11	54	31	23	0	23	3	5	0	0	0	0	0	0	0	5209.87	5814.94	9238.05	11288.2	10780.8
514	Cc1c(C)c2OC(C)(COc3ccc(CC4SC(=O)NC4=O)cc3)CCc2c(C)c1O	1	Positive	0	2.7301	7.45345	126.247	0	0	0	0	0	0	0	0	0	0	0	0	0	0	0	0	0	0	0	0	68.2534	12	12	58	31	27	0	24	1	5	1	0	0	0	0	0	0	5993.65	6102.77	9776.1	10233	8874.34
515	CCc1oc2ccccc2c1C(=O)c3cc(Br)c(O)c(Br)c3	1	Positive	0	1.4819	2.19603	99.6746	0	0	0	0	0	0	0	0	0	0	0	0	0	0	0	0	0	0	0	0	46.4275	15	16	34	22	12	0	17	0	3	0	0	0	0	2	0	2	16001.9	5434.17	8940.5	11976.1	15502
516	CC(=O)OC1C(=O)C2(C)C(O)CC3OCC3(OC(=O)C)C2C(OC(=O)c4ccccc4)C5(O)CC(OC(=O)C(O)C(NC(=O)c6ccccc6)c7ccccc7)C(=C1C5(C)C)C	1	Positive	0	1.5591	2.43079	226.34	0	0	0	0	0	0	0	0	0	0	0	0	0	0	0	0	0	0	0	0	129.054	18	18	113	62	51	0	47	1	14	0	0	0	0	0	0	0	10612	11399.5	17979.9	23418.8	28017.3
517	Cc1nnc2CN=C(c3ccccc3Cl)c4cc(Cl)ccc4n12	1	Positive	0	1.9668	3.8683	99.7182	0	0	0	0	0	0	0	0	0	0	0	0	0	0	0	0	0	0	0	0	46.6815	17	18	35	23	12	0	17	4	0	0	0	0	2	0	0	2	5762.87	4678.95	7238.05	8463.07	8309.15
518	CCCC(C)CCC	1	Positive	0	0.1712	0.0293094	35.0595	0	0	0	0	0	0	0	0	0	0	0	0	0	0	0	0	0	0	0	0	26.0823	0	0	26	8	18	0	8	0	0	0	0	0	0	0	0	0	1172.4	1227.78	1362.06	1256.23	1068.62
519	COC(=O)C1CC2=CC(=O)CCC2(C)C34OC3CC5(C)C(CCC56CCC(=O)O6)C14	1	Positive	0	0.661	0.436921	106.224	0	0	0	0	0	0	0	0	0	0	0	0	0	0	0	0	0	0	0	0	67.0558	0	0	60	30	30	0	24	0	6	0	0	0	0	0	0	0	5028.63	5843.56	9720.5	12232.3	12466.3
520	CC(C)C(C)C(C)C	1	Positive	0	1.2792	1.63635	37.0709	0	0	0	0	0	0	0	0	0	0	0	0	0	0	0	0	0	0	0	0	26.0823	0	0	26	8	18	0	8	0	0	0	0	0	0	0	0	0	1172.4	1227.78	1604.19	1631.46	1098.93
521	Cc1cc2OCOc2cc1CC(=O)c3sccc3S(=O)(=O)Nc4onc(C)c4Cl	1	Positive	0	1.66533e-16	2.77334e-32	114.232	0	0	0	0	0	0	0	0	0	0	0	0	0	0	0	0	0	0	0	0	56.6739	16	16	44	29	15	0	18	2	6	2	0	0	1	0	0	1	7852.58	7261.33	10349.6	11959.9	11613.7
522	COc1nc(N)nc2c1ncn2C3OC(CO)C(O)C3O	1	Positive	0	-2.4926	6.21305	66.8796	0	0	0	0	0	0	0	0	0	0	0	0	0	0	0	0	0	0	0	0	38.8719	9	10	36	21	15	0	11	5	5	0	0	0	0	0	0	0	3862.97	4090.8	6261.33	7065.98	6540.4
523	CCCC(NC(C)C(=O)N1C2CCCCC2CC1C(=O)O)C(=O)O	1	Positive	2	-3.1888	10.1684	76.6082	3	0	0	0	0	0	0	0	3	0	0	1	2	0	0	0	0	0	0	0	54.8002	0	0	52	24	28	0	17	2	5	0	0	0	0	0	0	0	4153.17	4315.02	6470.68	7349.14	7574.45
524	CCCCC1C(=O)N(N(C1=O)c2ccccc2)c3ccccc3	1	Positive	0	0.2298	0.052808	95.2453	0	0	0	0	0	0	0	0	0	0	0	0	0	0	0	0	0	0	0	0	50.5799	12	12	43	23	20	0	19	2	2	0	0	0	0	0	0	0	3665.67	4092.37	5866.35	6601.79	6761.99
525	NCCNCCNCCN	1	Positive	0	-2.271	5.15744	43.3174	0	0	0	0	0	0	0	0	0	0	0	0	0	0	0	0	0	0	0	0	26.9623	0	0	28	10	18	0	6	4	0	0	0	0	0	0	0	0	1668.66	1672.22	1717.66	1557.24	1292.53
526	CC(=O)OC1C(CC2C3CCC4CC(O)C(CC4(C)C3CCC12C)N5CCOCC5)[N+]6(CC=C)CCCC6	1	Positive	0	-0.8488	0.720461	142.332	0	0	0	0	0	0	0	0	0	0	0	0	0	0	0	0	0	0	0	0	97.068	0	0	91	38	53	0	32	2	4	0	0	0	0	0	0	0	6086.57	7304.27	11686	14062.1	15079
527	Cc1nc(Nc2ncc(s2)C(=O)Nc3c(C)cccc3Cl)cc(n1)N4CCN(CCO)CC4	1	Positive	0	0.1534	0.0235316	134.676	0	0	0	0	0	0	0	0	0	0	0	0	0	0	0	0	0	0	0	0	70.4406	17	17	59	33	26	0	22	7	2	1	0	0	1	0	0	1	7370.08	6758.86	10197.6	10637.8	10269.3
528	COC(=O)CCC1=C(C)c2cc3nc(cc4[nH]c(cc5nc(cc1[nH]2)c(CCC(=O)O)c5C)c(C=C)c4C)C6=CC=C(C(C(=O)OC)C36C)C(=O)OC	1	Positive	1	1.9162	3.67182	209.459	0	0	0	0	0	0	0	0	0	0	0	0	0	0	0	0	0	0	0	0	110.981	22	25	95	53	42	0	41	4	8	0	0	0	0	0	0	0	8790.03	9602.55	14565.7	17159.5	19368.7
529	CC(CN(C)C)CN1c2ccccc2Sc3ccccc13	1	Positive	0	1.9978	3.9912	102.165	0	0	0	0	0	0	0	0	0	0	0	0	0	0	0	0	0	0	0	0	51.4494	12	12	43	21	22	0	18	2	0	1	0	0	0	0	0	0	4039.34	4209.89	6190.68	6960.21	6194.78
530	COc1cc(ccc1Cc2cn(C)c3ccc(NC(=O)OC4CCCC4)cc23)C(=O)NS(=O)(=O)c5ccccc5C	1	Positive	0	0.2073	0.0429733	159.572	0	0	0	0	0	0	0	0	0	0	0	0	0	0	0	0	0	0	0	0	87.5762	21	22	74	41	33	0	31	3	6	1	0	0	0	0	0	0	7657.96	8609.62	11986.1	13024.8	13014.8
531	O=C=NCC1CCCC(CN=C=O)C1	1	Positive	0	-2.0214	4.08606	46.22	0	0	0	0	0	0	0	0	0	0	0	0	0	0	0	0	0	0	0	0	30.7391	0	0	28	14	14	0	10	2	2	0	0	0	0	0	0	0	2361.19	2380.89	2893.2	2888.5	2592.9
532	CCc1ccc(cc1)C(C)CCc2ccc(cc2)[N+](C)(C)C	1	Positive	0	1.3945	1.94463	102.872	0	0	0	0	0	0	0	0	0	0	0	0	0	0	0	0	0	0	0	0	58.0638	12	12	52	22	30	0	21	1	0	0	0	0	0	0	0	0	3256.22	3777.18	5257.72	5499.92	4581.33
533	CC(C)C(NC(=O)N(C)Cc1csc(n1)C(C)C)C(=O)NC(CC(O)C(Cc2ccccc2)NC(=O)OCc3cncs3)Cc4ccccc4	1	Positive	0	1.1966	1.43185	205.991	1	0	0	0	0	0	0	0	1	0	0	0	0	0	0	0	0	0	2	0	113.536	22	22	98	50	48	0	37	6	5	2	0	0	0	0	0	0	9899.25	9799.49	13991.8	13981.3	14340.4
534	CCCc1nc2c(C)cc(cc2n1Cc3ccc(cc3)c4ccccc4C(=O)O)c5nc6ccccc6n5C	1	Positive	1	2.0138	4.05539	167.7	0	0	0	0	0	0	0	0	0	0	0	0	0	0	0	0	0	0	0	0	84.0878	30	34	69	39	30	0	33	4	2	0	0	0	0	0	0	0	6087.92	7050.39	10483.5	11521.5	11539.5
535	CN(C)C1=Nc2ccc(C)cc2N3N1C(=O)C(CC=C)C3=O	1	Positive	0	0.5582	0.311587	87.5035	0	0	0	0	0	0	0	0	0	0	0	0	0	0	0	0	0	0	0	0	46.1663	6	6	40	22	18	0	16	4	2	0	0	0	0	0	0	0	3623.24	4043.76	6182.54	7357.07	7431.47
536	OCc1occc1	1	Positive	0	-0.635	0.403225	28.1025	0	0	0	0	0	0	0	0	0	0	0	0	0	0	0	0	0	0	0	0	14.4048	5	5	13	7	6	0	5	0	2	0	0	0	0	0	0	0	1239.35	1230.21	1491.97	902.089	504.38
537	CCC(C)C(=O)OC1CC(C)C=C2C=CC(C)C(CCC3CC(O)CC(=O)O3)C12	1	Positive	0	-0.0992	0.00984064	105.645	0	0	0	0	0	0	0	0	0	0	0	0	0	0	0	0	0	0	0	0	70.2545	0	0	65	29	36	0	24	0	5	0	0	0	0	0	0	0	4778.76	5247.36	7891.55	8784.84	8791.96
538	CC1(O)CCC2C3CCC4CC(=C(CC4(C)C3CCC12C)C=O)O	1	Positive	0	0.9336	0.871609	93.1854	0	0	0	0	0	0	0	0	0	0	0	0	0	0	0	0	0	0	0	0	60.7034	0	0	56	24	32	0	21	0	3	0	0	0	0	0	0	0	3829.96	4434.3	7490.68	9509.83	8540.85
539	CC(CCCC(C)(C)O)C1CCC2C(=CC=C3CC(O)CC(O)C3=C)CCCC12C	1	Positive	0	0.7547	0.569572	120.53	0	0	0	0	0	0	0	0	0	0	0	0	0	0	0	0	0	0	0	0	79.2649	0	0	74	30	44	0	27	0	3	0	0	0	0	0	0	0	4707.74	5304.92	8211.52	9074.6	8524.54
540	CC(C)(C)NC(=O)C1CCC2C3CCC4NC(=O)C=CC4(C)C3CCC12C	1	Positive	0	0.8965	0.803712	103.424	0	0	0	0	0	0	0	0	0	0	0	0	0	0	0	0	0	0	0	0	68.2885	0	0	63	27	36	0	23	2	2	0	0	0	0	0	0	0	4258.98	4959.5	8266.22	9635.59	9606.74
541	CC1=NS(=O)(=O)c2cc(Cl)ccc2N1	1	Positive	0	-0.6596	0.435072	56.892	0	0	0	0	0	0	0	0	0	0	0	0	0	0	0	0	0	0	0	0	27.6316	6	6	21	14	7	0	8	2	2	1	0	0	1	0	0	1	4350.1	3887.11	5278.75	5474.1	5016.31
542	CN1CCN(Cc2ccc(cc2)C(=O)Nc3ccc(C)c(Nc4nccc(n4)c5cccnc5)c3)CC1	1	Positive	0	0.319	0.101761	156.692	0	0	0	0	0	0	0	0	0	0	0	0	0	0	0	0	0	0	0	0	80.2126	24	25	68	37	31	0	29	7	1	0	0	0	0	0	0	0	5844.5	6725.66	9443.29	9857.89	8954.62
543	CC(C)N(CCC(C(=O)N)(c1ccccc1)c2ccccn2)C(C)C	1	Positive	0	0.2352	0.055319	108.689	0	0	0	0	0	0	0	0	0	0	0	0	0	0	0	0	0	0	0	0	60.399	12	12	54	25	29	0	21	3	1	0	0	0	0	0	0	0	3903.57	4297.74	6119.23	7269.36	8167.98
544	CN1CCC23C4Oc5c(O)ccc(CC1C2(O)CCC4=O)c35	1	Positive	0	-1.0026	1.00521	82.2478	0	0	0	0	0	0	0	0	0	0	0	0	0	0	0	0	0	0	0	0	46.8971	6	6	41	22	19	0	17	1	4	0	0	0	0	0	0	0	3691.86	4300.36	7394.41	9814.61	9466.89
545	FC(F)(F)CNC(=O)C1(CCCCN2CCC(CC2)NC(=O)c3ccccc3c4ccc(cc4)C(F)(F)F)c5ccccc5c6ccccc16	1	Positive	0	3.5252	12.427	186.092	0	0	0	0	0	0	0	0	0	0	0	0	0	0	0	0	0	0	0	0	101.557	24	26	87	50	37	0	39	3	2	0	0	6	0	0	0	6	8930.06	9153.68	14871.5	15363.5	15979.5
546	COc1cc(cc(OC)c1O)c2[o+]c3cc(O)cc(O)c3cc2O	1	Positive	0	-1.0535	1.10986	92.7298	0	0	0	0	0	0	0	0	0	0	0	0	0	0	0	0	0	0	0	0	46.2027	13	13	40	24	16	0	17	0	7	0	0	0	0	0	0	0	4260.52	4443.68	6545.01	7888.88	7540.08
547	CC1C(O)CCC2(C)C1CCC3(C)C2C(O)CC4C(=C(CCC=C(C)C)C(=O)O)C(CC34C)OC(=O)C	1	Positive	1	1.6223	2.63186	142.003	0	0	0	0	0	0	0	0	0	0	0	0	0	0	0	0	0	0	0	0	91.3781	0	0	85	37	48	0	31	0	6	0	0	0	0	0	0	0	6056.77	6699.06	10933.3	13832.1	15776.4
548	O=C(Nc1cccc2C(=O)C=C(Oc12)c3nn[nH]n3)c4ccc(OCCCCc5ccccc5)cc4	1	Positive	2	-0.0786	0.00617796	144.101	0	0	0	0	0	0	0	0	0	0	0	0	0	0	0	0	0	0	0	0	71.5642	23	23	59	36	23	0	27	5	4	0	0	0	0	0	0	0	5923.35	6592.14	9245.76	9575.26	9132.73
549	OC(=O)CNCP(=O)(O)O	1	Positive	3	-1.3683	1.87224	30.7811	0	0	0	0	0	0	0	0	1	0	0	0	0	0	0	0	0	0	0	0	19.3543	0	0	18	10	8	0	3	1	5	0	1	0	0	0	0	0	2876.33	2834.67	2974.97	2010.83	1553.67
550	CC(C)C(=O)Nc1ccc(c(c1)C(F)(F)F)[N+](=O)[O-]	1	Positive	0	2.1719	4.71715	61.2438	0	0	0	0	0	0	0	0	0	0	0	0	0	0	0	0	0	0	0	0	32.9717	6	6	30	19	11	0	11	2	3	0	0	3	0	0	0	3	3841.2	3407.47	5608.22	5408.26	5679.27
551	Clc1ccc(NC(=N)NC(=N)NCCCCCCNC(=N)NC(=N)Nc2ccc(Cl)cc2)cc1	1	Positive	0	0.6664	0.444089	130.869	0	0	0	0	0	0	0	0	0	0	0	0	0	0	0	0	0	0	0	0	74.0838	12	12	64	34	30	0	22	10	0	0	0	0	2	0	0	2	7679.66	6379.21	8932.89	8700.05	7858.96
552	CN1CCCC1Cc2c[nH]c3ccc(CCS(=O)(=O)c4ccccc4)cc23	1	Positive	0	0.2579	0.0665124	114.966	0	0	0	0	0	0	0	0	0	0	0	0	0	0	0	0	0	0	0	0	62.7606	15	16	53	27	26	0	22	2	2	1	0	0	0	0	0	0	5132.4	5983.53	8041.93	7929.78	7117.64
553	CN(C)C(=[O+]n1nnc2ccccc12)N(C)C	1	Positive	0	0.2241	0.0502208	68.1119	0	0	0	0	0	0	0	0	0	0	0	0	0	0	0	0	0	0	0	0	36.3307	9	10	33	17	16	0	11	5	1	0	0	0	0	0	0	0	2840.11	3213.86	4444.16	4615.86	4025.47
554	CN1CCC(=C2c3ccccc3C=Cc4ccccc24)CC1	1	Positive	0	3.2187	10.36	102.151	0	0	0	0	0	0	0	0	0	0	0	0	0	0	0	0	0	0	0	0	52.0627	12	12	43	22	21	0	21	1	0	0	0	0	0	0	0	0	3247.08	3932.77	5590.56	6495.82	6138.8
555	Oc1ccc(cc1[N+](=O)[O-])[N+](=O)[O-]	1	Positive	0	1.2669	1.60504	38.9967	0	0	0	0	0	0	0	0	0	0	0	0	0	0	0	0	0	0	0	0	19.4372	6	6	17	13	4	0	6	2	5	0	0	0	0	0	0	0	2541.88	2343.07	3288.21	3407.84	3008.02
556	NC1=NC(=O)N(C=C1)C2OC(CO)C(O)C2O	1	Positive	0	-2.9415	8.65242	52.8227	0	0	0	0	0	0	0	0	0	0	0	0	0	0	0	0	0	0	0	0	31.8183	0	0	30	17	13	0	9	3	5	0	0	0	0	0	0	0	3180.01	3201.47	4906.18	5514.96	4669.51
557	CC(C[N+](C)(C)C)OC(=O)N	1	Positive	0	-1.2085	1.46047	39.8917	0	0	0	0	0	0	0	0	0	0	0	0	0	0	0	0	0	0	0	0	27.4595	0	0	28	11	17	0	7	2	2	0	0	0	0	0	0	0	1931.45	1916.06	2705.47	2110.58	2252.78
558	CCCCCCCC(=O)NC(CN1CCCC1)C(O)c2ccc3OCCOc3c2	1	Positive	0	-3.0486	9.29396	105.719	0	0	0	0	0	0	0	0	0	0	0	0	0	0	0	0	0	0	0	0	69.8925	6	6	65	29	36	0	23	2	4	0	0	0	0	0	0	0	4770.92	5321.34	7323.28	7535.2	7261.7
559	CC(C)(C)NCC(O)COc1ccccc1C2CCCC2	1	Positive	0	0.3617	0.130827	86.3995	0	0	0	0	0	0	0	0	0	0	0	0	0	0	0	0	0	0	0	0	53.721	6	6	50	21	29	0	18	1	2	0	0	0	0	0	0	0	3334.35	3722.6	5300	5065.05	4691.03
560	CC(C)n1c(C=CC(O)CC(O)CC(=O)O)c(c2ccc(F)cc2)c3ccccc13	1	Positive	1	0.7228	0.52244	122.37	0	0	0	0	0	0	0	0	0	0	0	0	0	0	0	0	0	0	0	0	64.4416	15	17	56	30	26	0	24	1	4	0	0	1	0	0	0	1	5069.76	5290.74	7777.79	8254.6	8993.78
561	COc1cccc(c1)C2(O)CCCCC2CN(C)C	1	Positive	0	-0.1775	0.0315062	77.78	0	0	0	0	0	0	0	0	0	0	0	0	0	0	0	0	0	0	0	0	47.5338	6	6	44	19	25	0	16	1	2	0	0	0	0	0	0	0	3041.76	3407.6	4841.64	5538.53	5362.04
562	CC1CCCC2(C)OC2CC(NC(=O)CC(O)C(C)(C)C(=O)C(C)C1O)C(=Cc3csc(C)n3)C	1	Positive	0	0.3415	0.116622	134.858	0	0	0	0	0	0	0	0	0	0	0	0	0	0	0	0	0	0	0	0	84.6353	5	5	77	35	42	0	27	2	5	1	0	0	0	0	0	0	6637.88	6721.23	10007	11041.6	11819.5
563	CCC1=C(C)CN(C(=O)NCCc2ccc(cc2)S(=O)(=O)NC(=O)NC3CCC(C)CC3)C1=O	1	Positive	0	0.2794	0.0780644	126.799	0	0	0	0	0	0	0	0	0	0	0	0	0	0	0	0	0	0	0	0	76.221	6	6	68	34	34	0	24	4	5	1	0	0	0	0	0	0	6589.35	7229.61	9927.92	10793.9	10102.7
564	CCC1(NC(=O)N(C)C1=O)c2ccccc2	1	Positive	0	0.0373	0.00139129	61.4298	2	0	0	0	0	0	0	0	1	0	0	0	0	0	0	0	0	0	0	0	34.2591	6	6	30	16	14	0	12	2	2	0	0	0	0	0	0	0	2649.72	2839.67	4321.34	5006.02	4444.79
565	CN(C)CCO	1	Positive	0	-0.2193	0.0480925	26.2804	0	0	0	0	0	0	0	0	0	0	0	0	0	0	0	0	0	0	0	0	16.2767	0	0	17	6	11	0	4	1	1	0	0	0	0	0	0	0	1040.4	978.34	1007.06	785.035	542.887
566	Clc1c(Cl)c(C#N)c(Cl)c(C#N)c1Cl	1	Positive	0	2.5564	6.53518	59.7776	0	0	0	0	0	0	0	0	0	0	0	0	0	0	0	0	0	0	0	0	25	6	6	14	14	0	0	8	2	0	0	0	0	4	0	0	4	6573.32	3193.75	5185.44	9305.69	9416.78
567	OC(=O)c1ccc2C(=O)OC(=O)c2c1	1	Positive	1	0.3622	0.131189	45.748	0	0	0	0	0	0	0	0	0	0	0	0	0	0	0	0	0	0	0	0	22.5172	6	6	18	14	4	0	9	0	5	0	0	0	0	0	0	0	2582.28	2503.81	3881.07	3754.67	2993.66
568	ClC(=O)CNc1ccccc1	1	Positive	0	0.6965	0.485112	49.2233	0	0	0	0	0	0	0	0	1	0	0	0	0	0	0	0	0	0	0	0	23.4963	6	6	19	11	8	0	8	1	1	0	0	0	1	0	0	1	2871.11	2063.15	2898.43	2242.37	1606.84
569	Nc1nc(NC2CC2)c3ncn(C4CC(CO)C=C4)c3n1	1	Positive	0	-2.3044	5.31026	72.4054	0	0	0	0	0	0	0	0	0	0	0	0	0	0	0	0	0	0	0	0	44.0443	9	10	39	21	18	0	14	6	1	0	0	0	0	0	0	0	3471.13	4025.91	5672.71	5616.4	5777.22
570	FC(F)(F)C(F)(F)C(F)(F)F	1	Positive	0	2.6878	7.22427	17.5372	0	0	0	0	0	0	0	0	0	0	0	0	0	0	0	0	0	0	0	0	9.736	0	0	11	11	0	0	3	0	0	0	0	8	0	0	0	8	3320.31	2114.05	4952.74	5700.41	3248.45
571	CCC(C)C(C)CC	1	Positive	0	-0.2066	0.0426836	34.6912	0	0	0	0	0	0	0	0	0	0	0	0	0	0	0	0	0	0	0	0	26.0823	0	0	26	8	18	0	8	0	0	0	0	0	0	0	0	0	1172.4	1227.78	1483.12	1564.91	1089.79
572	COC1C(CC2OC1(C)n3c4ccccc4c5c6CNC(=O)c6c7c8ccccc8n2c7c35)N(C)C(=O)c9ccccc9	1	Positive	0	0.9367	0.877407	173.7	0	0	0	0	0	0	0	0	0	0	0	0	0	0	0	0	0	0	0	0	89.2118	26	30	73	43	30	0	35	4	4	0	0	0	0	0	0	0	6888.38	8273.81	13422.8	16916.2	19495.8
573	CN(CCCCCCN(C)C(=O)Oc1ccc[n+](C)c1)C(=O)Oc2ccc[n+](C)c2	1	Positive	0	-6.1742	38.1207	108.911	0	0	0	0	0	0	0	0	0	0	0	0	0	0	0	0	0	0	0	0	67.6654	12	12	62	30	32	0	22	4	4	0	0	0	0	0	0	0	5014.98	5434.7	7336.85	7477.29	6763.17
574	C(C(N1CCN(CC1)C2CCCCC2)c3ccccc3)c4ccccc4	1	Positive	0	1.01	1.0201	110.335	0	0	0	0	0	0	0	0	0	0	0	0	0	0	0	0	0	0	0	0	65.7774	12	12	58	26	32	0	24	2	0	0	0	0	0	0	0	0	3887.25	4714.93	6503.18	6798.15	6430.11
575	[O-][N+](=O)c1cc(ccc1C(=O)C2C(=O)CCCC2=O)C(F)(F)F	1	Positive	0	1.1691	1.36679	69.8375	0	0	0	0	0	0	0	0	0	0	0	0	0	0	0	0	0	0	0	0	38.0889	6	6	33	23	10	0	14	1	5	0	0	3	0	0	0	3	4588.71	4162.53	6895.46	7299.1	7636.25
576	CCC(C)(C)C	1	Positive	0	1.8631	3.47114	29.4773	0	0	0	0	0	0	0	0	0	0	0	0	0	0	0	0	0	0	0	0	19.8951	0	0	20	6	14	0	6	0	0	0	0	0	0	0	0	0	879.81	890.82	1216.77	874.744	263.65
577	NC(CO)(CO)CO	1	Positive	0	-2.3809	5.66868	28.3555	0	0	0	0	0	0	0	0	0	0	0	0	0	0	0	0	0	0	0	0	17.8807	0	0	19	8	11	0	4	1	3	0	0	0	0	0	0	0	1552.33	1326.78	1748	2170.34	1197.58
578	CCOC(=O)C(C)CC(Cc1ccc(cc1)c2ccccc2)NC(=O)CCC(=O)O	1	Positive	1	2.239	5.01312	120.362	0	0	0	0	0	0	0	0	0	0	0	0	0	0	0	0	0	0	0	0	66.687	12	13	59	30	29	0	24	1	5	0	0	0	0	0	0	0	4967.84	5164.67	7096.03	7272.37	7209.82
579	CC(C)c1cccc(C(C)C)c1O	1	Positive	0	1.5949	2.54371	58.6567	0	0	0	0	0	0	0	0	0	0	0	0	0	0	0	0	0	0	0	0	33.9243	6	6	31	13	18	0	12	0	1	0	0	0	0	0	0	0	2005.43	2145.28	3007.42	3406.91	3129.96
580	CC1C2Cc3ccc(O)cc3C1(C)CCN2CC=C(C)C	1	Positive	0	2.7149	7.37068	91.9192	0	0	0	0	0	0	0	0	0	0	0	0	0	0	0	0	0	0	0	0	53.3454	6	6	48	21	27	0	19	1	1	0	0	0	0	0	0	0	3220.62	3768.81	5787.86	6819.88	6121.81
581	Oc1ccc(cc1)c2sc3cc(O)ccc3c2C(=O)c4ccc(OCCN5CCCCC5)cc4	1	Positive	0	0.7973	0.635687	144.74	0	0	0	0	0	0	0	0	0	0	0	0	0	0	0	0	0	0	0	0	74.4914	21	23	61	34	27	0	28	1	4	1	0	0	0	0	0	0	6314.74	6610.01	9769.05	10538.7	10414.8
582	CC1(C)SC2C(NC(=O)COc3ccccc3)C(=O)N2C1C(=O)O	1	Positive	1	0.094	0.008836	89.9515	2	0	0	0	2	0	0	0	2	0	0	0	0	0	0	0	0	0	2	0	49.2723	6	6	42	24	18	0	16	2	5	1	0	0	0	0	0	0	5026.59	4863.71	7785.15	7748.25	7952.52
583	CCN(CC)CC#CCOC(=O)C(O)(C1CCCCC1)c2ccccc2	1	Positive	0	1.0448	1.09161	102.203	0	0	0	0	0	0	0	0	0	0	0	0	0	0	0	0	0	0	0	0	62.8966	6	6	57	26	31	0	22	1	3	0	0	0	0	0	0	0	4169.41	4537.99	6233.62	7372.9	7447.39
584	CN1C(=O)C(O)N=C(c2ccccc2)c3cc(Cl)ccc13	1	Positive	0	1.3767	1.8953	89.017	0	0	0	0	0	0	0	0	1	0	0	0	0	0	0	0	0	0	0	0	42.8123	12	12	34	21	13	0	16	2	2	0	0	0	1	0	0	1	4482.47	3976.68	6016.66	7287.11	6812.93
585	CCCCCCC(=O)OC1CCC2C3CCC4=CC(=O)CCC4(C)C3CCC12C	1	Positive	0	-0.4352	0.189399	107.759	0	0	0	0	0	0	0	0	0	0	0	0	0	0	0	0	0	0	0	0	74.8377	0	0	69	29	40	0	26	0	3	0	0	0	0	0	0	0	4559.41	5292.33	8258.19	9747.06	9288.64
586	CC1=CCC2C(C1)C(=O)OC2=O	1	Positive	0	0.7938	0.630118	42.697	0	0	0	0	0	0	0	0	0	0	0	0	0	0	0	0	0	0	0	0	24.9139	0	0	22	12	10	0	9	0	3	0	0	0	0	0	0	0	2076.44	2188.1	3391.14	3258.41	2417.78
587	CN(C)CCC=C1c2ccccc2CSc3ccccc13	1	Positive	0	2.589	6.70292	101.098	0	0	0	0	0	0	0	0	0	0	0	0	0	0	0	0	0	0	0	0	51.4427	12	12	42	21	21	0	19	1	0	1	0	0	0	0	0	0	3986.4	4125.86	5720.1	6931.15	6337.44
588	Cn1cnc2c(F)c(Nc3ccc(Br)cc3Cl)c(cc12)C(=O)NOCCO	1	Positive	0	-0.5344	0.285583	110.478	0	0	0	0	0	0	0	0	0	0	0	0	0	0	0	0	0	0	0	0	52.5149	15	16	42	27	15	0	17	4	3	0	0	1	1	1	0	3	12022.7	5969.55	9189.79	10627.9	11766.5
589	CCN(Cc1cccc(c1)S(=O)(=O)O)c2ccc(cc2)C(C3C=CC(=[N+](CC)Cc4cccc(c4)S(=O)(=O)O)C=C3)c5ccccc5S(=O)(=O)O	1	Positive	3	0.7149	0.511082	212.629	0	0	0	0	0	0	0	0	0	0	0	0	0	0	0	0	0	0	0	0	109.243	24	24	90	51	39	0	37	2	9	3	0	0	0	0	0	0	11157	12603	15705	16613.5	17522.4
590	CC(=O)NC1C(O)OC(CO)C(O)C1OC2OC(C(OC3OC(CO)C(O)C(OC4OC(C(O)C(O)C4O)C(=O)O)C3NC(=O)C)C(O)C2O)C(=O)O	1	Positive	2	-7.8789	62.0771	153.501	0	0	0	0	0	0	0	0	0	0	0	0	0	0	0	0	0	0	0	0	99.2649	0	0	97	53	44	0	28	2	23	0	0	0	0	0	0	0	10363.8	10196.7	16261.6	21065.6	21585.3
591	Cc1cnc(cn1)C(=O)NCCc2ccc(cc2)S(=O)(=O)NC(=O)NC3CCCCC3	1	Positive	0	-2.7744	7.6973	110.694	0	0	0	0	0	0	0	0	0	0	0	0	0	0	0	0	0	0	0	0	66.5714	12	12	58	31	27	0	21	5	4	1	0	0	0	0	0	0	6089.68	6688.15	8854.53	9333.22	8318.82
592	CC1CC2C3CCC(C(=O)C)C3(C)CC(O)C2C4(C)CCC(=O)C=C14	1	Positive	0	0.0287	0.00082369	97.502	0	0	0	0	0	0	0	0	0	0	0	0	0	0	0	0	0	0	0	0	62.4634	0	0	57	25	32	0	22	0	3	0	0	0	0	0	0	0	3974.23	4574.54	7635.96	9522.94	10199.1
593	Cc1ccc(cc1)S(=O)(=O)NC(=O)NN2CC3CCCC3C2	1	Positive	0	-0.0025	6.25e-06	82.8929	0	0	0	0	0	0	0	0	0	0	0	0	0	0	0	0	0	0	0	0	49.0087	6	6	43	22	21	0	15	3	3	1	0	0	0	0	0	0	4569.63	5199.28	7029.07	6949.09	5972.68
594	OCCN1CCN(CCC=C2c3ccccc3Sc4ccc(cc24)C(F)(F)F)CC1	1	Positive	0	2.6466	7.00449	124.491	0	0	0	0	0	0	0	0	0	0	0	0	0	0	0	0	0	0	0	0	64.7228	12	12	55	30	25	0	23	2	1	1	0	3	0	0	0	3	6102.5	5992.55	9470.75	9828.33	8856.4
595	CN1C(=C(O)c2sccc2S1(=O)=O)C(=O)Nc3ccccn3	1	Positive	0	-2.112	4.46054	87.8933	0	0	0	0	0	0	0	0	1	0	0	0	0	0	0	0	0	0	0	0	42.5227	11	11	33	22	11	0	13	3	4	2	0	0	0	0	0	0	5554.76	5605.75	7938.86	9227.96	9176.4
596	CCOC(=O)C=C(C)C=CC=C(C)C=Cc1c(C)cc(OC)c(C)c1C	1	Positive	0	4.9673	24.6741	115.271	0	0	0	0	0	0	0	0	0	0	0	0	0	0	0	0	0	0	0	0	62.8898	6	6	56	26	30	0	23	0	3	0	0	0	0	0	0	0	4116.46	4353.58	5770.81	6384.86	6307.24
597	CN(C)C(=O)COC(=O)Cc1ccc(OC(=O)c2ccc(NC(=N)N)cc2)cc1	1	Positive	0	0.2731	0.0745836	109.856	0	0	0	0	0	0	0	0	0	0	0	0	0	0	0	0	0	0	0	0	58.2794	12	12	51	29	22	0	20	4	5	0	0	0	0	0	0	0	4972.26	5105.44	7137.73	7275.33	6686.38
598	CCC1(O)CC2CN(CCc3c([nH]c4ccccc34)C(C2)(C(=O)OC)c5cc6c(cc5OC)N(C=O)C7C(O)(C(OC(=O)C)C8(CC)C=CCN9CCC67C89)C(=O)OC)C1	1	Positive	0	-2.0696	4.28324	227.716	0	0	0	0	0	0	0	0	0	0	0	0	0	0	0	0	0	0	0	0	130.72	15	16	116	60	56	0	46	4	10	0	0	0	0	0	0	0	10037.5	11432.3	18527.9	24883.6	31271
599	CC(C)C1CCC(CC1)C(=O)NC(Cc2ccccc2)C(=O)O	1	Positive	1	1.383	1.91269	91.0841	1	0	0	0	0	2	0	0	1	0	0	0	0	0	0	0	0	0	0	0	54.9494	6	6	50	23	27	0	19	1	3	0	0	0	0	0	0	0	3732.55	3986.91	5654.26	6064.3	5576.98
600	CC(C)(Oc1ccc(CCNC(=O)c2ccc(Cl)cc2)cc1)C(=O)O	1	Positive	1	2.1701	4.70933	102.727	0	0	0	0	0	0	0	0	0	0	0	0	0	0	0	0	0	0	0	0	53.2639	12	12	45	25	20	0	19	1	4	0	0	0	1	0	0	1	5238.11	4568.01	6790.93	7130.46	5457.55
601	CC1CCC2=C(C1)C(=O)OC2=O	1	Positive	0	0.6346	0.402717	41.7187	0	0	0	0	0	0	0	0	0	0	0	0	0	0	0	0	0	0	0	0	24.9139	0	0	22	12	10	0	9	0	3	0	0	0	0	0	0	0	2076.44	2188.1	3380.05	3185.86	2399.67
602	O=C1OC(=O)c2cc3C(=O)OC(=O)c3cc12	1	Positive	0	0.1918	0.0367872	48.5418	0	0	0	0	0	0	0	0	0	0	0	0	0	0	0	0	0	0	0	0	23.7456	6	6	18	16	2	0	10	0	6	0	0	0	0	0	0	0	2980.48	3004.17	4917.84	4758.39	3885.15
603	Nc1nc(O)c2ncn(COCCO)c2n1	1	Positive	0	-1.7869	3.19301	52.5562	0	0	0	0	0	0	0	0	0	0	0	0	0	0	0	0	0	0	0	0	29.3207	9	10	27	16	11	0	8	5	3	0	0	0	0	0	0	0	2914.17	3029.07	4255.13	4199.14	3794.37
604	OC1=C(CC2=C(O)Oc3ccccc3C2=O)C(=O)c4ccccc4O1	1	Positive	0	1.4728	2.16914	95.4922	0	0	0	0	0	0	0	0	0	0	0	0	0	0	0	0	0	0	0	0	46.2535	12	12	37	25	12	0	19	0	6	0	0	0	0	0	0	0	4289.02	4575.92	6980.41	8099.55	7592.91
605	CCCNS(=O)(=O)Nc1ncnc(OCCOc2ncc(Br)cn2)c1c3ccc(Br)cc3	1	Positive	0	-0.5715	0.326612	127.924	0	0	0	0	0	0	0	0	0	0	0	0	0	0	0	0	0	0	0	0	65.5839	18	19	52	32	20	0	19	6	4	1	0	0	0	2	0	2	18759.5	8560.34	12069.1	12837.4	11031
606	OCCCC(=O)O	1	Positive	1	-0.9417	0.886799	21.9569	0	0	0	0	0	0	0	0	0	0	0	0	0	0	0	0	0	0	0	0	14.7803	0	0	15	7	8	0	4	0	3	0	0	0	0	0	0	0	1353.09	1114.18	1301.58	940.662	729.811
607	CC(OC1OCCN(Cc2n[nH]c(O)n2)C1c3ccc(F)cc3)c4cc(cc(c4)C(F)(F)F)C(F)(F)F	1	Positive	0	3.0535	9.32386	122.999	0	0	0	0	0	0	0	0	0	0	0	0	0	0	0	0	0	0	0	0	65.1877	17	17	58	37	21	0	23	4	3	0	0	7	0	0	0	7	7418.68	7077.57	11968.5	11312.7	11539.8
608	CC(C(O)c1ccc(O)cc1)N2CCC(Cc3ccccc3)CC2	1	Positive	0	0.8182	0.669451	102.039	0	0	0	0	0	0	0	0	0	0	0	0	0	0	0	0	0	0	0	0	57.6674	12	12	51	24	27	0	21	1	2	0	0	0	0	0	0	0	3765.11	4253.52	5988.52	6402.33	5611.13
609	NC(Cc1cc(I)c(Oc2cc(I)c(O)c(I)c2)c(I)c1)C(=O)O	1	Positive	1	1.046	1.09412	131.479	1	0	0	0	0	2	0	0	1	0	0	0	0	0	0	0	0	2	0	0	59.4427	12	12	35	24	11	0	15	1	4	0	0	0	0	0	4	4	67814.2	9535.26	17010.3	25548.3	52341.6
610	COC1C(CC2CN3CCc4c([nH]c5cc(OC)ccc45)C3CC2C1C(=O)OC)OC(=O)C=Cc6cc(OC)c(OC)c(OC)c6	1	Positive	0	-0.4961	0.246115	178.037	0	0	0	0	0	0	0	0	0	0	0	0	0	0	0	0	0	0	0	0	99.0233	15	16	88	46	42	0	35	2	9	0	0	0	0	0	0	0	7788.02	8754.25	12842.7	15542.3	16574.7
611	CC(=O)OC1CC2CCC3C(CCC4(C)C3CC(C4OC(=O)C)[N+]5(C)CCCCC5)C2(C)CC1[N+]6(C)CCCCC6	1	Positive	0	-3.4624	11.9882	145.722	0	0	0	0	0	0	0	0	0	0	0	0	0	0	0	0	0	0	0	0	107.016	0	0	101	41	60	0	35	2	4	0	0	0	0	0	0	0	6526.47	7841.77	12737.3	15379.8	16459
612	NC(CCC(=O)N)C(=O)O	1	Positive	1	-2.0348	4.14041	29.6665	1	0	0	0	0	0	1	0	1	0	0	0	0	0	0	0	0	0	0	0	20.0739	0	0	20	10	10	0	5	2	3	0	0	0	0	0	0	0	1891.78	1623.16	2193.85	1996.69	1397.13
613	CC(C)Oc1cc(C2CCNCC2)c(C)cc1Nc3ncc(Cl)c(Nc4ccccc4S(=O)(=O)C(C)C)n3	1	Positive	0	-0.697	0.485809	156.712	0	0	0	0	0	0	0	0	0	0	0	0	0	0	0	0	0	0	0	0	86.2705	18	18	74	38	36	0	28	5	3	1	0	0	1	0	0	1	8109.4	8192.73	11736.3	13299	12291.4
614	COc1nc2ccc(Br)cc2cc1C(c3ccccc3)C(O)(CCN(C)C)c4cccc5ccccc45	1	Positive	0	3.81	14.5161	167.117	0	0	0	0	0	0	0	0	0	0	0	0	0	0	0	0	0	0	0	0	83.8446	26	28	68	37	31	0	32	2	2	0	0	0	0	1	0	1	11936.9	7373.2	11190.8	12997.7	14132.8
615	CC(C)(S)C(N)C(=O)O	1	Positive	1	-0.0417	0.00173889	37.2238	1	0	0	0	1	0	0	0	1	0	0	0	0	0	0	0	0	0	2	0	21.7387	0	0	20	9	11	0	5	1	2	1	0	0	0	0	0	0	2468.47	1676.13	2875.56	2834.65	2205.26
616	CC12CCC3C(CCC4=CC(=O)CCC34C)C1CCC2O	1	Positive	0	0.2615	0.0683822	81.9381	0	0	0	0	0	0	0	0	0	0	0	0	0	0	0	0	0	0	0	0	53.7142	0	0	49	21	28	0	19	0	2	0	0	0	0	0	0	0	3281.4	3901.16	6477.82	7856.94	6786.73
617	CC(c1c[nH]cn1)c2cccc(C)c2C	1	Positive	0	1.1885	1.41253	65.774	0	0	0	0	0	0	0	0	0	0	0	0	0	0	0	0	0	0	0	0	35.7487	11	11	31	15	16	0	13	2	0	0	0	0	0	0	0	0	2284.08	2599.85	3603.42	3562.58	3325.27
618	CN(C)CC(c1ccc(O)cc1)C2(O)CCCCC2	1	Positive	0	-0.53	0.2809	75.6536	0	0	0	0	0	0	0	0	0	0	0	0	0	0	0	0	0	0	0	0	47.5338	6	6	44	19	25	0	16	1	2	0	0	0	0	0	0	0	3041.76	3363.72	4851.76	5284.82	5146.52
619	NCCNCCO	1	Positive	0	-1.5842	2.50969	28.9355	0	0	0	0	0	0	0	0	0	0	0	0	0	0	0	0	0	0	0	0	18.0435	0	0	19	7	12	0	4	2	1	0	0	0	0	0	0	0	1237.61	1140.75	1120.58	953.044	688.351
620	NCc1ccc(cc1)S(=O)(=O)N	1	Positive	0	-0.9138	0.83503	49.1393	0	0	0	0	0	0	0	0	0	0	0	0	0	0	0	0	0	0	0	0	25.6919	6	6	22	12	10	0	7	2	2	1	0	0	0	0	0	0	2952.18	3167.2	3590.43	3286.24	2380.59
621	COCCNC(=O)CN(CCN(CCN(CC(=O)O)CC(=O)NCCOC)CC(=O)O)CC(=O)O	1	Positive	3	-2.9692	8.81615	120.374	0	0	0	0	0	0	0	0	5	0	0	0	0	0	0	0	0	0	0	0	73.3913	0	0	72	35	37	0	20	5	10	0	0	0	0	0	0	0	6463.54	6255.49	8091	8211.94	9248.27
622	C1C=CNC=C1	1	Positive	0	-0.4644	0.215667	27.286	0	0	0	0	0	0	0	0	0	0	0	0	0	0	0	0	0	0	0	0	14.5676	0	0	13	6	7	0	5	1	0	0	0	0	0	0	0	0	924.629	1000.29	1088.07	638.418	96.9021
623	CNC1CCc2[nH]c3ccc(cc3c2C1)C(=O)N	1	Positive	0	-1.0029	1.00581	71.6344	0	0	0	0	0	0	0	0	0	0	0	0	0	0	0	0	0	0	0	0	40.0775	9	10	35	18	17	0	14	3	1	0	0	0	0	0	0	0	2881.53	3266.92	4857.58	5063.51	4281.15
624	CCc1c(C)[nH]c2CCC(CN3CCOCC3)C(=O)c12	1	Positive	0	-0.0034	1.156e-05	82.1847	0	0	0	0	0	0	0	0	0	0	0	0	0	0	0	0	0	0	0	0	47.967	5	5	44	20	24	0	16	2	2	0	0	0	0	0	0	0	3236.94	3729.96	5394.59	5808.86	5413.85
625	CC(C)CC1N2C(=O)C(NC(=O)C3CN(C)C4Cc5c(Br)[nH]c6cccc(C4=C3)c56)(OC2(O)C7CCCN7C1=O)C(C)C	1	Positive	0	0.2078	0.0431808	163.323	2	0	0	0	0	0	0	0	2	0	0	0	2	0	0	0	0	0	2	0	95.5517	9	10	83	43	40	0	32	5	5	0	0	0	0	1	0	1	13302.6	8975.79	15409.8	19092.3	20481.4
626	OC(Cn1cncn1)(Cn2cncn2)c3ccc(F)cc3F	1	Positive	0	-2.1464	4.60703	79.0873	0	0	0	0	0	0	0	0	0	0	0	0	0	0	0	0	0	0	0	0	39.3975	16	16	34	22	12	0	13	6	1	0	0	2	0	0	0	2	4042.65	4171	6088.54	5769.74	6773.52
627	CC(C)(C)c1cc(c(NC(=O)c2cnc3ccccc3c2O)cc1O)C(C)(C)C	1	Positive	0	2.9158	8.50189	122.462	0	0	0	0	0	0	0	0	0	0	0	0	0	0	0	0	0	0	0	0	65.5162	16	17	57	29	28	0	24	2	3	0	0	0	0	0	0	0	4651.08	5060.83	7844.01	9072.23	9286.42
628	NC(=N)NCCCCC1NC(=O)CCSSCC(NC(=O)C2CCCN2C(=O)C(Cc3c[nH]c4ccccc34)NC(=O)C(CC(=O)O)NC(=O)CNC1=O)C(=O)N	1	Positive	1	-6.1288	37.5622	195.347	5	0	0	1	1	0	0	0	6	0	0	1	0	1	0	0	0	0	0	0	119.391	9	10	106	57	49	0	35	11	9	2	0	0	0	0	0	0	11616.6	11553	15752.1	17611.8	20177.5
629	CCCCCCCCCCCCCCCCCCN	1	Positive	0	-5.295	28.037	61.4186	0	0	0	0	0	0	0	0	0	0	0	0	0	0	0	0	0	0	0	0	58.7849	0	0	58	19	39	0	18	1	0	0	0	0	0	0	0	0	2832.58	3096.93	3385.64	3246.8	3050.04
630	CCN(CCO)CCCC(C)Nc1ccnc2cc(Cl)ccc12	1	Positive	0	-0.0453	0.00205209	98.9113	0	0	0	0	0	0	0	0	0	0	0	0	0	0	0	0	0	0	0	0	55.2986	10	11	49	23	26	0	18	3	1	0	0	0	1	0	0	1	4724.43	4280.4	5916.13	6279.37	5957.39
631	CC(NCCc1ccc(O)cc1)C(O)c2ccc(O)cc2	1	Positive	0	0.6264	0.392377	90.4055	0	0	0	0	0	0	0	0	0	0	0	0	0	0	0	0	0	0	0	0	47.4287	12	12	42	21	21	0	17	1	3	0	0	0	0	0	0	0	3437.93	3633.78	5018.19	5228.9	4184.21
632	O=C(OC1CC2CC3CC(C1)N2CC3=O)c4c[nH]c5ccccc45	1	Positive	0	-0.8124	0.659994	88.3434	0	0	0	0	0	0	0	0	1	0	0	0	0	0	0	0	0	0	0	0	51.3819	9	10	44	24	20	0	19	2	3	0	0	0	0	0	0	0	3921.64	4595.02	7201.86	7471.8	6185.3
633	C1N2CN3CN(CN1C3)C2	1	Positive	0	0.0858	0.00736164	36.9954	0	0	0	0	0	0	0	0	0	0	0	0	0	0	0	0	0	0	0	0	22.9615	0	0	22	10	12	0	6	4	0	0	0	0	0	0	0	0	1662.56	2164.14	3253.3	2600	820.421
634	CC1OC2(CS1)CN3CCC2CC3	1	Positive	0	-0.1976	0.0390458	50.5442	0	0	0	0	0	0	0	0	0	0	0	0	0	0	0	0	0	0	0	0	33.7375	0	0	30	13	17	0	10	1	1	1	0	0	0	0	0	0	2939.92	3019.12	4917.28	4228.18	3368.05
635	CC12CCCCC1C(=O)OC2=O	1	Positive	0	-0.3451	0.119094	38.1178	0	0	0	0	0	0	0	0	0	0	0	0	0	0	0	0	0	0	0	0	26.2475	0	0	24	12	12	0	9	0	3	0	0	0	0	0	0	0	2078.47	2212.32	3573.76	3834.51	2660.36
636	CCN1N=NN(CCN2CCC(COC)(CC2)N(C(=O)CC)c3ccccc3)C1=O	1	Positive	0	0.133	0.017689	119.435	0	0	0	0	0	0	0	0	0	0	0	0	0	0	0	0	0	0	0	0	67.3034	6	6	62	30	32	0	21	6	3	0	0	0	0	0	0	0	5007.14	5591.01	7922.73	9002.4	9393.23
637	CC1(C)CC(CC(C)(CN=C=O)C1)N=C=O	1	Positive	0	0.1227	0.0150553	58.792	0	0	0	0	0	0	0	0	0	0	0	0	0	0	0	0	0	0	0	0	36.9263	0	0	34	16	18	0	12	2	2	0	0	0	0	0	0	0	2653.79	2717.85	3907.91	4104.82	4296.91
638	CC1=C(CO)C2=C(C)C3(CC3)C(C)(O)C(=O)C2=C1	1	Positive	0	0.4462	0.199094	71.4337	0	0	0	0	0	0	0	0	0	0	0	0	0	0	0	0	0	0	0	0	40.8083	0	0	36	18	18	0	15	0	3	0	0	0	0	0	0	0	2950.15	3254.95	5082.5	6731.55	6033.61
639	FC(F)OC(F)(F)C(F)Cl	1	Positive	0	2.667	7.11289	23.0623	0	0	0	0	0	0	0	0	0	0	0	0	0	0	0	0	0	0	0	0	12.3806	0	0	12	10	2	0	3	0	1	0	0	5	1	0	0	6	3752.19	2119.55	4179.4	4063.54	2616.63
640	OC(COc1cccc2OC(=CC(=O)c12)C(=O)O)COc3cccc4OC(=CC(=O)c34)C(=O)O	1	Positive	2	-1.6541	2.73605	122.918	0	0	0	0	0	0	0	0	0	0	0	0	0	0	0	0	0	0	0	0	59.9707	12	12	50	34	16	0	23	0	11	0	0	0	0	0	0	0	6149.98	6262.04	9404.35	10793.3	10401.7
641	COC1CC(CCC1O)C=C(C)C2OC(=O)C3CCCCN3C(=O)C(=O)C4(O)OC(C(CC(C)CC(=CC(CC=C)C(=O)CC(O)C2C)C)OC)C(CC4C)OC	1	Positive	0	-0.6481	0.420034	204.808	1	0	0	0	0	0	0	0	2	0	0	0	0	0	0	0	0	0	0	0	134.173	0	0	126	57	69	0	44	1	12	0	0	0	0	0	0	0	9685.54	10389.5	15588.4	20101.5	22088.4
642	CC1CC2C3CCC4=CC(=O)C=CC4(C)C3(F)C(O)CC2(C)C1(O)C(=O)CO	1	Positive	0	-0.944	0.891136	101.295	0	0	0	0	0	0	0	0	0	0	0	0	0	0	0	0	0	0	0	0	62.624	0	0	57	28	29	0	22	0	5	0	0	1	0	0	0	1	4844.06	5158.78	9008.41	12868.5	12680.4
643	CC12CCC3C(CCC4=CC(=O)CCC34)C1CCC2(O)C#C	1	Positive	0	0.9504	0.90326	84.4142	0	0	0	0	0	0	0	0	0	0	0	0	0	0	0	0	0	0	0	0	54.1406	0	0	48	22	26	0	20	0	2	0	0	0	0	0	0	0	3423.64	4021.21	6638.7	8108.62	6985.39
644	O=C1OC(=O)c2ccccc12	1	Positive	0	0.7976	0.636166	39.7488	0	0	0	0	0	0	0	0	0	0	0	0	0	0	0	0	0	0	0	0	19.1532	6	6	15	11	4	0	8	0	3	0	0	0	0	0	0	0	1926.08	1971.2	2964.35	2671.28	1860.88
645	CCCc1ncc(C[n+]2ccccc2C)c(N)n1	1	Positive	0	-3.4503	11.9046	71.9587	0	0	0	0	0	0	0	0	0	0	0	0	0	0	0	0	0	0	0	0	41.7091	12	12	37	18	19	0	14	4	0	0	0	0	0	0	0	0	2823.79	3166.87	4307.65	4438.13	3825.8
646	CCCNC1CCc2nc(N)sc2C1	1	Positive	0	-0.2661	0.0708092	57.5028	0	0	0	0	0	0	0	0	0	0	0	0	0	0	0	0	0	0	0	0	35.1355	5	5	31	14	17	0	10	3	0	1	0	0	0	0	0	0	3076.35	2977.31	4526.69	3696.4	3112.39
647	ClCCSCCCl	1	Positive	0	2.1256	4.51818	37.8735	0	0	0	0	0	0	0	0	0	0	0	0	0	0	0	0	0	0	0	0	19.6343	0	0	15	7	8	0	4	0	0	1	0	0	2	0	0	2	4126.43	2007.11	2139.11	2890.34	1096.76
648	CCC(=O)NCC1CC1c2cccc3OCCc23	1	Positive	0	-0.1366	0.0186596	72.4691	0	0	0	0	0	0	0	0	0	0	0	0	0	0	0	0	0	0	0	0	41.7731	6	6	37	18	19	0	15	1	2	0	0	0	0	0	0	0	2891.4	3308.98	4394.14	4297.96	3849.94
649	CN1CC(CC2C1Cc3c[nH]c4cccc2c34)C(=O)NC5(C)OC6(O)C7CCCN7C(=O)C(Cc8ccccc8)N6C5=O	1	Positive	0	-1.5129	2.28887	161.871	2	0	0	0	0	2	0	0	2	0	0	0	0	0	0	0	0	0	0	0	92.2613	15	16	80	43	37	0	33	5	5	0	0	0	0	0	0	0	7059.13	8268.27	13637.5	15914.1	16642.6
650	COC(=O)c1ccc2c(C(=Nc3ccc(cc3)N(C)C(=O)CN4CCN(C)CC4)c5ccccc5)c(O)[nH]c2c1	1	Positive	0	1.3742	1.88843	166.54	0	0	0	0	0	0	0	0	1	0	0	0	0	0	0	0	0	0	0	0	85.2722	21	22	73	40	33	0	31	5	4	0	0	0	0	0	0	0	6510.57	7304.35	10503.4	11560.7	11373.2
651	CCOC(=O)Nc1ccc(NCc2ccc(F)cc2)cc1N	1	Positive	0	0.2906	0.0844484	89.82	0	0	0	0	0	0	0	0	0	0	0	0	0	0	0	0	0	0	0	0	45.6233	12	12	40	22	18	0	16	3	2	0	0	1	0	0	0	1	3787.98	3891.55	5376.34	5349.03	4655.21
652	CS(=O)(=O)c1ccc(C(=O)Nc2ccc(Cl)c(c2)c3ccccn3)c(Cl)c1	1	Positive	0	0.9489	0.900411	115.777	0	0	0	0	0	0	0	0	0	0	0	0	0	0	0	0	0	0	0	0	54.6411	18	19	41	27	14	0	19	2	3	1	0	0	2	0	0	2	7456.79	6280.96	8610.06	9514.68	10016.5
653	CCOC(=O)C(CCc1ccccc1)NC(C)C(=O)N2Cc3ccccc3CC2C(=O)O	1	Positive	1	0.615	0.378225	125.716	3	0	0	0	0	2	0	0	3	0	0	0	0	0	0	0	0	0	0	0	70.2138	12	12	62	32	30	0	25	2	5	0	0	0	0	0	0	0	5309.32	5681.49	8125.86	9178.55	9091.15
654	C[N+]1(C)CCC(C1)OC(=O)C(O)(C2CCCC2)c3ccccc3	1	Positive	0	-1.5539	2.41461	85.5519	0	0	0	0	0	0	0	0	0	0	0	0	0	0	0	0	0	0	0	0	55.6162	6	6	51	23	28	0	19	1	3	0	0	0	0	0	0	0	3733.57	4237.12	6487.53	6915.17	6936.03
655	Oc1ncc(F)c(O)n1	1	Positive	0	0.027	0.000729	26.5935	0	0	0	0	0	0	0	0	0	0	0	0	0	0	0	0	0	0	0	0	13.4014	6	6	12	9	3	0	4	2	2	0	0	1	0	0	0	1	1845.37	1618.36	2336.74	2183.4	1014.37
656	C=CC(=O)N(C1CCN(CCc2ccccc2)CC1)c3ccccc3	1	Positive	0	1.8076	3.26742	108.24	0	0	0	0	0	0	0	0	0	0	0	0	0	0	0	0	0	0	0	0	59.0586	12	12	51	25	26	0	22	2	1	0	0	0	0	0	0	0	3848.59	4401.66	6007.43	6384.9	6191.15
657	NC1CCN(C1)c2nc3N(C=C(C(=O)O)C(=O)c3cc2F)c4ccc(F)cc4F	1	Positive	1	-0.8456	0.715039	100.583	0	0	0	0	0	0	0	0	0	0	0	0	0	0	0	0	0	0	0	0	51.9189	12	12	44	29	15	0	19	4	3	0	0	3	0	0	0	3	5391.77	5417.34	8454.25	9698.03	9905.88
658	O=C=Nc1ccccc1Cc2ccccc2N=C=O	1	Positive	0	0.7086	0.502114	77.6108	0	0	0	0	0	0	0	0	0	0	0	0	0	0	0	0	0	0	0	0	36.8719	12	12	29	19	10	0	15	2	2	0	0	0	0	0	0	0	3078.45	3198.05	4105.32	4339.63	4161.49
659	NS(=O)(=O)Cc1noc2ccccc12	1	Positive	0	-0.637	0.405769	52.9892	0	0	0	0	0	0	0	0	0	0	0	0	0	0	0	0	0	0	0	0	26.9203	9	10	22	14	8	0	8	2	3	1	0	0	0	0	0	0	3350.38	3699.49	4273.75	3671.58	3697.7
660	COc1cc(ccc1Nc2ncc(c(Nc3cccc(NC(=O)C=C)c3)n2)C(F)(F)F)N4CCN(CC4)C(=O)C	1	Positive	0	0.2423	0.0587093	150.917	0	0	0	0	0	0	0	0	0	0	0	0	0	0	0	0	0	0	0	0	77.9672	18	18	68	40	28	0	27	7	3	0	0	3	0	0	0	3	7147.68	7375.35	11291	11636.6	12093.1
661	CN1C(=O)CC(=O)N(c2ccccc2)c3cc(Cl)ccc13	1	Positive	0	0.7026	0.493647	89.7398	0	0	0	0	0	0	0	0	0	0	0	0	0	0	0	0	0	0	0	0	42.8123	12	12	34	21	13	0	16	2	2	0	0	0	1	0	0	1	4482.47	3996.64	6059.59	7240.84	7353.81
662	CC(C)CCCCCC(=O)OS(=O)(=O)Oc1ccccc1	1	Positive	0	0.472	0.222784	78.5706	0	0	0	0	0	0	0	0	0	0	0	0	0	0	0	0	0	0	0	0	47.9794	6	6	43	21	22	0	15	0	5	1	0	0	0	0	0	0	4494	4914.26	5833.63	5533.98	5699.33
663	CN(C)N=Nc1[nH]cnc1C(=O)N	1	Positive	0	-1.0359	1.07309	43.7872	0	0	0	0	0	0	0	0	0	0	0	0	0	0	0	0	0	0	0	0	24.6299	5	5	23	13	10	0	6	6	1	0	0	0	0	0	0	0	2308.89	2346.1	3096.3	2774.42	2585.39
664	CN1CCN(Cc2ccc(cc2)C(=O)Nc3ccc(C)c(Nc4nc(cs4)c5cccnc5)c3)CC1	1	Positive	0	1.1757	1.38227	156.451	0	0	0	0	0	0	0	0	0	0	0	0	0	0	0	0	0	0	0	0	79.5858	23	24	66	36	30	0	28	6	1	1	0	0	0	0	0	0	6530.87	7002.95	10015.6	9825.75	9495.1
665	OC(=O)CN(CCN(CC(=O)O)CC(=O)O)CC(COP(=O)(O)OC1CCC(CC1)(c2ccccc2)c3ccccc3)N(CC(=O)O)CC(=O)O	1	Positive	6	-0.8756	0.766675	182.827	0	0	0	0	0	0	0	0	5	0	0	0	0	0	0	0	0	0	0	0	105.577	12	12	95	51	44	0	33	3	14	0	1	0	0	0	0	0	9936.94	10398.5	14173.6	14847.5	17308.7
666	CNCCC(Oc1ccc(cc1)C(F)(F)F)c2ccccc2	1	Positive	0	2.2679	5.14337	86.8712	0	0	0	0	0	0	0	0	0	0	0	0	0	0	0	0	0	0	0	0	45.4953	12	12	40	22	18	0	17	1	1	0	0	3	0	0	0	3	4005.76	3933.54	6020.36	5640.83	5314.01
667	COc1ccc(CNc2nc(ncc2C(=O)NCc3ncccn3)N4CCCC4CO)cc1Cl	1	Positive	0	-2.9488	8.69542	128.577	0	0	0	0	0	0	0	0	0	0	0	0	0	0	0	0	0	0	0	0	70.1026	18	18	60	34	26	0	23	7	3	0	0	0	1	0	0	1	6742.47	6493.34	9261.62	10308.4	9860.88
668	ClCCNP1(=O)OCCCN1CCCl	1	Positive	0	0.0841	0.00707281	55.7243	0	0	0	0	0	0	0	0	0	0	0	0	0	0	0	0	0	0	0	0	34.1159	0	0	29	14	15	0	7	2	2	0	1	0	2	0	0	2	5402.2	4167.93	5177.7	5267.34	5542.05
669	CC(C)(N)Cc1ccccc1	1	Positive	0	1.3732	1.88568	52.4804	0	0	0	0	0	0	0	0	0	0	0	0	0	0	0	0	0	0	0	0	28.7019	6	6	26	11	15	0	10	1	0	0	0	0	0	0	0	0	1654.08	1796.51	2510.37	2043.7	1646.3
670	CN1CC(c2ccccc2)c3cccc(N)c3C1	1	Positive	0	1.1277	1.27171	83.3931	0	0	0	0	0	0	0	0	0	0	0	0	0	0	0	0	0	0	0	0	42.3623	12	12	36	18	18	0	16	2	0	0	0	0	0	0	0	0	2718.91	3203.13	4542.9	4957.12	4632.88
671	CCN(CC)CCNC(=O)c1cc(Cl)c(N)cc1OC	1	Positive	0	-0.0118	0.00013924	84.3901	0	0	0	0	0	0	0	0	0	0	0	0	0	0	0	0	0	0	0	0	46.3934	6	6	42	20	22	0	14	3	2	0	0	0	1	0	0	1	4399.28	3726.74	5147.18	6114.81	5587.93
672	CCC(C(C)O)N1N=CN(C1=O)c2ccc(cc2)N3CCN(CC3)c4ccc(OCC5COC(Cn6cncn6)(C5)c7ccc(F)cc7F)cc4	1	Positive	0	-1.3165	1.73317	200.169	0	0	0	0	0	0	0	0	0	0	0	0	0	0	0	0	0	0	0	0	106.247	23	23	93	51	42	0	37	8	4	0	0	2	0	0	0	2	8695.77	9702.24	14457.5	15545.3	16281.2
673	C(N(Cc1ccccc1)c2ccccc2)C3=NCCN3	1	Positive	0	1.3098	1.71558	90.1276	0	0	0	0	0	0	0	0	0	0	0	0	0	0	0	0	0	0	0	0	45.8891	12	12	39	20	19	0	17	3	0	0	0	0	0	0	0	0	3060.38	3573.67	4763.35	4315.92	4109.04
674	COC1CC(CC(C)C2CC(=O)C(C)C=C(C)C(O)C(OC)C(=O)C(C)CC(C)C=CC=CC=C(C)C(CC3CCC(C)C(O)(O3)C(=O)C(=O)N4CCCCC4C(=O)O2)OC)CCC1O	1	Positive	0	-1.1466	1.31469	237.138	1	0	0	0	0	0	0	0	2	0	0	0	0	0	0	0	0	0	0	0	153.963	0	0	144	65	79	0	51	1	13	0	0	0	0	0	0	0	10961.5	11712.6	17338.7	21982.5	23253.6
675	C#CCNC1CCc2ccccc12	1	Positive	0	1.0923	1.19312	55.4669	0	0	0	0	0	0	0	0	0	0	0	0	0	0	0	0	0	0	0	0	30.8883	6	6	26	13	13	0	12	1	0	0	0	0	0	0	0	0	1940.57	2227.05	2992.54	2831.98	2224.12
676	ONC(=O)C=Cc1cccc(c1)S(=O)(=O)Nc2ccccc2	1	Positive	0	0.0471	0.00221841	90.7381	0	0	0	0	0	0	0	0	0	0	0	0	0	0	0	0	0	0	0	0	44.0431	12	12	36	22	14	0	15	2	4	1	0	0	0	0	0	0	4622.29	4954.24	6186.45	6436.66	5992.24
677	CN(C)S(=O)(=O)c1ccc2Sc3ccccc3C(=CCCN4CCN(C)CC4)c2c1	1	Positive	0	1.1048	1.22058	134.847	0	0	0	0	0	0	0	0	0	0	0	0	0	0	0	0	0	0	0	0	70.521	12	12	59	30	29	0	23	3	2	2	0	0	0	0	0	0	6503.75	7068.17	10008.9	10843	9166.85
678	COc1ccnc(CS(=O)c2nc3cc(OC(F)F)ccc3[nH]2)c1OC	1	Positive	0	-1.0914	1.19115	98.4879	0	0	0	0	0	0	0	0	0	0	0	0	0	0	0	0	0	0	0	0	48.6839	15	16	41	26	15	0	16	3	4	1	0	2	0	0	0	2	5685.65	5672.39	8010.16	8286.02	8501.24
679	CCN(CC)C(C)C(=O)c1ccccc1	1	Positive	0	1.5568	2.42363	67.1822	1	0	0	0	0	0	0	0	1	0	0	0	0	0	0	0	0	0	0	0	37.4511	6	6	34	15	19	0	13	1	1	0	0	0	0	0	0	0	2346.9	2513.82	3317.16	3754.34	3486.06
680	CCC(C)CC	1	Positive	0	-0.34	0.1156	26.1559	0	0	0	0	0	0	0	0	0	0	0	0	0	0	0	0	0	0	0	0	19.8951	0	0	20	6	14	0	6	0	0	0	0	0	0	0	0	0	879.81	890.82	974.639	862.718	432.973
681	CCN(CC)CC(=O)Nc1c(C)cccc1C	1	Positive	0	1.7314	2.99775	73.73	0	0	0	0	0	0	0	0	1	0	0	0	0	0	0	0	0	0	0	0	42.3114	6	6	39	17	22	0	14	2	1	0	0	0	0	0	0	0	2690.41	2888.63	3860.13	4192.94	3890.22
682	CC(C)CC(C)C	1	Positive	0	1.2082	1.45975	33.401	0	0	0	0	0	0	0	0	0	0	0	0	0	0	0	0	0	0	0	0	22.9887	0	0	23	7	16	0	7	0	0	0	0	0	0	0	0	0	1026.11	1059.3	1289.41	1004.95	814.461
683	NC(=N)Nc1nc(CSCCC(=N)NS(=O)(=O)N)cs1	1	Positive	0	-0.5903	0.348454	75.6882	0	0	0	0	0	0	0	0	0	0	0	0	0	0	0	0	0	0	0	0	42.0859	5	5	35	20	15	0	8	7	2	3	0	0	0	0	0	0	6138.19	5584.94	6763.82	5626.08	6730
684	CN(c1ccc2c(C)n(C)nc2c1)c3ccnc(Nc4cccc(c4)S(=O)(=O)N)n3	1	Positive	0	-1.4635	2.14183	122.411	0	0	0	0	0	0	0	0	0	0	0	0	0	0	0	0	0	0	0	0	61.4067	21	22	51	30	21	0	20	7	2	1	0	0	0	0	0	0	5819.77	6643.56	8925.05	9004.26	8270.34
685	NCC1(CC(=O)O)CCCCC1	1	Positive	1	-2.0523	4.21194	41.7889	0	0	0	0	0	0	0	0	0	0	0	0	0	0	0	0	0	0	0	0	29.8795	0	0	29	12	17	0	9	1	2	0	0	0	0	0	0	0	2023.78	2064.81	2927.18	2953.24	2830.26
686	Nc1ncnc2c1ncn2C3OC(COP(=O)(O)OP(=O)(O)OP(=O)(O)O)C(O)C3O	1	Positive	4	-3.71	13.7641	92.6555	0	0	0	0	0	0	0	0	0	0	0	0	0	0	0	0	0	0	0	0	55.0847	9	10	47	31	16	0	10	5	13	0	3	0	0	0	0	0	8645.58	9677.23	12660.6	13462.1	13056.1
687	CCCCCCCCCCC(=O)OC1CCC2C3CCC4=CC(=O)CCC4(C)C3CCC12C	1	Positive	0	-1.5872	2.5192	119.406	0	0	0	0	0	0	0	0	0	0	0	0	0	0	0	0	0	0	0	0	87.2121	0	0	81	33	48	0	30	0	3	0	0	0	0	0	0	0	5144.6	5966.25	9033.02	10534.1	10075.7
688	CN1CCC(CC1c2nc3ccccc3[nH]2)NC(=O)Nc4ccc(cc4)C#N	1	Positive	0	-0.4552	0.207207	109.365	0	0	0	0	0	0	0	0	0	0	0	0	0	0	0	0	0	0	0	0	59.0314	15	16	50	28	22	0	21	6	1	0	0	0	0	0	0	0	4485.04	5080.17	7343.31	7500.15	6944.17
689	NC(=N)Nc1ccc(cc1)C(=O)Oc2ccc3cc(ccc3c2)C(=N)N	1	Positive	0	1.0292	1.05925	102.514	0	0	0	0	0	0	0	0	0	0	0	0	0	0	0	0	0	0	0	0	51.8795	16	17	43	26	17	0	19	5	2	0	0	0	0	0	0	0	4251.21	4546.84	6574.26	6772.79	6144.6
690	CCN(CC)CCNC(=O)c1ccc(N)cc1	1	Positive	0	0.1181	0.0139476	73.0304	0	0	0	0	0	0	0	0	0	0	0	0	0	0	0	0	0	0	0	0	40.9847	6	6	38	17	21	0	13	3	1	0	0	0	0	0	0	0	2741.33	2904.52	3764.01	3890.16	3283.91
691	CCOC(=O)C(C)NP(=O)(COCCn1cnc2c(NC3CC3)nc(N)nc12)NC(C)C(=O)OCC	1	Positive	0	-3.3382	11.1436	122.353	2	0	0	0	0	0	0	0	2	0	0	0	0	0	0	0	0	0	0	0	77.5398	9	10	71	36	35	0	21	8	6	0	1	0	0	0	0	0	7129.86	7792.9	10366.8	11384	12235.6
692	CN(C)CCC=C1c2ccccc2C=Cc3ccccc13	1	Positive	0	2.7058	7.32135	98.3635	0	0	0	0	0	0	0	0	0	0	0	0	0	0	0	0	0	0	0	0	50.3027	12	12	42	21	21	0	20	1	0	0	0	0	0	0	0	0	3102.82	3644.25	4956.24	5707.91	5313.58
693	CC(C)(C(=O)c1cccnc1)c2cccnc2	1	Positive	0	-0.3036	0.092173	71.3031	0	0	0	0	0	0	0	0	0	0	0	0	0	0	0	0	0	0	0	0	36.9771	12	12	31	17	14	0	14	2	1	0	0	0	0	0	0	0	2682.28	2910.05	4078.8	4554.42	4077.38
694	CCCOC(=O)CN1C=C(I)C(=O)C(=C1)I	1	Positive	0	-0.31	0.0961	76.3798	0	0	0	0	0	0	0	0	1	0	0	0	0	0	0	0	0	0	0	0	39.1407	0	0	27	16	11	0	10	1	3	0	0	0	0	0	2	2	34627.4	5464.9	9224.83	13772.1	24569.8
695	CN=C(NCCSCc1[nH]cnc1C)NC#N	1	Positive	0	-0.475	0.225625	69.9594	0	0	0	0	0	0	0	0	0	0	0	0	0	0	0	0	0	0	0	0	37.7687	5	5	33	17	16	0	10	6	0	1	0	0	0	0	0	0	3663.92	3397.57	4165.28	4148.26	3979.19
696	COC1CC(CC(C)C2CC(=O)C(C)C=C(C)C(O)C(OC)C(=O)C(C)CC(C)C=CC=CC=C(C)C(CC3CCC(C)C(O)(O3)C(=O)C(=O)N4CCCCC4C(=O)O2)OC)CCC1OCCO	1	Positive	0	-1.2775	1.63201	248.181	1	0	0	0	0	0	0	0	2	0	0	0	0	0	0	0	0	0	0	0	160.952	0	0	151	68	83	0	53	1	14	0	0	0	0	0	0	0	11510.1	12289.6	17982.3	22765.1	24312.9
697	CC(N)Cc1ccccc1	1	Positive	0	0.5212	0.271649	48.1198	0	0	0	0	0	0	0	0	0	0	0	0	0	0	0	0	0	0	0	0	25.6083	6	6	23	10	13	0	9	1	0	0	0	0	0	0	0	0	1507.78	1628.03	2052.57	1718.91	1324.32
698	CC(=O)Nc1ccc2cc(c(N=Nc3ccc(cc3)S(=O)(=O)CCOS(=O)(=O)O)c(O)c2c1)S(=O)(=O)O	1	Positive	2	-1.5234	2.32075	132.474	0	0	0	0	0	0	0	0	0	0	0	0	0	0	0	0	0	0	0	0	68.6911	16	17	56	37	19	0	20	3	11	3	0	0	0	0	0	0	9392.35	10202.3	12377.4	12519.7	13278.8
699	CC1(C)CC(CC(C)(C)N1)Nc2nc(Cl)nc(NC3CC(C)(C)NC(C)(C)C3)n2	1	Positive	0	1.6409	2.69255	115.41	0	0	0	0	0	0	0	0	0	0	0	0	0	0	0	0	0	0	0	0	72.1781	6	6	67	29	38	0	21	7	0	0	0	0	1	0	0	1	5698.23	5557.47	9351.14	8943.43	9836.39
700	CCCCN1CC(O)C(O)C(O)C1CO	1	Positive	0	-2.5195	6.34788	52.6065	0	0	0	0	0	0	0	0	0	0	0	0	0	0	0	0	0	0	0	0	35.9107	0	0	36	15	21	0	10	1	4	0	0	0	0	0	0	0	2684.05	2697.81	3826.94	4792.33	4246.47
701	NC(Cc1cc(I)c(Oc2ccc(O)c(I)c2)c(I)c1)C(=O)O	1	Positive	1	0.7635	0.582932	119.16	1	0	0	0	0	2	0	0	1	0	0	0	0	0	0	0	0	2	0	0	54.7595	12	12	35	23	12	0	15	1	4	0	0	0	0	0	3	3	51710.5	8023.12	13986	20382.9	32711.5
702	CC1CCN(CCN1C(=O)c2cc(C)ccc2n3nccn3)c4oc5ccc(Cl)cc5n4	1	Positive	0	2.3388	5.46999	129.483	0	0	0	0	0	0	0	0	0	0	0	0	0	0	0	0	0	0	0	0	66.2002	20	22	55	32	23	0	23	6	2	0	0	0	1	0	0	1	6287.26	6264.77	9460.09	10204.7	10151.1
703	NC1=NCC2N1c3ccccc3Cc4ccccc24	1	Positive	0	1.4969	2.24071	81.303	0	0	0	0	0	0	0	0	0	0	0	0	0	0	0	0	0	0	0	0	41.4619	12	12	34	19	15	0	16	3	0	0	0	0	0	0	0	0	2912.06	3503.28	5252.31	5978.08	5823.74
704	CC(C)NCC(O)COc1cccc2[nH]ccc12	1	Positive	0	-1.1692	1.36703	76.7527	0	0	0	0	0	0	0	0	0	0	0	0	0	0	0	0	0	0	0	0	41.7799	9	10	38	18	20	0	14	2	2	0	0	0	0	0	0	0	2944.35	3230.8	4441.93	4270.53	3674.28
705	CCCCCC(C)(O)C=CC1C(O)CC(O)C1CC=CCCCC(=O)O	1	Positive	1	-2.0238	4.09577	94.7621	0	0	0	0	0	0	0	0	0	0	0	0	0	0	0	0	0	0	0	0	64.9745	0	0	62	26	36	0	21	0	5	0	0	0	0	0	0	0	4345.96	4442.3	6270.13	6346.56	5997.45
706	OC1=C(C2CCC(CC2)c3ccc(Cl)cc3)C(=O)C(=O)c4ccccc14	1	Positive	0	2.1804	4.75414	107.776	0	0	0	0	0	0	0	0	0	0	0	0	0	0	0	0	0	0	0	0	55.9751	12	12	45	26	19	0	22	0	3	0	0	0	1	0	0	1	5217.72	4842.94	7385.78	8680.76	7983.99
707	CCC12CCC3C(CCC4=CC(=O)CCC34)C1CCC2(O)C#C	1	Positive	0	0.6153	0.378594	89.2626	0	0	0	0	0	0	0	0	0	0	0	0	0	0	0	0	0	0	0	0	57.2342	0	0	51	23	28	0	21	0	2	0	0	0	0	0	0	0	3569.93	4189.69	6832.41	8547.51	7964.45
708	CCN(CC)CCOC(=O)C(CC1CCCO1)Cc2cccc3ccccc23	1	Positive	0	2.0661	4.26877	114.908	0	0	0	0	0	0	0	0	0	0	0	0	0	0	0	0	0	0	0	0	67.7502	10	11	61	28	33	0	24	1	3	0	0	0	0	0	0	0	4459.97	5038.88	6895.38	7043.88	6950.16
709	CC1=Nc2ccccc2C(=O)N1c3ccccc3C	1	Positive	0	1.5738	2.47685	82.6934	0	0	0	0	0	0	0	0	0	0	0	0	0	0	0	0	0	0	0	0	40.4971	12	12	33	19	14	0	16	2	1	0	0	0	0	0	0	0	2970.81	3366.82	4947.86	5577.7	5290.51
710	CC(=O)Nc1ccccc1	1	Positive	0	0.3317	0.110025	43.1494	0	0	0	0	0	0	0	0	0	0	0	0	0	0	0	0	0	0	0	0	21.9831	6	6	19	10	9	0	8	1	1	0	0	0	0	0	0	0	1615.42	1649.46	2115.48	1690.78	1312.29
711	Nc1nc(ns1)C(=NO)C(=O)NC2C3SCC(=C(N3C2=O)C(=O)O)C=C4CCN(C5CCNC5)C4=O	1	Positive	1	-2.1387	4.57404	125.645	1	0	0	0	1	0	0	0	2	0	0	0	0	0	0	0	0	0	0	0	69.2814	5	5	58	36	22	0	20	8	6	2	0	0	0	0	0	0	8068.7	7759.18	11618.4	11912.7	13087.8
712	OC(c1ccccc1)(c2ccccc2)C34CC[N+](CCOCc5ccccc5)(CC3)CC4	1	Positive	0	1.7468	3.05131	139.943	0	0	0	0	0	0	0	0	0	0	0	0	0	0	0	0	0	0	0	0	76.415	18	18	66	32	34	0	29	1	2	0	0	0	0	0	0	0	4926.34	5848.76	8689.62	10081.8	10019.4
713	CCOc1cc(ccc1OC)C(CS(=O)(=O)C)N2C(=O)c3cccc(NC(=O)C)c3C2=O	1	Positive	0	-0.7185	0.516242	122.857	0	0	0	0	0	0	0	0	0	0	0	0	0	0	0	0	0	0	0	0	65.437	12	12	56	32	24	0	22	2	7	1	0	0	0	0	0	0	6410.21	6871.68	9133.18	10180.2	11809.4
714	CC(C)N=C(N)N=C(N)Nc1ccc(Cl)cc1	1	Positive	0	0.1915	0.0366723	69.801	0	0	0	0	0	0	0	0	0	0	0	0	0	0	0	0	0	0	0	0	37.7087	6	6	33	17	16	0	11	5	0	0	0	0	1	0	0	1	3840.85	3129.58	4432.95	4083.37	3723.42
715	CC(=O)OC1Cc2ccccc2N(C(=O)N)c3ccccc13	1	Positive	0	0.8251	0.68079	88.0488	0	0	0	0	0	0	0	0	0	0	0	0	0	0	0	0	0	0	0	0	45.1947	12	12	38	22	16	0	17	2	3	0	0	0	0	0	0	0	3629.04	3947.57	5863.88	6814.63	7528.52
716	C[N+]1(CC2CC2)CCC34C5Oc6c(O)ccc(CC1C3(O)CCC5=O)c46	1	Positive	0	-2.243	5.03105	95.7684	0	0	0	0	0	0	0	0	0	0	0	0	0	0	0	0	0	0	0	0	58.6046	6	6	52	26	26	0	21	1	4	0	0	0	0	0	0	0	4276.03	5130.41	8472.65	11283.1	11697.1
717	CC(Cc1ccccc1)N(C)CC#C	1	Positive	0	2.1631	4.679	64.9688	0	0	0	0	0	0	0	0	0	0	0	0	0	0	0	0	0	0	0	0	35.3155	6	6	31	14	17	0	13	1	0	0	0	0	0	0	0	0	2088.9	2297.44	2883.61	2883.88	2473.43
718	CCOC(=O)C(CCc1ccccc1)NC(C)C(=O)N2C3CCCCC3CC2C(=O)O	1	Positive	1	-1.1805	1.39358	111.462	3	0	0	0	0	0	0	0	3	0	0	1	2	0	0	0	0	0	0	0	71.121	6	6	65	31	34	0	24	2	5	0	0	0	0	0	0	0	5169.12	5585.66	8127.67	9045.5	9193.88
719	CCC(C)(C)CC	1	Positive	0	1.528	2.33478	34.3257	0	0	0	0	0	0	0	0	0	0	0	0	0	0	0	0	0	0	0	0	22.9887	0	0	23	7	16	0	7	0	0	0	0	0	0	0	0	0	1026.11	1059.3	1410.48	1313.63	593.499
720	S=P(N1CC1)(N2CC2)N3CC3	1	Positive	0	-0.7611	0.579273	50.7222	0	0	0	0	0	0	0	0	0	0	0	0	0	0	0	0	0	0	0	0	28.3915	0	0	23	11	12	0	6	3	0	1	1	0	0	0	0	0	3453.58	3882.07	4488.75	4716.14	2457.82
721	CC=CCCCCC=CCCCCCCCN	1	Positive	0	-0.6124	0.375034	69.0406	0	0	0	0	0	0	0	0	0	0	0	0	0	0	0	0	0	0	0	0	49.9306	0	0	48	17	31	0	16	1	0	0	0	0	0	0	0	0	2535.92	2711.54	2897.3	2753.3	2568.65
722	Cn1cnc(c1Sc2[nH]cnc3ncnc23)[N+](=O)[O-]	1	Positive	0	0.55	0.3025	58.2407	0	0	0	0	0	0	0	0	0	0	0	0	0	0	0	0	0	0	0	0	32.7116	14	15	26	19	7	0	9	7	2	1	0	0	0	0	0	0	4218.64	4093.23	6232.43	6761.01	6093.68
723	CC(C)OC(=O)C(C)NP(=O)(OCC1OC(N2C=CC(=O)NC2=O)C(C)(F)C1O)Oc3ccccc3	1	Positive	0	-0.6787	0.460634	125.297	1	0	0	0	0	0	0	0	1	0	0	0	0	0	0	0	0	0	0	0	72.762	6	6	65	36	29	0	22	3	9	0	1	1	0	0	0	1	7415.89	7891.39	11481.8	12944.8	13058.1
724	Nc1cccc2C(=O)N(Cc12)C3CCC(=O)NC3=O	1	Positive	0	-1.9763	3.90576	67.3857	1	0	0	0	0	0	1	0	1	0	0	0	0	0	0	0	0	0	0	0	37.2543	6	6	32	19	13	0	13	3	3	0	0	0	0	0	0	0	3245.13	3480.52	5359.96	5835.92	5239.24
725	CCCCN(CCCC)CCCOc1ccc(cc1)C(=O)c2c(CCCC)oc3ccc(NS(=O)(=O)C)cc23	1	Positive	0	-2.0525	4.21276	155.579	0	0	0	0	0	0	0	0	0	0	0	0	0	0	0	0	0	0	0	0	93.0089	15	16	83	39	44	0	31	2	5	1	0	0	0	0	0	0	7216.97	8067.88	10162.9	10589.4	11215.2
726	CNC(=C[N+](=O)[O-])NCCSCc1oc(CN(C)C)cc1	1	Positive	0	0.0653	0.00426409	85.6647	0	0	0	0	0	0	0	0	0	0	0	0	0	0	0	0	0	0	0	0	47.2554	5	5	43	21	22	0	13	4	3	1	0	0	0	0	0	0	4478.32	4228.8	5349.35	5163.88	5259.04
727	COc1ccccc1OCC(O)COC(=O)N	1	Positive	0	-0.2676	0.0716098	62.7258	0	0	0	0	0	0	0	0	0	0	0	0	0	0	0	0	0	0	0	0	34.4719	6	6	32	17	15	0	11	1	5	0	0	0	0	0	0	0	3078.18	3049.31	4025.05	4035.57	3397.53
728	CC1CC2C3CCC4=CC(=O)C=CC4(C)C3(F)C(O)CC2(C)C1(O)C(=O)CCl	1	Positive	0	0.2606	0.0679124	104.346	0	0	0	0	0	0	0	0	0	0	0	0	0	0	0	0	0	0	0	0	63.3352	0	0	56	28	28	0	22	0	4	0	0	1	1	0	0	2	5843.77	5376.28	9269.15	13399.1	13430.6
729	CCN(CC)C(=O)NC1CN(C)C2Cc3c[nH]c4cccc(C2=C1)c34	1	Positive	0	0.3348	0.112091	103.474	0	0	0	0	0	0	0	0	0	0	0	0	0	0	0	0	0	0	0	0	57.7386	9	10	51	25	26	0	20	4	1	0	0	0	0	0	0	0	3952.45	4645.84	6948.34	7779.85	7681.05
730	CC1(O)CCC2C3CCC4CC(=O)OCC4(C)C3CCC12C	1	Positive	0	0.8536	0.728633	82.2742	0	0	0	0	0	0	0	0	0	0	0	0	0	0	0	0	0	0	0	0	55.8498	0	0	52	22	30	0	19	0	3	0	0	0	0	0	0	0	3539.4	4165.44	7137.29	8723.91	7494.37
731	CC(=O)CC(C1=C(O)Oc2ccccc2C1=O)c3ccccc3	1	Positive	0	1.3661	1.86623	94.2806	0	0	0	0	0	0	0	0	0	0	0	0	0	0	0	0	0	0	0	0	47.3167	12	12	39	23	16	0	19	0	4	0	0	0	0	0	0	0	3781.15	4043.84	5899.32	6614.72	7047.48
732	CCC1(C(=O)NCNC1=O)c2ccccc2	1	Positive	0	-0.1192	0.0142086	61.8236	0	0	0	0	0	0	0	0	0	0	0	0	0	0	0	0	0	0	0	0	34.2591	6	6	30	16	14	0	12	2	2	0	0	0	0	0	0	0	2649.72	2817.71	4133.49	5112.31	5055.7
733	COC(=O)C(C1CCCCN1)c2ccccc2	1	Positive	0	-0.2489	0.0619512	65.4906	0	0	0	0	0	0	0	0	0	0	0	0	0	0	0	0	0	0	0	0	40.0131	6	6	36	17	19	0	14	1	2	0	0	0	0	0	0	0	2747.13	3020.45	4070.67	4371.14	4563.8
734	CN1CCN(CC1)c2ccc(C(=O)Nc3[nH]nc4ccc(Cc5cc(F)cc(F)c5)cc34)c(NC6CCOCC6)c2	1	Positive	0	0.5492	0.301621	160.715	0	0	0	0	0	0	0	0	0	0	0	0	0	0	0	0	0	0	0	0	86.549	21	22	75	41	34	0	31	6	2	0	0	2	0	0	0	2	6917.72	7705	11249.4	11758.9	11460
735	NS(=O)(=O)c1cc2c(NC(Cc3ccccc3)NS2(=O)=O)cc1C(F)(F)F	1	Positive	0	0.2677	0.0716633	97.1016	0	0	0	0	0	0	0	0	0	0	0	0	0	0	0	0	0	0	0	0	49.7141	12	12	41	27	14	0	15	3	4	2	0	3	0	0	0	3	6929.15	7250.78	10065.7	10224	12054.5
736	CC(C)(C)C(C)(C)C	1	Positive	0	3.1124	9.68703	38.2536	0	0	0	0	0	0	0	0	0	0	0	0	0	0	0	0	0	0	0	0	26.0823	0	0	26	8	18	0	8	0	0	0	0	0	0	0	0	0	1172.4	1227.78	1967.39	1952.16	708.65
737	OC1N=C(c2ccccc2Cl)c3cc(Cl)ccc3NC1=O	1	Positive	0	1.6431	2.69978	88.0365	0	0	0	0	0	0	0	0	1	0	0	0	0	0	0	0	0	0	0	0	41.2319	12	12	31	21	10	0	15	2	2	0	0	0	2	0	0	2	5591.86	4199.92	6534.3	7917.73	7286
738	CCC(C1=C(O)Oc2ccccc2C1=O)c3ccccc3	1	Positive	0	1.3485	1.81845	87.7713	0	0	0	0	0	0	0	0	0	0	0	0	0	0	0	0	0	0	0	0	44.7547	12	12	37	21	16	0	18	0	3	0	0	0	0	0	0	0	3380.92	3707.41	5370.72	6179.54	6379.67
739	CN(C)c1nc(nc(n1)N(C)C)N(C)C	1	Positive	0	-1.1994	1.43856	59.6793	0	0	0	0	0	0	0	0	0	0	0	0	0	0	0	0	0	0	0	0	34.4423	6	6	33	15	18	0	9	6	0	0	0	0	0	0	0	0	2493.84	2741.5	3769.37	3968.85	3444.07
740	Cc1cccc(Nc2ccccc2C(=O)O)c1C	1	Positive	1	1.9502	3.80328	78.4302	0	0	0	0	0	0	0	0	0	0	0	0	0	0	0	0	0	0	0	0	39.1059	12	12	33	18	15	0	15	1	2	0	0	0	0	0	0	0	2887.33	3072.4	4338.83	4679.55	4206.38
741	Cc1c(Cl)cccc1Nc2ccccc2C(=O)O	1	Positive	1	1.8725	3.50626	78.8644	0	0	0	0	0	0	0	0	0	0	0	0	0	0	0	0	0	0	0	0	37.5255	12	12	30	18	12	0	14	1	2	0	0	0	1	0	0	1	3996.73	3317.61	4862.51	5475.12	4798.71
742	COC1CN(CCCOc2ccc(F)cc2)CCC1NC(=O)c3cc(Cl)c(N)cc3OC	1	Positive	0	-0.7103	0.504526	125.799	0	0	0	0	0	0	0	0	0	0	0	0	0	0	0	0	0	0	0	0	69.062	12	12	61	32	29	0	23	3	4	0	0	1	1	0	0	2	6577.64	6106.72	8714.92	10015	9057.76
743	CN(C)S(=O)(=O)NC1CC2C(Cc3cn(C)c4cccc2c34)N(C)C1	1	Positive	0	-0.7729	0.597374	102.036	0	0	0	0	0	0	0	0	0	0	0	0	0	0	0	0	0	0	0	0	57.9206	9	10	51	25	26	0	18	4	2	1	0	0	0	0	0	0	4947.74	5918.89	8335.07	8967.27	8452.44
744	CCCC(=O)OCOC(=C1C(C(=C(C)N=C1C)C(=O)OC)c2cccc(Cl)c2Cl)O	1	Positive	0	1.9152	3.66799	115.912	0	0	0	0	0	0	0	0	0	0	0	0	0	0	0	0	0	0	0	0	62.5682	6	6	53	30	23	0	21	1	6	0	0	0	2	0	0	2	7298.33	5796.77	8614.59	11292.9	11603
745	C[N+](C)(C)CCOC(=O)CCC(=O)OCC[N+](C)(C)C	1	Positive	0	-2.3402	5.47654	74.7108	0	0	0	0	0	0	0	0	0	0	0	0	0	0	0	0	0	0	0	0	50.0518	0	0	50	20	30	0	14	2	4	0	0	0	0	0	0	0	3466.44	3583.42	4902.85	4346.2	4012.97
746	CC1(C)NC(=O)N(C1=O)c2ccc(c(c2)C(F)(F)F)[N+](=O)[O-]	1	Positive	0	1.9153	3.66837	67.3678	2	0	0	0	0	0	0	0	1	0	0	0	0	0	0	0	0	0	0	0	35.9669	6	6	32	22	10	0	12	3	4	0	0	3	0	0	0	3	4436.61	4092.25	7153.8	7208.8	7396.5
747	C1CCN(CC1)C2(CCCCC2)c3ccccc3	1	Positive	0	-0.2575	0.0663063	70.7343	0	0	0	0	0	0	0	0	0	0	0	0	0	0	0	0	0	0	0	0	47.6898	6	6	43	18	25	0	17	1	0	0	0	0	0	0	0	0	2674.09	3259.88	4638.56	5131.06	5047.81
748	OC(=O)c1cc(c(Cl)cc1Cl)S(=O)(=O)Cl	1	Positive	1	1.319	1.73976	60.493	0	0	0	0	0	0	0	0	0	0	0	0	0	0	0	0	0	0	0	0	26.9684	6	6	18	15	3	0	7	0	4	1	0	0	3	0	0	3	6834.72	4833.55	6528.66	7338.39	9201.51
749	Oc1nc2ccccc2n1C3=CCN(CCCC(=O)c4ccc(F)cc4)CC3	1	Positive	0	0.8169	0.667326	112.851	0	0	0	0	0	0	0	0	0	0	0	0	0	0	0	0	0	0	0	0	58.8504	15	16	50	28	22	0	22	3	2	0	0	1	0	0	0	1	4657.63	5114.08	7433.15	7678.48	6848.93
750	OC(Cc1cccnc1)(P(=O)(O)O)P(=O)(O)O	1	Positive	4	-1.3643	1.86131	58.7035	0	0	0	0	0	0	0	0	0	0	0	0	0	0	0	0	0	0	0	0	33.6287	6	6	28	17	11	0	7	1	7	0	2	0	0	0	0	0	4927.75	5264.85	7209.12	8238.78	6476.5
751	Cc1cc2c(cc1C(=C)c3ccc(cc3)C(=O)O)C(C)(C)CCC2(C)C	1	Positive	1	4.5005	20.2545	113.22	0	0	0	0	0	0	0	0	0	0	0	0	0	0	0	0	0	0	0	0	62.5142	12	12	54	26	28	0	24	0	2	0	0	0	0	0	0	0	4002.72	4478.21	7033.48	8143.39	7537.34
752	CNC1=Nc2ccc(Cl)cc2C(=[N+]([O-])C1)c3ccccc3	1	Positive	0	1.129	1.27464	88.3207	0	0	0	0	0	0	0	0	0	0	0	0	0	0	0	0	0	0	0	0	43.7771	12	12	35	21	14	0	16	3	1	0	0	0	1	0	0	1	4423.71	3994.79	5811.85	6863.39	6844.38
753	CCCCCN(C)CCC(O)(P(=O)(O)O)P(=O)(O)O	1	Positive	4	-2.1049	4.4306	63.6497	0	0	0	0	0	0	0	0	0	0	0	0	0	0	0	0	0	0	0	0	45.1502	0	0	42	19	23	0	9	1	7	0	2	0	0	0	0	0	5228.47	5578.37	7448.29	8639.43	6669.35
754	CN1CCOCC1	1	Positive	0	0.0078	6.084e-05	29.0626	0	0	0	0	0	0	0	0	0	0	0	0	0	0	0	0	0	0	0	0	18.0367	0	0	18	7	11	0	5	1	1	0	0	0	0	0	0	0	1184.66	1310.75	1565.17	1148.19	430.413
755	CC1=CN(C(=O)C=C1)c2ccccc2	1	Positive	0	1.0761	1.15799	61.8108	0	0	0	0	0	0	0	0	0	0	0	0	0	0	0	0	0	0	0	0	30.3567	6	6	25	14	11	0	12	1	1	0	0	0	0	0	0	0	2194.51	2416.96	3344.01	3334.75	2677.71
756	CCCC(C)(COC(=O)N)COC(=O)NC(C)C	1	Positive	0	0.0053	2.809e-05	64.0036	0	0	0	0	0	0	0	0	0	0	0	0	0	0	0	0	0	0	0	0	42.531	0	0	42	18	24	0	12	2	4	0	0	0	0	0	0	0	3171.82	3108.42	4319.41	4180.01	4305.91
757	OCCN1CCN(CCC=C2c3ccccc3Sc4ccc(Cl)cc24)CC1	1	Positive	0	2.1128	4.46392	123.993	0	0	0	0	0	0	0	0	0	0	0	0	0	0	0	0	0	0	0	0	63.4718	12	12	52	27	25	0	22	2	1	1	0	0	1	0	0	1	6132.12	5589.51	8266.42	9069.5	7959.04
758	OC(=O)CCCCCCCCCCC(=O)O	1	Positive	2	-2.714	7.3658	46.8298	0	0	0	0	0	0	0	0	0	0	0	0	0	0	0	0	0	0	0	0	38.9974	0	0	38	16	22	0	12	0	4	0	0	0	0	0	0	0	2777.39	2629.96	3241.89	2724.95	2500
759	CC(C)(C)NCC(O)COc1cccc2NC(=O)CCc12	1	Positive	0	-0.2518	0.0634032	85.0537	0	0	0	0	0	0	0	0	0	0	0	0	0	0	0	0	0	0	0	0	48.769	6	6	45	21	24	0	16	2	3	0	0	0	0	0	0	0	3492.91	3759.92	5508.71	5549.37	4697.31
760	COP(=S)(OC)Oc1ccc(SC)c(C)c1	1	Positive	0	2.6541	7.04425	77.7764	0	0	0	0	0	0	0	0	0	0	0	0	0	0	0	0	0	0	0	0	39.4379	6	6	31	16	15	0	10	0	3	2	1	0	0	0	0	0	5240.85	5017.76	6190.48	6048.28	4899.56
761	CC[N+](C)(C)Cc1ccccc1Br	1	Positive	0	0.7855	0.61701	63.366	0	0	0	0	0	0	0	0	0	0	0	0	0	0	0	0	0	0	0	0	34.8455	6	6	30	13	17	0	11	1	0	0	0	0	0	1	0	1	8185.02	2992.61	4609.6	5455.21	4371.23
762	CCOC(=O)C1(CCN(C)CC1)c2ccccc2	1	Positive	0	1.7495	3.06075	75.5611	0	0	0	0	0	0	0	0	0	0	0	0	0	0	0	0	0	0	0	0	43.1067	6	6	39	18	21	0	15	1	2	0	0	0	0	0	0	0	2893.43	3210.89	4523.37	5198.79	5189.4
763	NC(CSCC(=O)O)C(=O)O	1	Positive	2	-0.9862	0.97259	39.0512	1	0	0	0	1	0	0	0	1	0	0	0	0	0	0	0	0	0	0	0	22.0091	0	0	20	11	9	0	5	1	4	1	0	0	0	0	0	0	2978.38	2260.86	2943.25	3319.97	2190.85
764	OP(=O)(O)CP(=O)(O)O	1	Positive	4	-1.7785	3.16306	25.1911	0	0	0	0	0	0	0	0	0	0	0	0	0	0	0	0	0	0	0	0	17.8328	0	0	15	9	6	0	1	0	6	0	2	0	0	0	0	0	3604.92	3806.07	3898.95	3344.26	2438.76
765	NC(C(=O)NC1C2CCC(=C(N2C1=O)C(=O)O)Cl)c3ccccc3	1	Positive	1	-1.0588	1.12106	87.8295	2	0	0	0	0	0	0	0	3	0	0	0	0	0	0	0	0	0	0	0	47.5167	6	6	40	24	16	0	16	3	4	0	0	0	1	0	0	1	5193.65	4571.61	6831.81	8016.65	8328.15
766	CN(C)CCCN1c2ccccc2CCc3ccccc13	1	Positive	0	1.613	2.60177	97.383	0	0	0	0	0	0	0	0	0	0	0	0	0	0	0	0	0	0	0	0	51.643	12	12	45	21	24	0	19	2	0	0	0	0	0	0	0	0	3157.8	3752.49	5155.83	5997.82	5597.29
767	CCN(CC)CCNC(=O)c1c(C)[nH]c(C=C2C(=O)Nc3ccc(F)cc23)c1C	1	Positive	0	0.7271	0.528674	116.863	0	0	0	0	0	0	0	0	0	0	0	0	0	0	0	0	0	0	0	0	63.2844	11	11	56	29	27	0	22	4	2	0	0	1	0	0	0	1	4858.9	5200.61	7599.48	8145.27	7967.93
768	CNC1(C)C2CCC(C2)C1(C)C	1	Positive	0	0.7121	0.507086	50.0315	0	0	0	0	0	0	0	0	0	0	0	0	0	0	0	0	0	0	0	0	34.4627	0	0	33	12	21	0	11	1	0	0	0	0	0	0	0	0	1804.44	2179.64	3654.44	3935.45	2433.36
769	CCCCc1oc2ccccc2c1C(=O)c3cc(I)c(OCCN(CC)CC)c(I)c3	1	Positive	0	1.8131	3.28733	148.253	0	0	0	0	0	0	0	0	0	0	0	0	0	0	0	0	0	0	0	0	77.543	15	16	60	31	29	0	25	1	3	0	0	0	0	0	2	2	36809.7	8183.21	13144.5	18055.6	32877
770	COc1cc2CCN3CC(CC(C)C)C(=O)CC3c2cc1OC	1	Positive	0	0.5182	0.268531	94.6247	0	0	0	0	0	0	0	0	0	0	0	0	0	0	0	0	0	0	0	0	54.9494	6	6	50	23	27	0	19	1	3	0	0	0	0	0	0	0	3732.55	4244.92	6173.07	7233.62	6939.31
771	NC(=N)NCCN1CCCCCCC1	1	Positive	0	-1.8499	3.42213	47.5045	0	0	0	0	0	0	0	0	0	0	0	0	0	0	0	0	0	0	0	0	36.6694	0	0	36	14	22	0	10	4	0	0	0	0	0	0	0	0	2249.78	2461.92	3082.56	3136.19	2730.79
772	CN1CCCCC1CCN2c3ccccc3Sc4ccc(cc24)S(=O)C	1	Positive	0	-0.306	0.093636	117.167	0	0	0	0	0	0	0	0	0	0	0	0	0	0	0	0	0	0	0	0	63.0986	12	12	52	26	26	0	21	2	1	2	0	0	0	0	0	0	5760.01	5974.19	8305.22	9321.57	8118.17
773	N#CCC(C1CCCC1)n2cc(cn2)c3[nH]cnc4nccc34	1	Positive	0	-1.128	1.27238	77.7737	0	0	0	0	0	0	0	0	0	0	0	0	0	0	0	0	0	0	0	0	48.5223	14	16	41	23	18	0	17	6	0	0	0	0	0	0	0	0	3647.96	4262.48	6086.26	5839.3	6286.54
774	Oc1ccc2CC3N(CC4CCC4)CCC5(CCCCC35O)c2c1	1	Positive	0	-0.7028	0.493928	92.4051	0	0	0	0	0	0	0	0	0	0	0	0	0	0	0	0	0	0	0	0	59.001	6	6	53	24	29	0	21	1	2	0	0	0	0	0	0	0	3767.14	4566.26	7117.94	8865.21	8554.39
775	OCCOCCN1CCN(CC1)C(c2ccccc2)c3ccc(Cl)cc3	1	Positive	0	2.2387	5.01178	115.263	0	0	0	0	0	0	0	0	0	0	0	0	0	0	0	0	0	0	0	0	60.9474	12	12	53	26	27	0	21	2	2	0	0	0	1	0	0	1	5218.01	4939.38	6776.24	7215.67	6778.38
776	CCNC1(CCCCC1=O)c2cccc(OC)c2	1	Positive	0	-0.1928	0.0371718	72.1429	2	0	0	0	0	0	0	0	1	0	0	0	0	0	0	0	0	0	0	0	43.1067	6	6	39	18	21	0	15	1	2	0	0	0	0	0	0	0	2893.43	3188.93	4501.48	5348.57	5177.59
777	C(N1CCCNCCNCCCNCC1)c2ccc(CN3CCCNCCNCCCNCC3)cc2	1	Positive	0	-2.427	5.89033	150.578	0	0	0	0	0	0	0	0	0	0	0	0	0	0	0	0	0	0	0	0	94.0868	6	6	90	36	54	0	28	8	0	0	0	0	0	0	0	0	5663.83	6579.42	8181.5	8965.11	9555.02
778	CN1C=CC(=O)C(=C1C)O	1	Positive	0	-0.4108	0.168757	40.4102	0	0	0	0	0	0	0	0	0	0	0	0	0	0	0	0	0	0	0	0	21.0251	0	0	19	10	9	0	7	1	2	0	0	0	0	0	0	0	1727.13	1723.35	2430.54	2682.03	1493.62
779	CC(=O)N(CC(O)CO)c1c(I)c(C(=O)NCCO)c(I)c(C(=O)NCC(O)CO)c1I	1	Positive	0	-2.8143	7.92028	140.443	0	0	0	0	0	0	0	0	0	0	0	0	0	0	0	0	0	0	0	0	73.449	6	6	56	32	24	0	18	3	8	0	0	0	0	0	3	3	53571.7	9622.12	16099.7	26714.7	82088.3
780	Cc1nc(NC(=O)N2CCCC2C(=O)N)sc1c3ccnc(c3)C(C)(C)C(F)(F)F	1	Positive	0	0.6373	0.406151	105.22	1	0	0	0	0	0	0	0	1	0	0	1	0	0	0	0	0	0	0	0	59.7844	11	12	52	30	22	0	19	5	2	1	0	3	0	0	0	3	6366.95	5957.78	10101.9	10365.1	10462.3
781	CCCCCC(C)C	1	Positive	0	0.0158	0.00024964	33.3531	0	0	0	0	0	0	0	0	0	0	0	0	0	0	0	0	0	0	0	0	26.0823	0	0	26	8	18	0	8	0	0	0	0	0	0	0	0	0	1172.4	1227.78	1362.06	1135.17	881.007
782	CN(C)CCOC(c1ccccc1)c2ccccc2	1	Positive	0	2.4521	6.01279	88.2042	0	0	0	0	0	0	0	0	0	0	0	0	0	0	0	0	0	0	0	0	45.8247	12	12	40	19	21	0	17	1	1	0	0	0	0	0	0	0	2925.99	3307.25	4258.52	4375.49	4201.69
783	CC(N)C(=O)Nc1c(C)cccc1C	1	Positive	0	0.3589	0.128809	59.7326	1	0	0	0	0	0	0	0	1	0	0	0	0	0	0	0	0	0	0	0	33.0307	6	6	30	14	16	0	11	2	1	0	0	0	0	0	0	0	2251.52	2339.27	3267.15	3547.51	2734.44
784	Brc1ccc2NC(=O)CN=C(c3ccccn3)c2c1	1	Positive	0	-0.0813	0.00660969	81.6426	0	0	0	0	0	0	0	0	1	0	0	0	0	0	0	0	0	0	0	0	38.4599	12	12	29	19	10	0	14	3	1	0	0	0	0	1	0	1	9259.06	4159.84	6407.28	7184.93	6455.39
785	COc1cc2c(CCNC23CSC4C5C6N(C)C(Cc7cc(C)c(OC)c(O)c67)C(O)N5C(COC3=O)c8c9OCOc9c(C)c(OC(=O)C)c48)cc1O	1	Positive	0	-0.2227	0.0495953	205.146	2	0	0	0	1	0	0	0	1	0	0	0	0	0	0	0	0	0	0	0	112.334	18	18	97	54	43	0	39	3	11	1	0	0	0	0	0	0	10102.1	10966.8	17561.9	23781.9	28720.3
786	CCC(=O)N(c1ccccc1)C2(CCN(CCC(=O)OC)CC2)C(=O)OC	1	Positive	0	-0.3478	0.120965	101.86	2	0	0	0	0	0	0	0	1	0	0	0	0	0	0	0	0	0	0	0	60.0802	6	6	55	27	28	0	20	2	5	0	0	0	0	0	0	0	4585.96	4857.54	6862.02	8207.87	9007.06
787	CCOC(=O)c1ccccc1S(=O)(=O)N=C=O	1	Positive	0	-0.0374	0.00139876	61.4287	0	0	0	0	0	0	0	0	0	0	0	0	0	0	0	0	0	0	0	0	31.6111	6	6	26	17	9	0	10	1	5	1	0	0	0	0	0	0	3955.67	4059.96	4960.59	5495.56	5909.86
788	COC1OC(CNC(=O)N(CCCl)N=O)C(O)C(O)C1O	1	Positive	0	-1.1073	1.22611	69.2497	0	0	0	0	0	0	0	0	0	0	0	0	0	0	0	0	0	0	0	0	40.6963	0	0	39	21	18	0	10	3	7	0	0	0	1	0	0	1	5098	4153.93	5820.28	7281.44	6717.64
789	NC(=O)N1c2ccccc2CC(O)c3ccccc13	1	Positive	0	0.446	0.198916	78.8973	0	0	0	0	0	0	0	0	0	0	0	0	0	0	0	0	0	0	0	0	39.5391	12	12	33	19	14	0	15	2	2	0	0	0	0	0	0	0	3082.51	3398.79	5052.06	6106.03	6372.45
790	CCCNC(=O)NS(=O)(=O)c1ccc(Cl)cc1	1	Positive	0	0.0473	0.00223729	67.1064	0	0	0	0	0	0	0	0	0	0	0	0	0	0	0	0	0	0	0	0	35.9543	6	6	30	17	13	0	10	2	3	1	0	0	1	0	0	1	4900.69	4298.19	5538.05	5800.27	4911.06
791	CC(CCc1ccccc1)NCC(O)c2ccc(O)c(c2)C(=O)N	1	Positive	0	-0.1221	0.0149084	98.3466	0	0	0	0	0	0	0	0	0	0	0	0	0	0	0	0	0	0	0	0	54.049	12	12	48	24	24	0	19	2	3	0	0	0	0	0	0	0	3925.7	4126.87	5713.72	6074.88	5524.13
792	CC(=O)OCC[N+](C)(C)C	1	Positive	0	-1.195	1.42802	38.2306	0	0	0	0	0	0	0	0	0	0	0	0	0	0	0	0	0	0	0	0	25.6927	0	0	26	10	16	0	7	1	2	0	0	0	0	0	0	0	1734.24	1731.69	2297.09	1722.65	1425.49
793	Cc1ccc(cc1N=C=O)N=C=O	1	Positive	0	-0.3134	0.0982196	48.7762	0	0	0	0	0	0	0	0	0	0	0	0	0	0	0	0	0	0	0	0	23.6448	6	6	19	13	6	0	9	2	2	0	0	0	0	0	0	0	2208.8	2139.77	2675.8	2724.66	2411.07
794	Cc1nc(O)c(cc1c2ccncc2)C#N	1	Positive	0	0.0132	0.00017424	64.0984	0	0	0	0	0	0	0	0	0	0	0	0	0	0	0	0	0	0	0	0	31.2231	12	13	25	16	9	0	12	3	1	0	0	0	0	0	0	0	2584.87	2733.24	3766.22	4030.34	3557.82
795	CCc1nc(C(=O)N)c(Nc2ccc(N3CCC(CC3)N4CCN(C)CC4)c(OC)c2)nc1NC5CCOCC5	1	Positive	0	-3.0048	9.02882	150.945	0	0	0	0	0	0	0	0	0	0	0	0	0	0	0	0	0	0	0	0	91.5849	12	12	84	40	44	0	29	8	3	0	0	0	0	0	0	0	6565.84	7559.41	10816.9	12079.1	11852.8
796	CCCc1nn(C)c2c(O)nc(nc12)c3cc(ccc3OCC)S(=O)(=O)N4CCN(C)CC4	1	Positive	0	-1.5727	2.47339	130.592	0	0	0	0	0	0	0	0	0	0	0	0	0	0	0	0	0	0	0	0	71.4318	15	17	63	33	30	0	22	6	4	1	0	0	0	0	0	0	6433.18	7327	10331.9	11638.5	11659.1
797	OC(=O)CN(CCN(CC(=O)O)CC(=O)O)CCN(CC(=O)O)CC(=O)O	1	Positive	5	-2.122	4.50288	86.4493	0	0	0	0	0	0	0	0	5	0	0	0	0	0	0	0	0	0	0	0	51.2962	0	0	50	27	23	0	14	3	10	0	0	0	0	0	0	0	5191.34	4744.19	6555.75	6250.77	7234.46
798	CN1CCN(CC1)C2=Nc3cc(Cl)ccc3Nc4ccccc24	1	Positive	0	0.9044	0.817939	102.833	0	0	0	0	0	0	0	0	0	0	0	0	0	0	0	0	0	0	0	0	50.9291	12	12	42	23	19	0	18	4	0	0	0	0	1	0	0	1	4657.55	4504.18	6693.44	7652.74	6942.08
799	NCCNc1ccc(NCCN)c2C(=O)c3cnccc3C(=O)c12	1	Positive	0	-3.2691	10.687	96.7772	0	0	0	0	0	0	0	0	0	0	0	0	0	0	0	0	0	0	0	0	49.6931	12	12	43	24	19	0	17	5	2	0	0	0	0	0	0	0	3964.71	4280.57	6062.7	7362.55	7805.84
800	CC(NC(CCc1ccccc1)C(=O)O)C(=O)N2C3CCCC3CC2C(=O)O	1	Positive	2	-1.3939	1.94296	99.4874	3	0	0	0	0	0	0	0	3	0	0	1	2	0	0	0	0	0	0	0	61.8402	6	6	56	28	28	0	21	2	5	0	0	0	0	0	0	0	4730.23	5036.34	7512.79	8029.06	7885.4
801	OC1CCC2(O)C3Cc4ccc(O)c5OC1C2(CCN3CC6CCC6)c45	1	Positive	0	-1.6392	2.68698	94.9353	0	0	0	0	0	0	0	0	0	0	0	0	0	0	0	0	0	0	0	0	59.2714	6	6	53	26	27	0	21	1	4	0	0	0	0	0	0	0	4277.05	5122.56	8384.87	10838.2	10879.1
802	CC(C)CN(CC(O)C(Cc1ccccc1)NC(=O)OC2COC3OCCC23)S(=O)(=O)c4ccc(N)cc4	1	Positive	0	-0.7527	0.566557	146.374	0	0	0	0	0	0	0	0	0	0	0	0	0	0	0	0	0	0	0	0	84.0053	12	12	75	38	37	0	27	3	7	1	0	0	0	0	0	0	7340.93	8158.85	11546.8	12074.2	12211.8
803	CCCNC(C)C(=O)Nc1c(C)csc1C(=O)OC	1	Positive	0	-0.8169	0.667326	76.0837	1	0	0	0	0	0	0	0	1	0	0	0	0	0	0	0	0	0	0	0	43.7219	5	5	39	19	20	0	13	2	3	1	0	0	0	0	0	0	4083.89	3756.3	5211.75	6009.27	5194.19
804	Cc1[nH]c2ccccc2c1CCNCc3ccc(C=CC(=O)NO)cc3	1	Positive	0	0.7421	0.550712	112.463	0	0	0	0	0	0	0	0	0	0	0	0	0	0	0	0	0	0	0	0	57.2002	15	16	49	26	23	0	21	3	2	0	0	0	0	0	0	0	4153.44	4575.52	6209.9	6320.51	5342.25
805	CN(CCOc1ccc(NS(=O)(=O)C)cc1)CCc2ccc(NS(=O)(=O)C)cc2	1	Positive	0	-0.1458	0.0212576	121.153	0	0	0	0	0	0	0	0	0	0	0	0	0	0	0	0	0	0	0	0	64.5534	12	12	56	29	27	0	19	3	5	2	0	0	0	0	0	0	6692.57	7440.38	8352.37	7588.91	7445.52
806	CC(F)F	1	Positive	0	0.9449	0.892836	10.8232	0	0	0	0	0	0	0	0	0	0	0	0	0	0	0	0	0	0	0	0	7.30117	0	0	8	4	4	0	2	0	0	0	0	2	0	0	0	2	1014.47	649.072	907.096	117.951	0
807	Cc1ccnc2N(C3CC3)c4ncccc4C(=O)Nc12	1	Positive	0	-1.2703	1.61366	73.8151	0	0	0	0	0	0	0	0	0	0	0	0	0	0	0	0	0	0	0	0	40.9371	12	12	34	20	14	0	15	4	1	0	0	0	0	0	0	0	3218.94	3753.25	5293.4	6623.71	6887.69
808	CCCCCCCCCCCCCCCCCCCN	1	Positive	0	-5.583	31.1699	64.3302	0	0	0	0	0	0	0	0	0	0	0	0	0	0	0	0	0	0	0	0	61.8785	0	0	61	20	41	0	19	1	0	0	0	0	0	0	0	0	2978.87	3265.41	3579.35	3443.56	3246.8
809	NC1=NC(=O)N(C=C1)C2CCC(CO)O2	1	Positive	0	-2.4961	6.23052	46.7209	0	0	0	0	0	0	0	0	0	0	0	0	0	0	0	0	0	0	0	0	30.2143	0	0	28	15	13	0	9	3	3	0	0	0	0	0	0	0	2668.08	2809.11	4131.52	3919.28	3500.07
810	CCC1=CC2CN(C1)Cc3c([nH]c4ccccc34)C(C2)(C(=O)OC)c5cc6c(cc5OC)N(C)C7C(O)(C(OC(=O)C)C8(CC)C=CCN9CCC67C89)C(=O)OC	1	Positive	0	-0.0074	5.476e-05	223.971	0	0	0	0	0	0	0	0	0	0	0	0	0	0	0	0	0	0	0	0	126.023	15	16	111	57	54	0	45	4	8	0	0	0	0	0	0	0	9379.28	10875.5	17511.4	23580	29207.3
811	O=C1OC(=O)C=C1	1	Positive	0	0.0398	0.00158404	21.4016	0	0	0	0	0	0	0	0	0	0	0	0	0	0	0	0	0	0	0	0	10.7796	0	0	9	7	2	0	4	0	3	0	0	0	0	0	0	0	1346.99	1225.66	1761.81	858.394	288.222
812	CC(C)CCC(C)C	1	Positive	0	1.657	2.74565	37.4392	0	0	0	0	0	0	0	0	0	0	0	0	0	0	0	0	0	0	0	0	26.0823	0	0	26	8	18	0	8	0	0	0	0	0	0	0	0	0	1172.4	1227.78	1483.12	1201.71	890.151
813	CC(=NC(=O)c1cccc(c1)C(=C)C)C	1	Positive	0	1.3106	1.71767	65.1382	0	0	0	0	0	0	0	0	0	0	0	0	0	0	0	0	0	0	0	0	34.7839	6	6	30	15	15	0	13	1	1	0	0	0	0	0	0	0	2342.84	2441.42	3325.13	3358.41	3085.6
814	Cc1cc(c(cc1Cl)N=Nc2c(O)c(C=O)cc3ccccc23)S(=O)=O	1	Positive	0	1.8282	3.34232	96.655	0	0	0	0	0	0	0	0	0	0	0	0	0	0	0	0	0	0	0	0	50.1695	16	17	38	26	12	0	18	2	4	1	0	0	1	0	0	1	6309.76	5644.04	7559.49	9285.9	8811.3
815	CC1CC=CC=CC=CC=CC(CC2OC(O)(CC(O)CC3OC3C=CC(=O)O1)CC(O)C2C(=O)O)OC4OC(C)C(O)C(N)C4O	1	Positive	1	-3.1071	9.65407	162.923	0	0	0	0	0	0	0	0	0	0	0	0	0	0	0	0	0	0	0	0	100.945	0	0	94	47	47	0	33	1	13	0	0	0	0	0	0	0	8332.25	8696.55	12834.3	14736.7	16329.1
816	Nc1cccc2C(=O)N(C3CCC(=O)NC3=O)C(=O)c12	1	Positive	0	-2.1114	4.45801	67.615	1	0	0	0	0	0	1	0	1	0	0	0	0	0	0	0	0	0	0	0	36.7227	6	6	31	20	11	0	13	3	4	0	0	0	0	0	0	0	3499.07	3648.47	5722.75	6507.72	6344.71
817	OP(=O)(O)O	1	Positive	3	-0.5448	0.296807	13.7915	0	0	0	0	0	0	0	0	0	0	0	0	0	0	0	0	0	0	0	0	8.83838	0	0	8	5	3	0	0	0	4	0	1	0	0	0	0	0	1986.29	2030.58	1629.47	145.143	3.04819
818	Nc1nc(O)c2ncn(C3CC(O)C(CO)C3=C)c2n1	1	Positive	0	-2.2932	5.25877	65.9929	0	0	0	0	0	0	0	0	0	0	0	0	0	0	0	0	0	0	0	0	39.0279	9	10	35	20	15	0	12	5	3	0	0	0	0	0	0	0	3495.29	3754.94	5796.57	6248.38	6079.05
819	CCC(C)C(C)C	1	Positive	0	0.4696	0.220524	31.6134	0	0	0	0	0	0	0	0	0	0	0	0	0	0	0	0	0	0	0	0	22.9887	0	0	23	7	16	0	7	0	0	0	0	0	0	0	0	0	1026.11	1059.3	1289.41	1247.09	705.421
820	COC1CC(C)CC2=C(NCC=C)C(=O)C=C(NC(=O)C(=CC=CC(OC)C(OC(=O)N)C(=CC(C)C1O)C)C)C2=O	1	Positive	0	1.1663	1.36026	159.668	0	0	0	0	0	0	0	0	2	0	0	0	0	0	0	0	0	0	0	0	92.9481	0	0	85	42	43	0	31	3	8	0	0	0	0	0	0	0	7152.21	7382.8	10532.3	13097.5	14659.1
821	Cc1cc(O)cc(C)c1Cl	1	Positive	0	2.1018	4.41756	45.8415	0	0	0	0	0	0	0	0	0	0	0	0	0	0	0	0	0	0	0	0	23.0631	6	6	19	10	9	0	8	0	1	0	0	0	1	0	0	1	2675.93	1885.05	2817.82	3371.73	1923.8
822	CCCCC(F)(F)C1(O)CCC2C(CCCCCCC(=O)O)C(=O)CC2O1	1	Positive	1	-2.7795	7.72562	80.7334	0	0	0	0	0	0	0	0	0	0	0	0	0	0	0	0	0	0	0	0	61.6614	0	0	59	27	32	0	20	0	5	0	0	2	0	0	0	2	4919.52	4890.11	7795.25	8788.8	7734.92
823	OCC1OC(CC1O)N2C=C(F)C(=O)NC2=O	1	Positive	0	-2.2143	4.90312	48.9176	0	0	0	0	0	0	0	0	0	0	0	0	0	0	0	0	0	0	0	0	29.9417	0	0	28	17	11	0	9	2	5	0	0	1	0	0	0	1	3342.73	3231.18	5001.83	5455.63	4525.46
824	CNCCc1ccccn1	1	Positive	0	-0.6245	0.39	44.6965	0	0	0	0	0	0	0	0	0	0	0	0	0	0	0	0	0	0	0	0	24.2815	6	6	22	10	12	0	8	2	0	0	0	0	0	0	0	0	1558.7	1685.83	1954.2	1673.03	1213.97
825	Clc1ccccc1CN2CCc3sccc3C2	1	Positive	0	1.6993	2.88762	80.1781	0	0	0	0	0	0	0	0	0	0	0	0	0	0	0	0	0	0	0	0	40.1551	11	11	31	17	14	0	14	1	0	1	0	0	1	0	0	1	4514.66	3745.58	5483.61	5357.18	4205.5
826	CCN(CC)C(=O)C(=Cc1cc(O)c(O)c(c1)[N+](=O)[O-])C#N	1	Positive	0	0.6724	0.452122	78.884	0	0	0	0	0	0	0	0	0	0	0	0	0	0	0	0	0	0	0	0	41.9519	6	6	37	22	15	0	14	3	5	0	0	0	0	0	0	0	3903.37	3786.69	5281.14	6352.93	6361.71
827	COc1cnc(OC2CC(N(C2)C(=O)C(NC(=O)OC(C)(C)C)C(C)(C)C)C(=O)NC3(CC3C=C)C(=O)NS(=O)(=O)C4CC4)c5cc(Cl)ccc15	1	Positive	0	-0.5712	0.326269	182.409	4	0	0	0	0	0	0	0	3	0	0	1	0	0	0	0	0	0	8	0	110.07	10	11	97	51	46	0	35	5	9	1	0	0	1	0	0	1	10665.2	10780.7	15636.9	17410	18682.1
828	CC1CNCCc2ccc(Cl)cc12	1	Positive	0	1.3727	1.88431	58.9433	0	0	0	0	0	0	0	0	0	0	0	0	0	0	0	0	0	0	0	0	31.9751	6	6	27	13	14	0	11	1	0	0	0	0	1	0	0	1	3054.03	2520.68	3680.95	4180	3234.56
829	O=C1N(Cc2ccccc2)C3C[S+]4CCCC4C3N1Cc5ccccc5	1	Positive	0	1.1071	1.22567	104.28	0	0	0	0	0	0	0	0	0	0	0	0	0	0	0	0	0	0	0	0	61.2918	12	12	51	26	25	0	22	2	1	1	0	0	0	0	0	0	4875.42	5544.77	8282.93	8054.03	7537.9
830	COc1cc(N(C)CCN(C)C)c(NC(=O)C=C)cc1Nc2nccc(n2)c3cn(C)c4ccccc34	1	Positive	0	-0.2097	0.0439741	157.027	0	0	0	0	0	0	0	0	0	0	0	0	0	0	0	0	0	0	0	0	80.5882	21	23	70	37	33	0	28	7	2	0	0	0	0	0	0	0	5958.23	6725.38	9477.54	10455.4	10709.9
831	CCC(C(C)CN(C)C)c1cccc(O)c1	1	Positive	0	0.7365	0.542432	71.2633	0	0	0	0	0	0	0	0	0	0	0	0	0	0	0	0	0	0	0	0	41.8782	6	6	39	16	23	0	14	1	1	0	0	0	0	0	0	0	2495.23	2710.53	3603.39	3865.49	3871.74
832	CN(C)C(=O)Oc1ccc[n+](C)c1	1	Positive	0	-2.4204	5.85834	49.6167	0	0	0	0	0	0	0	0	0	0	0	0	0	0	0	0	0	0	0	0	28.3123	6	6	26	13	13	0	9	2	2	0	0	0	0	0	0	0	2215.91	2320.37	3104.71	2954.44	2237.77
833	CC(C)NCC(O)COc1cccc2ccccc12	1	Positive	0	0.4912	0.241277	83.9818	0	0	0	0	0	0	0	0	0	0	0	0	0	0	0	0	0	0	0	0	44.8667	10	11	40	19	21	0	16	1	2	0	0	0	0	0	0	0	3037.7	3337.21	4536.47	4676.58	3954.34
834	CCOC(=O)C(CCc1ccccc1)NC(C)C(=O)N2C3CCCC3CC2C(=O)O	1	Positive	1	-0.8925	0.796556	108.55	3	0	0	0	0	0	0	0	3	0	0	1	2	0	0	0	0	0	0	0	68.0274	6	6	62	30	32	0	23	2	5	0	0	0	0	0	0	0	5022.82	5417.18	7933.96	8560.21	8611.98
835	CCOc1ccc(CC(CN(CCN(CC(=O)O)CC(=O)O)CC(=O)O)N(CC(=O)O)CC(=O)O)cc1	1	Positive	5	-1.162	1.35024	130.673	0	0	0	0	0	0	0	0	5	0	0	0	0	0	0	0	0	0	0	0	74.6062	6	6	70	37	33	0	23	3	11	0	0	0	0	0	0	0	6755.84	6547.97	9115.41	9179.93	10513
836	Cc1c(nn(c2ccc(Cl)cc2Cl)c1c3ccc(Cl)cc3)C(=O)NN4CCCCC4	1	Positive	0	2.1831	4.76593	126.096	0	0	0	0	0	0	0	0	0	0	0	0	0	0	0	0	0	0	0	0	64.4647	17	19	51	30	21	0	22	4	1	0	0	0	3	0	0	3	8006.01	6157.16	9447.28	10567.1	10974.5
837	CC1CC2C3CCC4=CC(=O)C=CC4(C)C3(Cl)C(O)CC2(C)C1(O)C(=O)CO	1	Positive	0	-0.6794	0.461584	106.038	0	0	0	0	0	0	0	0	0	0	0	0	0	0	0	0	0	0	0	0	64.247	0	0	57	28	29	0	22	0	5	0	0	0	1	0	0	1	5739.82	5356.38	9601.21	14350.4	13834.2
838	CCCC(C)CC	1	Positive	0	-0.0844	0.00712336	30.6077	0	0	0	0	0	0	0	0	0	0	0	0	0	0	0	0	0	0	0	0	22.9887	0	0	23	7	16	0	7	0	0	0	0	0	0	0	0	0	1026.11	1059.3	1168.35	1059.47	750.796
839	OC12CC3CC(C1)CC(C3)(C2)NCC(=O)N4CCCC4C#N	1	Positive	0	-3.2117	10.315	77.3289	0	0	0	0	0	0	0	0	1	0	0	0	0	0	0	0	0	0	0	0	51.4938	0	0	47	22	25	0	17	3	2	0	0	0	0	0	0	0	3578.42	4154.96	6763.29	6849.64	5814.77
840	CCN1C=C(C(=O)O)C(=O)c2ccc(C)nc12	1	Positive	1	0.1604	0.0257282	63.2043	0	0	0	0	0	0	0	0	0	0	0	0	0	0	0	0	0	0	0	0	33.7275	6	6	29	17	12	0	12	2	3	0	0	0	0	0	0	0	2903.66	3009.63	4468.92	5086.54	4963.96
841	CC(N)(Cc1ccc(O)c(O)c1)C(=O)O	1	Positive	1	-0.4323	0.186883	57.1782	2	0	0	0	0	2	0	0	1	0	0	0	0	0	0	0	0	2	0	0	30.5763	6	6	28	15	13	0	10	1	4	0	0	0	0	0	0	0	2675.92	2553.01	3867.84	4227.62	2905.3
842	CC(C)NC(=O)NS(=O)(=O)c1cnccc1Nc2cccc(C)c2	1	Positive	0	-1.0864	1.18026	97.7618	0	0	0	0	0	0	0	0	0	0	0	0	0	0	0	0	0	0	0	0	51.2019	12	12	44	24	20	0	16	4	3	1	0	0	0	0	0	0	4909.08	5353.43	6989.02	7656.11	7766.09
843	COc1cc(NS(=O)(=O)C)ccc1Nc2c3ccccc3nc4ccccc24	1	Positive	0	0.0663	0.00439569	121.048	0	0	0	0	0	0	0	0	0	0	0	0	0	0	0	0	0	0	0	0	58.2351	20	22	47	28	19	0	21	3	3	1	0	0	0	0	0	0	5433.19	6204.85	7945.8	8377.71	8303.64
844	CC1(C)C(C=C(Cl)Cl)C1C(=O)OCc2cccc(Oc3ccccc3)c2	1	Positive	0	3.5709	12.7513	113.628	0	0	0	0	0	0	0	0	0	0	0	0	0	0	0	0	0	0	0	0	57.0619	12	12	46	26	20	0	21	0	3	0	0	0	2	0	0	2	6331.18	5084.09	7911.27	6812.96	7159.72
845	COc1cc(cc(OC)c1O)C2C3C(COC3=O)C(OC4OC5COC(C)OC5C(O)C4O)c6cc7OCOc7cc26	1	Positive	0	-2.2403	5.01894	145.364	0	0	0	0	0	0	0	0	0	0	0	0	0	0	0	0	0	0	0	0	82.8034	12	12	74	42	32	0	29	0	13	0	0	0	0	0	0	0	7543.76	8377.96	13174.6	15527.6	15707.9
846	OS(=O)S(=O)(=O)O	1	Positive	2	-1.179	1.39004	22.3624	0	0	0	0	0	0	0	0	0	0	0	0	0	0	0	0	0	0	0	0	11.1436	0	0	9	7	2	0	0	0	5	2	0	0	0	0	0	0	3337.56	3624.74	3653.14	1648.82	80.635
847	OC(=O)c1cccnc1Nc2cccc(c2)C(F)(F)F	1	Positive	1	1.8073	3.26633	70.9511	0	0	0	0	0	0	0	0	0	0	0	0	0	0	0	0	0	0	0	0	34.3561	12	12	29	20	9	0	13	2	2	0	0	3	0	0	0	3	3871.72	3588.01	5816.86	5389.41	5204.98
848	COc1ccc(NS(=O)(=O)c2ccc(N)cc2)nn1	1	Positive	0	-0.7181	0.515668	74.5874	0	0	0	0	0	0	0	0	0	0	0	0	0	0	0	0	0	0	0	0	37.0675	12	12	31	19	12	0	11	4	3	1	0	0	0	0	0	0	4179.63	4563.17	5766.82	6012.02	5120.65
849	CCC(C)(C)C(C)C	1	Positive	0	1.794	3.21844	38.243	0	0	0	0	0	0	0	0	0	0	0	0	0	0	0	0	0	0	0	0	26.0823	0	0	26	8	18	0	8	0	0	0	0	0	0	0	0	0	1172.4	1227.78	1725.25	1819.07	932.493
850	CC(=CCO)C=CC=C(C)C=CC1=C(C)CCCC1(C)C	1	Positive	0	3.7849	14.3255	96.7628	0	0	0	0	0	0	0	0	0	0	0	0	0	0	0	0	0	0	0	0	56.0058	0	0	51	21	30	0	20	0	1	0	0	0	0	0	0	0	3171.73	3444.68	4647.35	5002.48	4562.35
851	C1CCCCCCCC1	1	Positive	0	-2.592	6.71846	26.2044	0	0	0	0	0	0	0	0	0	0	0	0	0	0	0	0	0	0	0	0	27.8423	0	0	27	9	18	0	9	0	0	0	0	0	0	0	0	0	1316.67	1516.3	1743.38	1770.81	1770.81
852	CCN(CC)CCOC(=O)c1ccc(N)cc1	1	Positive	0	0.6618	0.437979	71.8806	0	0	0	0	0	0	0	0	0	0	0	0	0	0	0	0	0	0	0	0	40.0199	6	6	37	17	20	0	13	2	2	0	0	0	0	0	0	0	2800.08	2938.25	3823.53	3927.56	3343.26
853	CC(Cc1ccccc1)NC(=O)C(N)CCCCN	1	Positive	0	-1.873	3.50813	76.5532	1	0	0	0	0	0	0	0	1	0	0	0	0	1	0	0	0	0	0	0	47.1718	6	6	44	19	25	0	15	3	1	0	0	0	0	0	0	0	3033.92	3197.55	4152.68	4246.02	3903.43
854	O=C=Nc1ccc(cc1)N=C=O	1	Positive	0	-0.7598	0.577296	44.4942	0	0	0	0	0	0	0	0	0	0	0	0	0	0	0	0	0	0	0	0	20.5512	6	6	16	12	4	0	8	2	2	0	0	0	0	0	0	0	2062.51	1971.29	2372.12	2222.49	1837.55
855	CC1(C)SC2C(NC(=O)C(N)c3ccc(O)cc3)C(=O)N2C1C(=O)O	1	Positive	1	-0.769	0.591361	92.373	3	0	0	0	2	0	0	0	3	0	0	0	0	0	0	0	0	0	2	0	51.0391	6	6	44	25	19	0	16	3	5	1	0	0	0	0	0	0	5223.8	5004.2	8211.96	8572.01	8773.75
856	CC(NCCCc1cccc(c1)C(F)(F)F)c2cccc3ccccc23	1	Positive	0	3.229	10.4264	107.969	0	0	0	0	0	0	0	0	0	0	0	0	0	0	0	0	0	0	0	0	56.1604	16	17	48	26	22	0	22	1	0	0	0	3	0	0	0	3	4475.18	4607.49	7120.66	6911.17	6411.48
857	CC1Cc2ccccc2N1NC(=O)c3ccc(Cl)c(c3)S(=O)(=O)N	1	Positive	0	0.3959	0.156737	98.4861	0	0	0	0	0	0	0	0	0	0	0	0	0	0	0	0	0	0	0	0	49.6147	12	12	40	24	16	0	16	3	3	1	0	0	1	0	0	1	5965.52	5686.83	7770.16	8950.38	8368.98
858	CCS(=O)(=O)CCn1c(C)ncc1[N+](=O)[O-]	1	Positive	0	-0.4549	0.206934	53.7021	0	0	0	0	0	0	0	0	0	0	0	0	0	0	0	0	0	0	0	0	32.1563	5	5	29	16	13	0	8	3	4	1	0	0	0	0	0	0	3807.63	3988.07	4896.37	4456.18	4134
859	CC(=CC1C(C(=O)OCN2C(=O)C3=C(CCCC3)C2=O)C1(C)C)C	1	Positive	0	0.9763	0.953162	87.4697	0	0	0	0	0	0	0	0	0	0	0	0	0	0	0	0	0	0	0	0	54.4178	0	0	49	24	25	0	19	1	4	0	0	0	0	0	0	0	3986.49	4364.97	6442.15	6985.85	6831.4
860	CCCCC(C)(O)CC=CC1C(O)CC(=O)C1CCCCCCC(=O)OC	1	Positive	0	-2.0855	4.34931	96.8757	0	0	0	0	0	0	0	0	0	0	0	0	0	0	0	0	0	0	0	0	68.0681	0	0	65	27	38	0	22	0	5	0	0	0	0	0	0	0	4492.26	4650.64	6451.73	6708.22	6224.43
861	ONC(=O)CCCCCCC(=O)Nc1ccccc1	1	Positive	0	-1.8557	3.44362	68.4759	0	0	0	0	0	0	0	0	0	0	0	0	0	0	0	0	0	0	0	0	42.5819	6	6	39	19	20	0	14	2	3	0	0	0	0	0	0	0	3200.32	3238.76	4057.38	3915.11	3351.14
862	CC(C)(c1ccc(OCC2CO2)cc1)c3ccc(OCC4CO4)cc3	1	Positive	0	1.7654	3.11664	103.873	0	0	0	0	0	0	0	0	0	0	0	0	0	0	0	0	0	0	0	0	56.171	12	12	49	25	24	0	21	0	4	0	0	0	0	0	0	0	4077.8	4713.16	5871.25	6483.13	5709.04
863	Cc1nnc2CN=C(c3ccccc3)c4cc(Cl)ccc4n12	1	Positive	0	1.5981	2.55392	95.002	0	0	0	0	0	0	0	0	0	0	0	0	0	0	0	0	0	0	0	0	45.1683	17	18	35	22	13	0	17	4	0	0	0	0	1	0	0	1	4507.19	4265.27	6410.69	7187.3	6929.92
864	COc1cc2CC(N(Cc2cc1OC)C(=O)C(C)NC(CCc3ccccc3)C(=O)O)C(=O)O	1	Positive	2	-0.8836	0.780749	129.94	3	0	0	0	0	2	0	0	3	0	0	0	0	0	0	0	0	2	0	0	71.8178	12	12	64	34	30	0	25	2	7	0	0	0	0	0	0	0	5821.25	6117.74	8816.29	10302.5	10245.9
865	NC1=NCC(O1)c2ccccc2	1	Positive	0	1.019	1.03836	47.7089	0	0	0	0	0	0	0	0	0	0	0	0	0	0	0	0	0	0	0	0	25.5099	6	6	22	12	10	0	9	2	1	0	0	0	0	0	0	0	1956.9	2168.25	3023.97	2386.15	1921.11
866	CC12CCC3C(CCc4cc(OS(=O)(=O)O)ccc34)C1CCC2=O	1	Positive	1	0.6164	0.379949	91.1655	0	0	0	0	0	0	0	0	0	0	0	0	0	0	0	0	0	0	0	0	53.2594	6	6	46	24	22	0	18	0	5	1	0	0	0	0	0	0	4926.79	5735.96	7855.95	8229.95	7748.33
867	C[n+]1ccccc1C=NO	1	Positive	0	-1.7556	3.08213	38.9705	0	0	0	0	0	0	0	0	0	0	0	0	0	0	0	0	0	0	0	0	21.3231	6	6	19	10	9	0	7	2	1	0	0	0	0	0	0	0	1667.35	1731.35	2059.58	1989.93	1487
868	CCCCN1CCCCC1C(=O)Nc2c(C)cccc2C	1	Positive	0	-0.2948	0.086907	82.3909	1	0	0	0	0	0	0	0	1	0	0	0	0	0	0	0	0	0	0	0	53.3522	6	6	49	21	28	0	18	2	1	0	0	0	0	0	0	0	3273.56	3682.59	5086.67	5695.03	5381.35
869	Oc1cccc2cccnc12	1	Positive	0	0.5248	0.275415	48.4634	0	0	0	0	0	0	0	0	0	0	0	0	0	0	0	0	0	0	0	0	22.4096	10	11	18	11	7	0	9	1	1	0	0	0	0	0	0	0	1757.65	1915.79	2635.35	2627.43	1700.11
870	CNC1CCC(c2ccc(Cl)c(Cl)c2)c3ccccc13	1	Positive	0	2.4256	5.88354	91.2214	0	0	0	0	0	0	0	0	0	0	0	0	0	0	0	0	0	0	0	0	46.7155	12	12	37	20	17	0	17	1	0	0	0	0	2	0	0	2	5179.36	3992.64	6058.9	7839.9	5895.54
871	CN1CCN2C(C1)c3ccccc3Cc4ccccc24	1	Positive	0	2.3425	5.48731	91.2072	0	0	0	0	0	0	0	0	0	0	0	0	0	0	0	0	0	0	0	0	47.2159	12	12	40	20	20	0	18	2	0	0	0	0	0	0	0	0	3009.47	3704.06	5415.84	6420.42	6089.94
872	COc1ccc(cc1)n2nc(C(=O)N)c3CCN(C(=O)c23)c4ccc(cc4)N5CCCCC5=O	1	Positive	0	-1.466	2.14916	131.039	0	0	0	0	0	0	0	0	0	0	0	0	0	0	0	0	0	0	0	0	69.3778	17	18	59	34	25	0	25	5	4	0	0	0	0	0	0	0	5636.86	6319.91	9420.15	10685.7	10634.8
873	CC(=O)Oc1cc2CN(CCc2s1)C(C(=O)C3CC3)c4ccccc4F	1	Positive	0	1.6235	2.63575	102.587	1	0	0	0	0	0	0	0	1	0	0	0	0	0	0	0	0	0	0	0	55.4989	11	11	46	26	20	0	20	1	3	1	0	1	0	0	0	1	5258.49	5254.87	7822.71	8128.82	8570.86
874	NC1=NC(=O)N(C=C1)C2OC(CO)C(O)C2(F)F	1	Positive	0	-1.9392	3.7605	51.5282	0	0	0	0	0	0	0	0	0	0	0	0	0	0	0	0	0	0	0	0	30.7967	0	0	29	18	11	0	9	3	4	0	0	2	0	0	0	2	3643.89	3437.45	5743.1	6749.79	5407.64
875	OC1COC2C(COC12)O[N+](=O)[O-]	1	Positive	0	-0.2544	0.0647194	34.059	0	0	0	0	0	0	0	0	0	0	0	0	0	0	0	0	0	0	0	0	22.4731	0	0	22	13	9	0	6	1	6	0	0	0	0	0	0	0	2606.73	2659.58	4011.81	3635.79	2623.81
876	NC1=NC(=O)N(CC(CO)OCP(=O)(O)O)C=C1	1	Positive	2	-2.547	6.48721	58.1322	0	0	0	0	0	0	0	0	0	0	0	0	0	0	0	0	0	0	0	0	35.1571	0	0	32	18	14	0	8	3	6	0	1	0	0	0	0	0	4252.11	4399.4	5337.05	4827.43	4342.64
877	Cc1ncc(C[n+]2csc(CCO)c2C)c(N)n1	1	Positive	0	-2.496	6.23002	67.2935	0	0	0	0	0	0	0	0	0	0	0	0	0	0	0	0	0	0	0	0	40.5575	6	6	35	18	17	0	12	4	1	1	0	0	0	0	0	0	3817.04	3676.19	5229.97	5165.53	4621.81
878	CCN(CC)C(=O)Nc1ccc(OCC(O)CNC(C)(C)C)c(c1)C(=O)C	1	Positive	0	0.1096	0.0120122	108.892	0	0	0	0	0	0	0	0	0	0	0	0	0	0	0	0	0	0	0	0	63.7122	6	6	60	27	33	0	20	3	4	0	0	0	0	0	0	0	4531.27	4710.03	6704.09	7183.67	7029.07
879	C1NCC2CC1c3cc4nccnc4cc23	1	Positive	0	0.2242	0.0502656	65.442	0	0	0	0	0	0	0	0	0	0	0	0	0	0	0	0	0	0	0	0	34.8483	10	11	29	16	13	0	13	3	0	0	0	0	0	0	0	0	2477.23	3044.27	4585.31	4648.66	3286.52
880	CCOc1ccc2ccccc2c1C(=O)NC3C4SC(C)(C)C(N4C3=O)C(=O)O	1	Positive	1	0.9973	0.994607	112.357	2	0	0	0	2	0	0	0	2	0	0	0	0	0	0	0	0	0	2	0	60.7394	10	11	51	29	22	0	21	2	5	1	0	0	0	0	0	0	5751.98	5777.73	9291.37	9950.71	11018.8
881	C1CC(C2=NCCN2)c3ccccc3C1	1	Positive	0	0.2199	0.048356	62.3022	0	0	0	0	0	0	0	0	0	0	0	0	0	0	0	0	0	0	0	0	35.7487	6	6	31	15	16	0	13	2	0	0	0	0	0	0	0	0	2284.08	2744.11	3878.56	3667.33	3415.63
882	CN1CCC23C4CCC(=O)C2Oc5c(O)ccc(CC14)c35	1	Positive	0	-0.5635	0.317532	80.183	0	0	0	0	0	0	0	0	0	0	0	0	0	0	0	0	0	0	0	0	46.0951	6	6	40	21	19	0	17	1	3	0	0	0	0	0	0	0	3435.9	4104.18	6842.13	8622.7	8143.29
883	CNC(=O)c1c(I)c(NC(=O)C)c(I)c(C(=O)O)c1I	1	Positive	1	0.0157	0.00024649	98.0252	0	0	0	0	0	0	0	0	0	0	0	0	0	0	0	0	0	0	0	0	46.8191	6	6	29	20	9	0	11	2	4	0	0	0	0	0	3	3	51326.5	7429.74	13167.7	22833.8	75802.1
884	Nc1nc(F)nc2c1ncn2C3OC(CO)C(O)C3O	1	Positive	0	-2.4285	5.89761	61.334	0	0	0	0	0	0	0	0	0	0	0	0	0	0	0	0	0	0	0	0	34.8665	9	10	32	20	12	0	10	5	4	0	0	1	0	0	0	1	3820.63	3898.34	6153.64	6757.28	6125.35
885	Oc1nnc(Cc2ccc(F)c(c2)C(=O)N3CCN(CC3)C(=O)C4CC4)c5ccccc15	1	Positive	0	0.9251	0.85581	123.045	0	0	0	0	0	0	0	0	0	0	0	0	0	0	0	0	0	0	0	0	64.9392	16	17	55	32	23	0	24	4	3	0	0	1	0	0	0	1	5399.34	5947.34	8463.84	9818.76	9179.3
886	CCC(C)c1ccc(cc1)S(=O)(=O)O	1	Positive	1	0.1162	0.0135024	57.3284	0	0	0	0	0	0	0	0	0	0	0	0	0	0	0	0	0	0	0	0	32.2411	6	6	28	14	14	0	10	0	3	1	0	0	0	0	0	0	3252.61	3540.02	4139.39	3947.02	3122.04
887	O=C1NSc2ccccc12	1	Positive	0	0.7168	0.513802	44.2984	0	0	0	0	0	0	0	0	0	0	0	0	0	0	0	0	0	0	0	0	20.456	6	6	15	10	5	0	7	1	1	1	0	0	0	0	0	0	2494.94	2266.94	3203.35	2909.87	1458.03
888	CC12CCC3C(CCc4cc(O)ccc34)C1CCC2O	1	Positive	0	0.4395	0.19316	80.1526	0	0	0	0	0	0	0	0	0	0	0	0	0	0	0	0	0	0	0	0	49.287	6	6	44	20	24	0	18	0	2	0	0	0	0	0	0	0	3133.08	3712.48	5967.31	6934.84	5857.51
889	CC1(O)CCC2C3CCC4=CC(=O)CCC4(C)C3(F)C(O)CC12C	1	Positive	0	0.4729	0.223634	89.2292	0	0	0	0	0	0	0	0	0	0	0	0	0	0	0	0	0	0	0	0	57.5	0	0	53	24	29	0	20	0	3	0	0	1	0	0	0	1	4043.59	4481.9	7993.12	10771.2	9888.98
890	Cc1cc(CC(=O)O)n(C)c1C(=O)c2ccc(Cl)cc2	1	Positive	1	1.7116	2.92957	83.7357	0	0	0	0	0	0	0	0	0	0	0	0	0	0	0	0	0	0	0	0	41.4211	11	11	34	20	14	0	15	1	3	0	0	0	1	0	0	1	4398.99	3700.21	5557.57	5817.72	5502.81
891	CCCCCC(O)C=CC1C(O)CC(=O)C1CCCCCCC(=O)O	1	Positive	1	-3.4355	11.8027	83.975	0	0	0	0	0	0	0	0	0	0	0	0	0	0	0	0	0	0	0	0	61.881	0	0	59	25	34	0	20	0	5	0	0	0	0	0	0	0	4199.67	4269.8	5788.42	5907.8	5598.9
892	CCCC(CCC)C(=O)O	1	Positive	1	-0.3467	0.120201	37.3651	0	0	0	0	0	0	0	0	0	0	0	0	0	0	0	0	0	0	0	0	26.3527	0	0	26	10	16	0	8	0	2	0	0	0	0	0	0	0	1682.31	1591.91	1975.09	2009.68	1906.69
893	COC(=C1C(C(=C(C)N=C1C)C(=O)OC(C)C)c2cccc3nonc23)O	1	Positive	0	0.5777	0.333737	102.221	0	0	0	0	0	0	0	0	0	0	0	0	0	0	0	0	0	0	0	0	54.7527	9	10	48	27	21	0	19	3	5	0	0	0	0	0	0	0	4630.78	4984.89	7279.74	8130.07	9791.05
894	CCCCCCCCN	1	Positive	0	-2.415	5.83223	32.3026	0	0	0	0	0	0	0	0	0	0	0	0	0	0	0	0	0	0	0	0	27.8491	0	0	28	9	19	0	8	1	0	0	0	0	0	0	0	0	1369.61	1412.15	1448.56	1279.23	1082.48
895	CCC(COC(=O)CCN1CC1C)(COC(=O)CCN2CC2C)COC(=O)CCN3CC3C	1	Positive	0	-0.0851	0.00724201	124.487	0	0	0	0	0	0	0	0	0	0	0	0	0	0	0	0	0	0	0	0	77.6905	0	0	74	33	41	0	24	3	6	0	0	0	0	0	0	0	5628.39	6192.5	7644.14	7907.29	8132.1
896	CCC1C2CC3C4N(C)c5ccccc5C46CC(C2C6O)N3C1O	1	Positive	0	-1.3071	1.70851	91.6108	0	0	0	0	0	0	0	0	0	0	0	0	0	0	0	0	0	0	0	0	56.3406	6	6	50	24	26	0	20	2	2	0	0	0	0	0	0	0	3816.03	4746.13	8169.08	10461.5	10076.4
897	CC(C)Cn1cnc2c(N)nc3ccccc3c12	1	Positive	0	-0.1024	0.0104858	75.767	0	0	0	0	0	0	0	0	0	0	0	0	0	0	0	0	0	0	0	0	39.7087	13	15	34	18	16	0	14	4	0	0	0	0	0	0	0	0	2820.74	3274.81	4822.14	5054.5	4846.2
898	CC(C)CC(NC(=O)C(CCc1ccccc1)NC(=O)CN2CCOCC2)C(=O)NC(Cc3ccccc3)C(=O)NC(CC(C)C)C(=O)C4(C)CO4	1	Positive	0	0.1938	0.0375584	200.251	4	0	0	0	0	2	0	0	5	0	0	0	4	0	0	0	0	0	0	0	119.521	12	12	109	52	57	0	40	5	7	0	0	0	0	0	0	0	8601.24	9327.49	12886.9	14269	14782.7
899	CCCCNc1ccc(cc1)C(=O)OCCN(C)C	1	Positive	0	-0.0226	0.00051076	78.805	0	0	0	0	0	0	0	0	0	0	0	0	0	0	0	0	0	0	0	0	46.207	6	6	43	19	24	0	15	2	2	0	0	0	0	0	0	0	3092.68	3297.17	4183.93	4212.89	3774.93
900	N#Cc1ccc(cc1)C(c2ccc(cc2)C#N)n3cncn3	1	Positive	0	0.8175	0.668306	90.2283	0	0	0	0	0	0	0	0	0	0	0	0	0	0	0	0	0	0	0	0	42.7547	17	17	33	22	11	0	17	5	0	0	0	0	0	0	0	0	3444.65	3815.27	5176.66	5314.01	5428.32
901	OCCNCCNc1ccc(NCCNCCO)c2C(=O)c3c(O)ccc(O)c3C(=O)c12	1	Positive	0	-3.0324	9.19545	125.616	0	0	0	0	0	0	0	0	0	0	0	0	0	0	0	0	0	0	0	0	66.6022	12	12	60	32	28	0	22	4	6	0	0	0	0	0	0	0	5522.85	5747.3	8032.81	9777.33	10663.6
902	O=C1N(C=C(C=C1c2ccccc2C#N)c3ccccn3)c4ccccc4	1	Positive	0	1.0393	1.08014	116.316	0	0	0	0	0	0	0	0	0	0	0	0	0	0	0	0	0	0	0	0	54.5839	18	18	42	27	15	0	23	3	1	0	0	0	0	0	0	0	4177.87	4701.27	6601.59	7413.61	7370.61
903	CC1OC(=O)CC(O)CC(O)CC(O)CCC(O)C(O)CC2(O)CC(O)C(C(CC(OC3OC(C)C(O)C(N)C3O)C=CC=CC=CC=CCCC=CC=CC(C)C(O)C1C)O2)C(=O)O	1	Positive	1	-5.138	26.399	229.52	0	0	0	0	0	0	0	0	0	0	0	0	0	0	0	0	0	0	0	0	147.463	0	0	140	65	75	0	47	1	17	0	0	0	0	0	0	0	11404.3	11651.8	17308.5	20389.4	22330
904	CC(C)c1cccc(C(C)C)c1OCOP(=O)(O)O	1	Positive	2	1.1665	1.36072	75.0958	0	0	0	0	0	0	0	0	0	0	0	0	0	0	0	0	0	0	0	0	44.5227	6	6	40	19	21	0	13	0	5	0	1	0	0	0	0	0	4135.98	4552.15	5431.35	5118.85	5353.27
905	COc1ccc2CC3C4CCC(O)C5Oc1c2C45CCN3C	1	Positive	0	-0.962	0.925444	84.275	0	0	0	0	0	0	0	0	0	0	0	0	0	0	0	0	0	0	0	0	50.5222	6	6	45	22	23	0	18	1	3	0	0	0	0	0	0	0	3584.22	4344.77	7078.17	8991.95	8761.22
906	Clc1ccc2nsnc2c1NC3=NCCN3	1	Positive	0	0.4597	0.211324	66.043	0	0	0	0	0	0	0	0	0	0	0	0	0	0	0	0	0	0	0	0	31.7543	9	10	24	16	8	0	9	5	0	1	0	0	1	0	0	1	4572.03	3780.55	5254.58	5021.27	4991.03
907	COc1c(C)c2COC(=O)c2c(O)c1CC=C(C)CCC(=O)O	1	Positive	1	1.2146	1.47525	86.8195	0	0	0	0	0	0	0	0	0	0	0	0	0	0	0	0	0	0	0	0	48.0679	6	6	43	23	20	0	17	0	6	0	0	0	0	0	0	0	4008.62	4095.72	5943.9	6639.39	6967.43
908	OC(=O)Cc1ccccc1Nc2c(Cl)cccc2Cl	1	Positive	1	1.8296	3.34744	83.8478	0	0	0	0	0	0	0	0	0	0	0	0	0	0	0	0	0	0	0	0	39.0387	12	12	30	19	11	0	14	1	2	0	0	0	2	0	0	2	5252.41	3731.29	5579.9	6403.34	6454.43
909	CCCC(=O)N(C1CCN(CCc2ccccc2)CC1)c3ccccc3	1	Positive	0	1.0049	1.00982	111.528	0	0	0	0	0	0	0	0	0	0	0	0	0	0	0	0	0	0	0	0	63.4858	12	12	56	26	30	0	23	2	1	0	0	0	0	0	0	0	3996.92	4594.35	6240.51	6628.07	6618.18
910	O=C(Nc1nc2cccc(c3ccc(CN4CCS(=O)(=O)CC4)cc3)n2n1)C5CC5	1	Positive	0	0.2023	0.0409253	118.171	0	0	0	0	0	0	0	0	0	0	0	0	0	0	0	0	0	0	0	0	63.1022	15	17	53	30	23	0	21	5	3	1	0	0	0	0	0	0	5829.64	6743.97	8833.56	8648.34	7600.51
911	CC(C)C1CCC(C)CC1O	1	Positive	0	0.6563	0.43073	44.9238	0	0	0	0	0	0	0	0	0	0	0	0	0	0	0	0	0	0	0	0	31.7379	0	0	31	11	20	0	10	0	1	0	0	0	0	0	0	0	1718.93	1880.97	2687.62	2829.41	2290.31
912	O=C1CC(=O)NC(=O)N1	1	Positive	0	-0.8399	0.705432	24.3748	0	0	0	0	0	0	0	0	0	0	0	0	0	0	0	0	0	0	0	0	14.3132	0	0	13	9	4	0	4	2	3	0	0	0	0	0	0	0	1741.42	1590.42	2344.06	1871.67	1461.77
913	CN(C)CCOC(=O)C(c1ccccc1)C2(O)CCCC2	1	Positive	0	0.403	0.162409	82.9592	0	0	0	0	0	0	0	0	0	0	0	0	0	0	0	0	0	0	0	0	50.0958	6	6	46	21	25	0	17	1	3	0	0	0	0	0	0	0	3441.99	3744.03	5320.04	5578.4	6188.99
914	CC(C)c1nnc(C)n1C2CC3CCC(C2)N3CCC(NC(=O)C4CCC(F)(F)CC4)c5ccccc5	1	Positive	0	-0.4594	0.211048	131.362	0	0	0	0	0	0	0	0	0	0	0	0	0	0	0	0	0	0	0	0	85.7945	11	11	78	37	41	0	29	5	1	0	0	2	0	0	0	2	6184.15	6920.65	10811.2	11204.5	10477.1
915	CCCCC(CC)CCC(CC(C)C)OS(=O)(=O)O	1	Positive	1	-0.5753	0.33097	69.5373	0	0	0	0	0	0	0	0	0	0	0	0	0	0	0	0	0	0	0	0	50.7518	0	0	49	19	30	0	14	0	4	1	0	0	0	0	0	0	4101.9	4486.54	4973.8	4472.28	5144.3
916	COc1cc(ccc1OCCCN2CCC(CC2)c3noc4cc(F)ccc34)C(=O)C	1	Positive	0	-0.6836	0.467309	119.613	0	0	0	0	0	0	0	0	0	0	0	0	0	0	0	0	0	0	0	0	66.2084	15	16	58	31	27	0	24	2	4	0	0	1	0	0	0	1	5266.98	5778.93	8209.73	8769.36	8098.26
917	NC(=N)c1ccc(OCCCCCOc2ccc(cc2)C(=N)N)cc1	1	Positive	0	-0.5802	0.336632	96.9214	0	0	0	0	0	0	0	0	0	0	0	0	0	0	0	0	0	0	0	0	55.447	12	12	49	25	24	0	19	4	2	0	0	0	0	0	0	0	4062.12	4341	5779.56	5838.19	4833.42
918	C1CCCC1	1	Positive	0	-1.44	2.0736	14.558	0	0	0	0	0	0	0	0	0	0	0	0	0	0	0	0	0	0	0	0	15.4679	0	0	15	5	10	0	5	0	0	0	0	0	0	0	0	0	731.481	842.391	968.543	262.463	20.3213
919	CCCCOCC(CN1C(=O)NC(=O)C(CC)(C1=O)c2ccccc2)OC(=O)N	1	Positive	0	-0.5082	0.258267	102.201	0	0	0	0	0	0	0	0	0	0	0	0	0	0	0	0	0	0	0	0	61.3154	6	6	56	29	27	0	20	3	6	0	0	0	0	0	0	0	5037.11	5187.89	7523.15	8993.79	10071.1
920	CCN(CC)c1ccc(cc1)C(=C2C=CC(=[N+](CC)CC)C=C2)c3cc(ccc3S(=O)(=O)O)S(=O)(=O)O	1	Positive	2	0.0822	0.00675684	154.048	0	0	0	0	0	0	0	0	0	0	0	0	0	0	0	0	0	0	0	0	82.3362	12	12	70	37	33	0	27	2	6	2	0	0	0	0	0	0	7912.55	8871.32	11038	12069.3	12989.2
921	CCCCC(C)C	1	Positive	0	0.3038	0.0922944	30.4415	0	0	0	0	0	0	0	0	0	0	0	0	0	0	0	0	0	0	0	0	22.9887	0	0	23	7	16	0	7	0	0	0	0	0	0	0	0	0	1026.11	1059.3	1168.35	938.408	684.25
922	Clc1ccc2c(c1)C(=NCc3nncn23)c4ccccc4	1	Positive	0	1.5193	2.30827	90.93	0	0	0	0	0	0	0	0	0	0	0	0	0	0	0	0	0	0	0	0	42.0747	17	18	32	21	11	0	16	4	0	0	0	0	1	0	0	1	4360.89	4096.79	6063.08	6684.15	6418.45
923	CC(C)(C)C(=O)OCOP(=O)(COCCn1cnc2c(N)ncnc12)OCOC(=O)C(C)(C)C	1	Positive	0	0.9292	0.863413	117.981	0	0	0	0	0	0	0	0	0	0	0	0	0	0	0	0	0	0	0	0	72.0834	9	10	66	34	32	0	20	5	8	0	1	0	0	0	0	0	6905.89	7441.05	10360.6	10942	9326.29
924	OC1=C(C2CC(Cc3ccccc23)c4ccc(cc4)c5ccc(Br)cc5)C(=O)Oc6ccccc16	1	Positive	0	4.0105	16.0841	156.563	0	0	0	0	0	0	0	0	0	0	0	0	0	0	0	0	0	0	0	0	75.3522	24	25	58	35	23	0	31	0	3	0	0	0	0	1	0	1	11648.1	7060.11	10968.4	12407.5	11478.4
925	CN=C=O	1	Positive	0	-0.8688	0.754813	12.858	0	0	0	0	0	0	0	0	0	0	0	0	0	0	0	0	0	0	0	0	7.42238	0	0	7	4	3	0	2	1	1	0	0	0	0	0	0	0	743.74	564.961	413.767	228.485	48.381
926	CCN(CC)CCOC(=O)c1ccc(N)cc1Cl	1	Positive	0	1.0305	1.06193	76.5968	0	0	0	0	0	0	0	0	0	0	0	0	0	0	0	0	0	0	0	0	41.5331	6	6	37	18	19	0	13	2	2	0	0	0	1	0	0	1	4055.77	3351.93	4650.9	5203.33	5376.16
927	CC1OC1P(=O)(O)O	1	Positive	2	-0.6449	0.415896	25.4657	0	0	0	0	0	0	0	0	0	0	0	0	0	0	0	0	0	0	0	0	16.7856	0	0	15	8	7	0	3	0	4	0	1	0	0	0	0	0	2423.15	2624.32	2750.01	1985.62	781.102
928	Oc1c(N=Nc2ccccc2)c(cc3cc(cc(Nc4nc(Cl)nc(Nc5ccc(cc5)S(=O)(=O)CCOS(=O)(=O)O)n4)c13)S(=O)(=O)O)S(=O)(=O)O	1	Positive	3	-1.7465	3.05026	189.274	0	0	0	0	0	0	0	0	0	0	0	0	0	0	0	0	0	0	0	0	94.0954	28	29	74	52	22	0	27	7	13	4	0	0	1	0	0	1	13986.5	14469.4	18167	18207.3	20178.4
929	CC(C)COCC(CN(Cc1ccccc1)c2ccccc2)N3CCCC3	1	Positive	0	2.0528	4.21399	119.196	0	0	0	0	0	0	0	0	0	0	0	0	0	0	0	0	0	0	0	0	67.913	12	12	61	27	34	0	24	2	1	0	0	0	0	0	0	0	4145.25	4834.94	6448.63	6440.53	6443.02
930	CC(C)NCC(O)c1ccc(O)c(O)c1	1	Positive	0	-0.7857	0.617324	62.1167	0	0	0	0	0	0	0	0	0	0	0	0	0	0	0	0	0	0	0	0	34.2015	6	6	32	15	17	0	11	1	3	0	0	0	0	0	0	0	2568.28	2575.5	3588.66	3783.69	2898.9
931	CCC(=O)N(c1ccccc1)C2(COC)CCN(CCc3cccs3)CC2	1	Positive	0	-0.1748	0.030555	115.273	0	0	0	0	0	0	0	0	0	0	0	0	0	0	0	0	0	0	0	0	65.4278	11	11	57	27	30	0	22	2	2	1	0	0	0	0	0	0	5136.46	5316.03	7460.51	7720.49	8553.19
932	CC(=O)N(CC(O)CO)c1c(I)c(C(=O)NCC(O)CO)c(I)c(C(=O)NCC(O)CO)c1I	1	Positive	0	-3.325	11.0556	146.405	0	0	0	0	0	0	0	0	0	0	0	0	0	0	0	0	0	0	0	0	77.3446	6	6	60	34	26	0	19	3	9	0	0	0	0	0	3	3	53974	9986.78	16680.7	27439	82567.6
933	CC1=C(CC(=O)O)c2cc(F)ccc2C1=Cc3ccc(cc3)S(=O)C	1	Positive	1	2.0499	4.20209	106.816	0	0	0	0	0	0	0	0	0	0	0	0	0	0	0	0	0	0	0	0	52.3985	12	12	42	25	17	0	20	0	3	1	0	1	0	0	0	1	5059.24	5134.98	6973.7	7282.49	6798.66
934	CC(C(=O)O)c1cccc(Oc2ccccc2)c1	1	Positive	1	1.6185	2.61954	77.5394	0	0	0	0	0	0	0	0	0	0	0	0	0	0	0	0	0	0	0	0	38.1411	12	12	32	18	14	0	15	0	3	0	0	0	0	0	0	0	2946.09	3106.14	4311.43	4318.68	3714.88
935	CN(Cc1cc(Br)cc(Br)c1N)C2CCCCC2	1	Positive	0	-0.4468	0.19963	79.6167	0	0	0	0	0	0	0	0	0	0	0	0	0	0	0	0	0	0	0	0	46.2759	6	6	38	18	20	0	14	2	0	0	0	0	0	2	0	2	15201.7	4714.01	7590.68	9042.95	13547.1
936	NC(=O)NO	1	Positive	0	-1.088	1.18374	12.5072	0	0	0	0	0	0	0	0	0	0	0	0	0	0	0	0	0	0	0	0	8.23117	0	0	9	5	4	0	1	2	2	0	0	0	0	0	0	0	1052.66	811.222	904.139	583.927	64.5322
937	CCOC(=O)C(C1CCCCN1)c2ccccc2	1	Positive	0	0.0015	2.25e-06	69.7844	0	0	0	0	0	0	0	0	0	0	0	0	0	0	0	0	0	0	0	0	43.1067	6	6	39	18	21	0	15	1	2	0	0	0	0	0	0	0	2893.43	3188.93	4308.26	4557.77	4908.32
938	CN(C)C1(CNC(=O)c2ccc(Cl)c(Cl)c2)CCCCC1	1	Positive	0	0.9021	0.813784	85.5546	0	0	0	0	0	0	0	0	0	0	0	0	0	0	0	0	0	0	0	0	50.1914	6	6	43	21	22	0	16	2	1	0	0	0	2	0	0	2	5492.34	4173	6334.25	8159.92	5850.45
939	CC(=O)OCc1cc(ccc1OC(=O)C)C(=O)CN(Cc2ccccc2)C(C)(C)C	1	Positive	0	2.2152	4.90711	122.742	0	0	0	0	0	0	0	0	1	0	0	0	0	0	0	0	0	0	0	0	66.687	12	12	59	30	29	0	24	1	5	0	0	0	0	0	0	0	4967.84	5230.51	7532.72	7730.32	7797.14
940	CC12C=CC3=C4CCC(=O)C=C4CCC3C1CCC2O	1	Positive	0	0.5218	0.272275	79.8925	0	0	0	0	0	0	0	0	0	0	0	0	0	0	0	0	0	0	0	0	47.9534	0	0	42	20	22	0	18	0	2	0	0	0	0	0	0	0	3131.04	3684.25	5918.88	6838.95	5711.13
941	NC(=O)c1nnn(Cc2cc(Cl)c(C(=O)c3ccc(Cl)cc3)c(Cl)c2)c1N	1	Positive	0	1.629	2.65364	109.023	0	0	0	0	0	0	0	0	0	0	0	0	0	0	0	0	0	0	0	0	51.5655	17	17	39	27	12	0	17	5	2	0	0	0	3	0	0	3	7727.71	5501.1	8540.62	9839.2	11145.3
942	O=C(OC1CN2CCC1CC2)N3CCc4ccccc4C3c5ccccc5	1	Positive	0	1.4683	2.1559	108.664	0	0	0	0	0	0	0	0	0	0	0	0	0	0	0	0	0	0	0	0	61.6206	12	12	53	27	26	0	23	2	2	0	0	0	0	0	0	0	4248.82	5074.52	7553.77	8071.99	7612.01
943	Nc1nc(N)c2nc(CC(CC#C)c3ccc(cc3)C(=O)NC(CCC(=O)O)C(=O)O)cnc2n1	1	Positive	2	-0.3277	0.107387	120.076	1	0	0	0	0	0	0	1	1	0	0	0	0	0	0	0	0	0	0	0	67.5262	16	17	58	35	23	0	23	7	5	0	0	0	0	0	0	0	5994.66	6161.52	8954.07	9699.18	9517.94
944	CC1(C)SC2C(NC(=O)C(N)c3ccccc3)C(=O)N2C1C(=O)O	1	Positive	1	-0.2059	0.0423948	90.7675	3	0	0	0	2	0	0	0	3	0	0	0	0	0	0	0	0	0	2	0	50.2371	6	6	43	24	19	0	16	3	4	1	0	0	0	0	0	0	4967.83	4808.02	7839.74	8157.46	8537.22
945	CC(C)CC(C)(C)C	1	Positive	0	2.4503	6.00397	38.1492	0	0	0	0	0	0	0	0	0	0	0	0	0	0	0	0	0	0	0	0	26.0823	0	0	26	8	18	0	8	0	0	0	0	0	0	0	0	0	1172.4	1227.78	1725.25	1334.8	1150.57
946	CCOC(=O)C(CCc1ccccc1)NC2CCc3ccccc3N(CC(=O)O)C2=O	1	Positive	1	-0.0318	0.00101124	119.804	2	0	0	0	0	0	0	0	3	0	0	0	0	0	0	0	0	0	0	0	67.1202	12	12	59	31	28	0	24	2	5	0	0	0	0	0	0	0	5163.02	5513.02	7809.07	9063.09	9084.66
947	COC1=CC=C2C(=CC1=O)C(CCc3cc(OC)c(OC)c(OC)c23)NC(=O)C	1	Positive	0	-1.2414	1.54107	112.917	0	0	0	0	0	0	0	0	0	0	0	0	0	0	0	0	0	0	0	0	61.3018	6	6	54	29	25	0	22	1	6	0	0	0	0	0	0	0	4931.22	5303.82	7529.65	10169.3	10946.4
948	CC(C)Cc1ccc(cc1)C(C)C(=O)O	1	Positive	1	1.9613	3.8467	64.1114	0	0	0	0	0	0	0	0	0	0	0	0	0	0	0	0	0	0	0	0	36.4863	6	6	33	15	18	0	13	0	2	0	0	0	0	0	0	0	2405.66	2481.71	3441.95	3502.71	3062.92
949	CC(CO)NC(=O)C1CN(C)C2Cc3c[nH]c4cccc(C2=C1)c34	1	Positive	0	-0.9198	0.846032	97.7887	0	0	0	0	0	0	0	0	0	0	0	0	0	0	0	0	0	0	0	0	53.6802	9	10	47	24	23	0	19	3	2	0	0	0	0	0	0	0	3864.91	4445.26	6703.74	7538.06	7237.43
950	[O-][N+](=O)c1oc(C=CC=NN2CC(=O)NC2=O)cc1	1	Positive	0	0.378	0.142884	60.7554	0	0	0	0	0	0	0	0	1	0	0	0	0	0	0	0	0	0	0	0	31.3443	5	5	27	19	8	0	10	4	5	0	0	0	0	0	0	0	3515.39	3531.19	5034.08	4366.05	3433.83
951	OC(=O)C(S)C(S)C(=O)O	1	Positive	2	0.2282	0.0520752	38.4674	0	0	0	0	0	0	0	0	0	0	0	0	0	0	0	0	0	0	0	0	20.0488	0	0	16	10	6	0	4	0	4	2	0	0	0	0	0	0	3662.71	2092.69	3270.9	5023.92	3131.14
952	ClC1=C(Cl)C2(Cl)C3C(C(=O)OC3=O)C1(Cl)C2(Cl)Cl	1	Positive	0	2.7074	7.33001	68.5696	0	0	0	0	0	0	0	0	0	0	0	0	0	0	0	0	0	0	0	0	32.6596	0	0	20	18	2	0	9	0	3	0	0	0	6	0	0	6	9608.53	4790.25	10879.2	21089.6	17939.8
953	Cc1c(O)cccc1C(=O)NC(CSc2ccccc2)C(O)CN3CC4CCCCC4CC3C(=O)NC(C)(C)C	1	Positive	0	1.3107	1.71793	162.586	1	0	0	0	0	0	0	0	1	0	0	0	2	0	0	0	0	0	0	0	95.7337	12	12	85	40	45	0	32	3	4	1	0	0	0	0	0	0	7302.48	7601.27	11290.8	12812.3	12812
954	CCC1=NN(CCCN2CCN(CC2)c3cccc(Cl)c3)C(=O)N1CCOc4ccccc4	1	Positive	0	1.4521	2.10859	139.897	0	0	0	0	0	0	0	0	0	0	0	0	0	0	0	0	0	0	0	0	74.6214	12	12	65	33	32	0	25	5	2	0	0	0	1	0	0	1	6388.74	6345.78	9018.54	9323.33	8419.77
955	CC(C)NCC(O)COc1ccccc1CC=C	1	Positive	0	0.7799	0.608244	79.4665	0	0	0	0	0	0	0	0	0	0	0	0	0	0	0	0	0	0	0	0	44.4402	6	6	41	18	23	0	15	1	2	0	0	0	0	0	0	0	2895.46	3072.9	3985.66	4113.66	3630.01
956	CN(C)C(=O)Cc1c(nc2ccc(C)cn12)c3ccc(C)cc3	1	Positive	0	1.1107	1.23365	99.1602	0	0	0	0	0	0	0	0	0	0	0	0	0	0	0	0	0	0	0	0	51.5447	15	17	44	23	21	0	19	3	1	0	0	0	0	0	0	0	3606.91	4100.54	5955.47	6253.89	5734.77
957	[O-][N+](=O)OCCNC(=O)c1cccnc1	1	Positive	0	-0.3961	0.156895	48.2723	0	0	0	0	0	0	0	0	0	0	0	0	0	0	0	0	0	0	0	0	26.5891	6	6	24	15	9	0	8	3	4	0	0	0	0	0	0	0	2775.72	2706.13	3463.42	3031.93	2664.49
958	CC12CCC3C(CCC4=CC(=O)CCC34C)C1CCC2OC(=O)CCC5CCCC5	1	Positive	0	0.5502	0.30272	112.196	0	0	0	0	0	0	0	0	0	0	0	0	0	0	0	0	0	0	0	0	76.5977	0	0	70	30	40	0	27	0	3	0	0	0	0	0	0	0	4703.68	5580.86	8881.64	10036.6	9465.24
959	CN1C(=O)CN=C(c2ccccc2)c3cc(Cl)ccc13	1	Positive	0	1.4976	2.24281	87.8186	0	0	0	0	0	0	0	0	1	0	0	0	0	0	0	0	0	0	0	0	42.0103	12	12	33	20	13	0	16	2	1	0	0	0	1	0	0	1	4226.5	3780.5	5599.4	6629.99	6050.34
960	NC(=O)N1c2ccccc2C=Cc3ccccc13	1	Positive	0	1.3621	1.85532	78.388	0	0	0	0	0	0	0	0	0	0	0	0	0	0	0	0	0	0	0	0	37.4035	12	12	30	18	12	0	15	2	1	0	0	0	0	0	0	0	2824.51	3178.39	4614.26	5434.72	5261.65
961	CC1(C)C2CCC1(C)C(=O)C2	1	Positive	0	0.9693	0.939542	43.7625	0	0	0	0	0	0	0	0	0	0	0	0	0	0	0	0	0	0	0	0	29.0707	0	0	27	11	16	0	10	0	1	0	0	0	0	0	0	0	1714.87	1972.78	3428.11	3602.57	1523.97
962	CC(Oc1cc(cnc1N)c2cnn(c2)C3CCNCC3)c4c(Cl)ccc(F)c4Cl	1	Positive	0	-0.0732	0.00535824	119.505	0	0	0	0	0	0	0	0	0	0	0	0	0	0	0	0	0	0	0	0	62.8484	17	18	52	30	22	0	21	5	1	0	0	1	2	0	0	3	7163.19	6019.61	9130.22	10829.8	11215.5
963	Cc1c(cccc1N=C=O)N=C=O	1	Positive	0	-0.3134	0.0982196	48.7762	0	0	0	0	0	0	0	0	0	0	0	0	0	0	0	0	0	0	0	0	23.6448	6	6	19	13	6	0	9	2	2	0	0	0	0	0	0	0	2208.8	2139.77	2675.8	2867.69	2582.54
964	[O-][N+](=O)c1oc(C=NN2CC(=O)NC2=O)cc1	1	Positive	0	0.0169	0.00028561	50.5119	0	0	0	0	0	0	0	0	1	0	0	0	0	0	0	0	0	0	0	0	26.4908	5	5	23	17	6	0	8	4	5	0	0	0	0	0	0	0	3224.83	3218.45	4697.13	4056.98	3133.63
965	CNCCCC12CCC(c3ccccc13)c4ccccc24	1	Positive	0	1.3096	1.71505	94.2345	0	0	0	0	0	0	0	0	0	0	0	0	0	0	0	0	0	0	0	0	51.6362	12	12	44	21	23	0	20	1	0	0	0	0	0	0	0	0	3104.85	3790.76	5624.12	6538.28	6322.4
966	CN1CCCC(CC1)N2N=C(Cc3ccc(Cl)cc3)c4ccccc4C2=O	1	Positive	0	1.1074	1.22633	111.713	0	0	0	0	0	0	0	0	0	0	0	0	0	0	0	0	0	0	0	0	61.005	12	12	51	27	24	0	22	3	1	0	0	0	1	0	0	1	5299.45	5143.7	7571.78	8768.69	7661.77
967	CS(=O)(=O)OCCCCOS(=O)(=O)C	1	Positive	0	-1.1338	1.2855	46.6246	0	0	0	0	0	0	0	0	0	0	0	0	0	0	0	0	0	0	0	0	30.5071	0	0	28	14	14	0	6	0	6	2	0	0	0	0	0	0	4471.3	4834.33	4545.65	2949.03	2712.08
968	CC1CCN(CC1N(C)c2[nH]cnc3nccc23)C(=O)CC#N	1	Positive	0	-0.9977	0.995405	77.9579	0	0	0	0	0	0	0	0	0	0	0	0	0	0	0	0	0	0	0	0	48.8979	9	10	43	23	20	0	16	6	1	0	0	0	0	0	0	0	3761.69	4210.32	6064.63	6667.38	6566.49
969	NC(C(=O)N1C(CC2CC12)C#N)C34CC5CC(CC(O)(C5)C3)C4	1	Positive	0	-2.0859	4.35098	81.5658	1	0	0	0	0	0	0	0	1	0	6	0	0	0	0	0	0	0	6	0	53.2538	0	0	48	23	25	0	18	3	2	0	0	0	0	0	0	0	3722.68	4421.52	7179.17	7769.99	7355.56
970	COc1cc(C)c(C=CC(=CC=CC(=CC(=O)O)C)C)c(C)c1C	1	Positive	1	4.4659	19.9443	106.208	0	0	0	0	0	0	0	0	0	0	0	0	0	0	0	0	0	0	0	0	56.7026	6	6	50	24	26	0	21	0	3	0	0	0	0	0	0	0	3823.87	3972.74	5349.64	5853.71	5734.78
971	COc1nc(C)nc(Cl)c1NC2=NCCN2	1	Positive	0	-0.7733	0.597993	59.1981	0	0	0	0	0	0	0	0	0	0	0	0	0	0	0	0	0	0	0	0	32.3235	6	6	28	16	12	0	9	5	1	0	0	0	1	0	0	1	3804.22	3218.86	4725.3	4717.03	4918.21
972	Clc1ccc(cc1)N=C=O	1	Positive	0	0.6905	0.47679	42.4412	0	0	0	0	0	0	0	0	0	0	0	0	0	0	0	0	0	0	0	0	19.0692	6	6	14	10	4	0	7	1	1	0	0	0	1	0	0	1	2722.78	1868.44	2518.86	2300.13	1441.26
973	Nc1cc(Cl)c(NC2=NCCN2)c(Cl)c1	1	Positive	0	-0.1732	0.0299982	63.703	0	0	0	0	0	0	0	0	0	0	0	0	0	0	0	0	0	0	0	0	31.2679	6	6	25	15	10	0	9	4	0	0	0	0	2	0	0	2	4606.73	3168.21	4828.58	5163.84	5836.93
974	COC1C=COC2(C)Oc3c(C)c(O)c4c(O)c(NC(=O)C(=CC=CC(C)C(O)C(C)C(O)C(C)C(OC(=O)C)C1C)C)c(C=NN5CCN(CC5)C6CCCC6)c(O)c4c3C2=O	1	Positive	0	-2.272	5.16198	232.305	0	0	0	0	0	0	0	0	0	0	0	0	0	0	0	0	0	0	0	0	139.419	10	11	127	63	64	0	47	4	12	0	0	0	0	0	0	0	10701.8	11617	17790.1	22173.8	24090
975	CC(=O)OC12COC1CC(O)C3(C)C2C(OC(=O)c4ccccc4)C5(O)CC(OC(=O)C(O)C(NC(=O)OC(C)(C)C)c6ccccc6)C(=C(C(O)C3=O)C5(C)C)C	1	Positive	0	1.5566	2.423	208.305	0	0	0	0	0	0	0	0	0	0	0	0	0	0	0	0	0	0	0	0	123.348	12	12	111	58	53	0	43	1	14	0	0	0	0	0	0	0	10037	10706.5	17284.2	22326.9	26854.1
976	COc1cc(Nc2c(cnc3cc(OCCCN4CCN(C)CC4)c(OC)cc23)C#N)c(Cl)cc1Cl	1	Positive	0	-0.6347	0.402844	150.089	0	0	0	0	0	0	0	0	0	0	0	0	0	0	0	0	0	0	0	0	77.363	16	17	65	36	29	0	26	5	3	0	0	0	2	0	0	2	8042.62	7093.58	10233.2	12359.3	12059.1
977	NC(CCCN=C(N)N)C(=O)O	1	Positive	1	-2.4049	5.78354	36.3125	1	0	0	0	0	0	0	0	1	0	0	0	0	0	0	0	0	0	0	0	25.8991	0	0	26	12	14	0	6	4	2	0	0	0	0	0	0	0	2176.53	1988.17	2589.14	2361.98	1786.64
978	C1CN2CC(N=C2S1)c3ccccc3	1	Positive	0	1.7125	2.93266	63.67	0	0	0	0	0	0	0	0	0	0	0	0	0	0	0	0	0	0	0	0	32.4615	6	6	26	14	12	0	11	2	0	1	0	0	0	0	0	0	3019.33	3055	4528.25	3526.26	2526.05
979	CCN1C=C(C(=O)O)C(=O)c2cc(F)c(cc12)N3CCNCC3	1	Positive	1	-0.5233	0.273843	87.3597	0	0	0	0	0	0	0	0	0	0	0	0	0	0	0	0	0	0	0	0	46.4253	6	6	41	23	18	0	16	3	3	0	0	1	0	0	0	1	4043.95	4249.98	6322.09	7359.61	7425.43
980	CCCN1CC(CSC)CC2C1Cc3c[nH]c4cccc2c34	1	Positive	0	-0.1374	0.0188788	97.5529	0	0	0	0	0	0	0	0	0	0	0	0	0	0	0	0	0	0	0	0	55.8766	9	10	48	22	26	0	19	2	0	1	0	0	0	0	0	0	4187.67	4524.89	6320.69	7217.99	7295.8
981	COc1cc2nc(nc(N)c2cc1OC)N(C)CCCNC(=O)C3CCCO3	1	Positive	0	-2.9901	8.9407	100.5	0	0	0	0	0	0	0	0	0	0	0	0	0	0	0	0	0	0	0	0	60.1514	10	11	55	28	27	0	19	5	4	0	0	0	0	0	0	0	4773.3	5235.89	7352.64	7984.45	7611.99
982	NC(=O)Cc1cccc(C(=O)c2ccccc2)c1N	1	Positive	0	0.1595	0.0254403	79.1378	0	0	0	0	0	0	0	0	0	0	0	0	0	0	0	0	0	0	0	0	39.5391	12	12	33	19	14	0	15	2	2	0	0	0	0	0	0	0	3082.51	3206.58	4484.2	4860.82	4717.22
983	COc1ccc(cc1)C(CN(C)C)C2(O)CCCCC2	1	Positive	0	-0.4655	0.21669	80.6916	0	0	0	0	0	0	0	0	0	0	0	0	0	0	0	0	0	0	0	0	50.6274	6	6	47	20	27	0	17	1	2	0	0	0	0	0	0	0	3188.06	3576.08	5035.35	5585.45	5505.66
984	CCC(C)CC(C)C	1	Positive	0	0.532	0.283024	36.4788	0	0	0	0	0	0	0	0	0	0	0	0	0	0	0	0	0	0	0	0	26.0823	0	0	26	8	18	0	8	0	0	0	0	0	0	0	0	0	1172.4	1227.78	1483.12	1322.78	1077.76
985	CC(=O)Oc1ccccc1C(=O)O	1	Positive	1	0.44	0.1936	47.9988	0	0	0	0	0	0	0	0	0	0	0	0	0	0	0	0	0	0	0	0	24.3823	6	6	21	13	8	0	9	0	4	0	0	0	0	0	0	0	2330.38	2215.81	3111.63	2944.56	2934.49
986	CCCCCCCCC=CCCCCCCCCN	1	Positive	0	-3.164	10.0109	68.9944	0	0	0	0	0	0	0	0	0	0	0	0	0	0	0	0	0	0	0	0	57.4513	0	0	56	19	37	0	18	1	0	0	0	0	0	0	0	0	2830.54	3072.71	3335.18	3191.26	2993.49
987	OCCCCO	1	Positive	0	-1.4734	2.17091	20.3768	0	0	0	0	0	0	0	0	0	0	0	0	0	0	0	0	0	0	0	0	15.3119	0	0	16	6	10	0	4	0	2	0	0	0	0	0	0	0	1099.15	946.231	910.928	730.428	533.671
988	OCCN1CCN(CCCN2c3ccccc3Sc4ccc(Cl)cc24)CC1	1	Positive	0	1.363	1.85777	123.6	0	0	0	0	0	0	0	0	0	0	0	0	0	0	0	0	0	0	0	0	63.4786	12	12	53	27	26	0	21	3	1	1	0	0	1	0	0	1	6185.07	5673.54	8415.54	9299.76	8180.34
989	CN(C)CCC=C1c2ccccc2COc3ccc(CC(=O)O)cc13	1	Positive	1	1.4437	2.08427	105.472	0	0	0	0	0	0	0	0	0	0	0	0	0	0	0	0	0	0	0	0	55.8022	12	12	48	25	23	0	21	1	3	0	0	0	0	0	0	0	4017.02	4441.14	6219.42	7050.94	6940.67
990	CC(C)C(Br)C(=O)NC(=O)N	1	Positive	0	0.5534	0.306252	41.0738	0	0	0	0	0	0	0	0	0	0	0	0	0	0	0	0	0	0	0	0	24.7487	0	0	22	11	11	0	6	2	2	0	0	0	0	1	0	1	8165.74	2565.04	4138.93	6081.29	3398.67
991	CN1CCCC1CCOC(C)(c2ccccc2)c3ccc(Cl)cc3	1	Positive	0	2.0091	4.03648	103.994	0	0	0	0	0	0	0	0	0	0	0	0	0	0	0	0	0	0	0	0	58.3786	12	12	50	24	26	0	21	1	1	0	0	0	1	0	0	1	4764.83	4514.9	6620.4	6957.2	6286.72
992	CC1Oc2cc(cnc2N)c3c(CN(C)C(=O)c4ccc(F)cc14)nn(C)c3C#N	1	Positive	0	-0.5771	0.333044	115.641	0	0	0	0	0	0	0	0	0	0	0	0	0	0	0	0	0	0	0	0	58.3901	17	18	49	30	19	0	21	6	2	0	0	1	0	0	0	1	5098.9	5514.07	8292.02	9931.09	10846.2
993	NC(=O)OCC(COC(=O)N)c1ccccc1	1	Positive	0	0.7569	0.572898	59.5485	0	0	0	0	0	0	0	0	0	0	0	0	0	0	0	0	0	0	0	0	34.1031	6	6	31	17	14	0	11	2	4	0	0	0	0	0	0	0	3017.39	2965.38	3990.91	3560.55	3566.35
994	CCOC(=O)N1C=CN(C)C1=S	1	Positive	0	0.5795	0.33582	48.7155	0	0	0	0	0	0	0	0	0	0	0	0	0	0	0	0	0	0	0	0	25.6919	0	0	22	12	10	0	7	2	2	1	0	0	0	0	0	0	2952.18	2380.59	3531.69	3667.63	3048.16
995	ClCC=CCl	1	Positive	0	1.5182	2.30493	25.2766	0	0	0	0	0	0	0	0	0	0	0	0	0	0	0	0	0	0	0	0	12.3072	0	0	9	5	4	0	3	0	0	0	0	0	2	0	0	2	2950.26	1188.54	1164.6	962.417	1365.94
996	NC1=NC(=O)N(C=C1)C2CSC(CO)O2	1	Positive	0	-1.1353	1.28891	53.183	0	0	0	0	0	0	0	0	0	0	0	0	0	0	0	0	0	0	0	0	30.0207	0	0	26	15	11	0	8	3	3	1	0	0	0	0	0	0	3549.63	3266.51	4945.08	4494.72	3935.31
997	NC(=N)N=C(N)NCCc1ccccc1	1	Positive	0	0.4011	0.160881	58.5991	0	0	0	0	0	0	0	0	0	0	0	0	0	0	0	0	0	0	0	0	33.1019	6	6	30	15	15	0	10	5	0	0	0	0	0	0	0	0	2438.86	2525.46	3243.09	2793.86	2588.76
998	O=C=Nc1cccc2c(cccc12)N=C=O	1	Positive	0	-0.2154	0.0463972	62.6912	0	0	0	0	0	0	0	0	0	0	0	0	0	0	0	0	0	0	0	0	28.9248	10	11	22	16	6	0	12	2	2	0	0	0	0	0	0	0	2641.59	2716.83	3574.66	3903.78	3761.48
999	Nc1nc(O)c2ncn(COC(CO)CO)c2n1	1	Positive	0	-2.2976	5.27897	58.5187	0	0	0	0	0	0	0	0	0	0	0	0	0	0	0	0	0	0	0	0	33.2163	9	10	31	18	13	0	9	5	4	0	0	0	0	0	0	0	3316.44	3393.73	4836.17	5066.42	4551.93
1000	O=C1c2ccc3c4nc5ccccc5n4C(=O)c6ccc(c7nc8ccccc8n17)c2c36	1	Positive	0	0.9848	0.969831	130.775	0	0	0	0	0	0	0	0	0	0	0	0	0	0	0	0	0	0	0	0	59.7655	28	33	44	32	12	0	26	4	2	0	0	0	0	0	0	0	5059.78	6107.13	9929.91	11653.3	11958
1001	ClCCN(CCCl)P1(=O)NCCCO1	1	Positive	0	0.0841	0.00707281	55.7243	0	0	0	0	0	0	0	0	0	0	0	0	0	0	0	0	0	0	0	0	34.1159	0	0	29	14	15	0	7	2	2	0	1	0	2	0	0	2	5402.2	4167.93	5177.7	5267.34	5932.11
1002	CC(N)(Cc1ccc(O)cc1)C(=O)O	1	Positive	1	0.1308	0.0171086	55.5727	2	0	0	0	0	2	0	0	1	0	0	0	0	0	0	0	0	2	0	0	29.7743	6	6	27	14	13	0	10	1	3	0	0	0	0	0	0	0	2419.95	2356.83	3495.62	3588.34	2473.6
1003	COC(=C1C(C(=C(C)N=C1C)C(=O)OCC(C)C)c2ccccc2[N+](=O)[O-])O	1	Positive	0	2.2631	5.12162	104.792	0	0	0	0	0	0	0	0	0	0	0	0	0	0	0	0	0	0	0	0	58.215	6	6	52	28	24	0	20	2	6	0	0	0	0	0	0	0	4837.87	4997.24	7177.08	8497.79	10087.1
1004	CC(=O)N(c1onc(C)c1C)S(=O)(=O)c2ccc(N)cc2	1	Positive	0	-0.6165	0.380072	81.6288	0	0	0	0	0	0	0	0	0	0	0	0	0	0	0	0	0	0	0	0	42.2899	11	11	36	21	15	0	13	3	4	1	0	0	0	0	0	0	4530.98	4913.91	6826.48	8026.6	8041.94
1005	CC(C)C1(NC(=O)C2CC3C(Cc4c[nH]c5cccc3c45)N(C)C2)OC6(O)C7CCCN7C(=O)C(Cc8ccccc8)N6C1=O	1	Positive	0	-0.9913	0.982676	170.24	2	0	0	0	0	2	0	0	2	0	0	0	0	0	0	0	0	0	2	0	98.4485	15	16	86	45	41	0	35	5	5	0	0	0	0	0	0	0	7351.72	8605.23	14146	16990.1	18117
1006	CC(=O)OCC(=O)C1(O)CCC2C3CCC4=CC(=O)C=CC4(C)C3C(O)CC12C	1	Positive	0	-0.4786	0.229058	106.347	0	0	0	0	0	0	0	0	0	0	0	0	0	0	0	0	0	0	0	0	65.2958	0	0	59	29	30	0	23	0	6	0	0	0	0	0	0	0	4884.36	5323	8857.21	11165	11265.7
1007	CCCC(C)C1(CC)C(=O)NC(=O)NC1=O	1	Positive	0	-0.7853	0.616696	54.594	0	0	0	0	0	0	0	0	0	0	0	0	0	0	0	0	0	0	0	0	35.9683	0	0	34	16	18	0	11	2	3	0	0	0	0	0	0	0	2765.49	2769.77	4184.28	5308.01	5624.73
1008	Cn1cnc2c(F)c(Nc3ccc(Br)cc3F)c(cc12)C(=O)NOCCO	1	Positive	0	-0.9933	0.986645	105.889	0	0	0	0	0	0	0	0	0	0	0	0	0	0	0	0	0	0	0	0	50.8919	15	16	42	27	15	0	17	4	3	0	0	2	0	1	0	3	11126.9	5771.95	8794.59	9985.7	10023.6
1009	ClC=C(Cl)Cl	1	Positive	0	1.7428	3.03735	25.2622	0	0	0	0	0	0	0	0	0	0	0	0	0	0	0	0	0	0	0	0	10.7268	0	0	6	5	1	0	2	0	0	0	0	0	3	0	0	3	4059.65	1433.74	2581.91	2584.87	0
1010	CC(COc1ccccc1)N(CCCl)Cc2ccccc2	1	Positive	0	2.8151	7.92479	98.2973	0	0	0	0	0	0	0	0	0	0	0	0	0	0	0	0	0	0	0	0	50.4314	12	12	43	21	22	0	18	1	1	0	0	0	1	0	0	1	4327.97	3889.41	4997.22	5131.19	4849.5
1011	O=C=Nc1ccc(Cc2ccc(cc2)N=C=O)cc1	1	Positive	0	0.7086	0.502114	77.6108	0	0	0	0	0	0	0	0	0	0	0	0	0	0	0	0	0	0	0	0	36.8719	12	12	29	19	10	0	15	2	2	0	0	0	0	0	0	0	3078.45	3198.05	4105.32	4053.57	3532.5
1012	CCC12CC(=C)C3C(CCC4=CC(=O)CCC34)C1CCC2(O)C#C	1	Positive	0	1.4406	2.07533	94.4504	0	0	0	0	0	0	0	0	0	0	0	0	0	0	0	0	0	0	0	0	58.9942	0	0	52	24	28	0	22	0	2	0	0	0	0	0	0	0	3714.2	4333.95	7096.72	8986.31	8783.63
1013	O=C1CNC(=O)N1	1	Positive	0	-0.953	0.908209	19.4461	0	0	0	0	0	0	0	0	1	0	0	0	0	0	0	0	0	0	0	0	11.7512	0	0	11	7	4	0	3	2	2	0	0	0	0	0	0	0	1341.18	1254	1787.56	988.162	307.397
1014	OC(CC(O)C=Cc1c(nc2ccccc2c1c3ccc(F)cc3)C4CC4)CC(=O)O	1	Positive	1	1.1695	1.36773	122.857	0	0	0	0	0	0	0	0	0	0	0	0	0	0	0	0	0	0	0	0	64.868	16	18	55	31	24	0	25	1	4	0	0	1	0	0	0	1	5212	5531.08	7747.98	8484.18	9040.33
1015	FCOC(C(F)(F)F)C(F)(F)F	1	Positive	0	2.233	4.98629	23.3038	0	0	0	0	0	0	0	0	0	0	0	0	0	0	0	0	0	0	0	0	13.7414	0	0	15	12	3	0	4	0	1	0	0	7	0	0	0	7	3362.65	2306.51	4623.5	3860.81	5143.58
1016	COC1C(O)CC(=O)OC(C)CC=CC=CC(OC2CCC(C(C)O2)N(C)C)C(C)CC(CC=O)C1OC3OC(C)C(OC4CC(C)(O)C(O)C(C)O4)C(C3O)N(C)C	1	Positive	0	-2.2778	5.18837	212.918	0	0	0	0	0	0	0	0	0	0	0	0	0	0	0	0	0	0	0	0	138.451	0	0	133	59	74	0	43	2	14	0	0	0	0	0	0	0	10254.5	11054	16725.9	20559.3	22553.4
1017	OC(=O)CN1C(=O)C(CCc2ccccc12)NC(CCc3ccccc3)C(=O)O	1	Positive	2	-0.5332	0.284302	110.741	2	0	0	0	0	0	0	0	3	0	0	0	0	0	0	0	0	0	0	0	60.933	12	12	53	29	24	0	22	2	5	0	0	0	0	0	0	0	4870.43	5132.18	7387.89	8531.94	8358.08
1018	CN(C)C1C2CC3C(O)c4c(Cl)ccc(O)c4C(=C3C(=O)C2(O)C(=C(C(=O)N)C1=O)O)O	1	Positive	0	-2.6714	7.13638	113.294	1	0	0	0	0	0	0	0	1	0	3	0	2	0	0	0	0	0	2	0	61.7587	6	6	53	32	21	0	21	2	8	0	0	0	1	0	0	1	6747.72	6088.24	10130	14237.2	16507.1
1019	CCN(CC)CCO	1	Positive	0	0.2815	0.0792422	34.868	0	0	0	0	0	0	0	0	0	0	0	0	0	0	0	0	0	0	0	0	22.4639	0	0	23	8	15	0	6	1	1	0	0	0	0	0	0	0	1332.99	1315.3	1438.41	1410.57	1184.46
1020	NC1C2CN(CC12)c3nc4N(C=C(C(=O)O)C(=O)c4cc3F)c5ccc(F)cc5F	1	Positive	1	-1.1698	1.36843	103.277	0	0	0	0	0	0	0	0	0	0	0	0	0	0	0	0	0	0	0	0	53.6789	12	12	45	30	15	0	20	4	3	0	0	3	0	0	0	3	5536.03	5705.87	8765.97	9855.48	10102.3
1021	NC(=O)N	1	Positive	0	-0.6277	0.394007	9.9426	0	0	0	0	0	0	0	0	0	0	0	0	0	0	0	0	0	0	0	0	7.42917	0	0	8	4	4	0	1	2	1	0	0	0	0	0	0	0	796.688	585.116	694.853	120.984	4.06426
1022	Oc1cc(O)c2CC(OC(=O)c3cc(O)c(O)c(O)c3)C(Oc2c1)c4cc(O)c(O)c(O)c4	1	Positive	0	-1.6118	2.5979	120.951	0	0	0	0	0	0	0	0	0	0	0	0	0	0	0	0	0	0	0	0	59.5443	18	18	51	33	18	0	22	0	11	0	0	0	0	0	0	0	6007.75	6066.29	9423.83	11344.9	10439.9
1023	OP(=O)(O)C(Cl)(Cl)P(=O)(O)O	1	Positive	4	1.2376	1.53165	37.0664	0	0	0	0	0	0	0	0	0	0	0	0	0	0	0	0	0	0	0	0	20.8592	0	0	15	11	4	0	1	0	6	0	2	0	2	0	0	2	6116.29	4633.43	9421.83	9956.71	2716.5
1024	[O-][N+](=O)c1cnc(s1)N2CCNC2=O	1	Positive	0	0.6003	0.36036	44.8828	0	0	0	0	0	0	0	0	0	0	0	0	0	0	0	0	0	0	0	0	24.2668	5	5	20	14	6	0	6	4	3	1	0	0	0	0	0	0	3452.21	3119.59	4909.06	4342.82	3783.48
1025	CCC=CCC=CCC=CCC=CCC=CCCCC(=O)O	1	Positive	1	2.1145	4.47111	98.9968	0	0	0	0	0	0	0	0	0	0	0	0	0	0	0	0	0	0	0	0	56.8078	0	0	52	22	30	0	20	0	2	0	0	0	0	0	0	0	3427.7	3492.58	3926.22	3586.65	3385.87
1026	CN1CC(=O)N2C(Cc3c([nH]c4ccccc34)C2c5ccc6OCOc6c5)C1=O	1	Positive	0	-1.3367	1.78677	113.381	1	0	0	0	0	0	0	0	2	0	0	0	0	0	0	0	0	0	0	0	57.8971	15	16	48	29	19	0	22	3	4	0	0	0	0	0	0	0	4805.58	5616.22	8808.44	9744.02	9605.56
1027	CN(C)c1ccc2nc3ccc(cc3[s+]c2c1)N(C)C	1	Positive	0	0.4279	0.183098	87.8426	0	0	0	0	0	0	0	0	0	0	0	0	0	0	0	0	0	0	0	0	46.3623	14	16	38	20	18	0	16	3	0	1	0	0	0	0	0	0	3942.95	4065.15	6098.38	6807.78	5616.15
1028	OS(=O)CNc1ccc(cc1)S(=O)(=O)c2ccc(NCS(=O)O)cc2	1	Positive	2	-1.5104	2.28131	105.818	0	0	0	0	0	0	0	0	0	0	0	0	0	0	0	0	0	0	0	0	51.0207	12	12	41	25	16	0	14	2	6	3	0	0	0	0	0	0	7047.69	7227.76	8075.1	8171.35	7442.74
1029	CN(C)CCCOc1nn(Cc2ccccc2)c3ccccc13	1	Positive	0	2.0137	4.05499	100.585	0	0	0	0	0	0	0	0	0	0	0	0	0	0	0	0	0	0	0	0	52.8782	15	16	46	23	23	0	19	3	1	0	0	0	0	0	0	0	3608.94	4176.64	5650.74	5622.82	5163.9
1030	CCC=CCC	1	Positive	0	-0.0056	3.136e-05	27.9392	0	0	0	0	0	0	0	0	0	0	0	0	0	0	0	0	0	0	0	0	18.5615	0	0	18	6	12	0	6	0	0	0	0	0	0	0	0	0	877.777	866.606	803.113	619.565	443.974
1031	NCCCCC(NC(CCc1ccccc1)C(=O)O)C(=O)N2CCCC2C(=O)O	1	Positive	2	-3.1906	10.1799	100.866	3	0	0	0	0	0	0	0	3	0	0	1	0	1	0	0	0	0	0	0	64.9406	6	6	60	29	31	0	21	3	5	0	0	0	0	0	0	0	4929.47	5100.66	7147.58	7700.23	7932.11
1032	CN1CC(C=C2C1Cc3c[nH]c4cccc2c34)C(=O)NC5(C)OC6(O)C7CCCN7C(=O)C(Cc8ccccc8)N6C5=O	1	Positive	0	-0.997	0.994009	163.301	2	0	0	0	0	2	0	0	2	0	0	0	0	0	0	0	0	0	0	0	90.9278	15	16	78	43	35	0	33	5	5	0	0	0	0	0	0	0	7057.1	8244.06	13575.9	15799.1	16482.2
1033	CCN(CC)CCCN(C1Cc2ccccc2C1)c3ccccc3	1	Positive	0	2.5102	6.3011	110.041	0	0	0	0	0	0	0	0	0	0	0	0	0	0	0	0	0	0	0	0	60.9238	12	12	54	24	30	0	22	2	0	0	0	0	0	0	0	0	3596.68	4257.92	5793.98	5984.22	5681.84
1034	COc1ccc2CC3C4C=CC(O)C5Oc1c2C45CCN3C	1	Positive	0	-0.19	0.0361	88.0003	0	0	0	0	0	0	0	0	0	0	0	0	0	0	0	0	0	0	0	0	49.1887	6	6	43	22	21	0	18	1	3	0	0	0	0	0	0	0	3582.19	4320.56	7027.71	8910.21	8637.13
1035	CC(C)c1ccc2Oc3nc(N)c(cc3C(=O)c2c1)C(=O)O	1	Positive	1	0.5577	0.311029	81.2319	0	0	0	0	0	0	0	0	0	0	0	0	0	0	0	0	0	0	0	0	42.9031	12	12	36	22	14	0	16	2	4	0	0	0	0	0	0	0	3738.71	3951.3	6093.45	6991.9	6612.13
1036	COc1ccc(cc1)C(=O)Nc2ccccc2CCC3CCCCN3C	1	Positive	0	-0.1775	0.0315063	106.101	0	0	0	0	0	0	0	0	0	0	0	0	0	0	0	0	0	0	0	0	61.1942	12	12	54	26	28	0	22	2	2	0	0	0	0	0	0	0	4106.59	4643.98	6358.94	6800.5	5919.3
1037	COC(=C1C(C(=C(C)N=C1C)C(=O)OCCN(C)Cc2ccccc2)c3cccc(c3)[N+](=O)[O-])O	1	Positive	0	3.0367	9.22155	138.279	0	0	0	0	0	0	0	0	0	0	0	0	0	0	0	0	0	0	0	0	73.209	12	12	64	35	29	0	26	3	6	0	0	0	0	0	0	0	5904.73	6283.81	8826.02	10043.2	11268
1038	NC(C(=O)Cl)c1ccccc1	1	Positive	0	0.6629	0.439436	48.3584	1	0	0	0	0	0	0	0	1	0	0	0	0	0	0	0	0	0	0	0	23.4963	6	6	19	11	8	0	8	1	1	0	0	0	1	0	0	1	2871.11	2041.19	3004.61	2960.81	2324.84
1039	CN1CCN(CC1)C2=Nc3ccccc3Oc4ccc(Cl)cc24	1	Positive	0	1.1707	1.37054	101.152	0	0	0	0	0	0	0	0	0	0	0	0	0	0	0	0	0	0	0	0	49.9643	12	12	41	23	18	0	18	3	1	0	0	0	1	0	0	1	4716.3	4537.91	6764.93	7755.86	6880.43
1040	CN(C)C(=O)c1cc2cnc(Nc3ccc(cn3)N4CCNCC4)nc2n1C5CCCC5	1	Positive	0	-2.9756	8.8542	120.022	0	0	0	0	0	0	0	0	0	0	0	0	0	0	0	0	0	0	0	0	70.0858	15	16	62	32	30	0	23	8	1	0	0	0	0	0	0	0	5174.09	6064.15	8866.74	9230.34	9101.25
1041	CCOC(=O)C(CCc1ccccc1)NC(C)C(=O)N2CCCC2C(=O)O	1	Positive	1	-1.0356	1.07247	98.1582	3	0	0	0	0	0	0	0	3	0	0	1	0	0	0	0	0	0	0	0	60.0802	6	6	55	27	28	0	20	2	5	0	0	0	0	0	0	0	4585.96	4791.69	6780.07	7287.47	7356.41
1042	CCNC1CN(CCCOC)S(=O)(=O)c2sc(cc12)S(=O)(=O)N	1	Positive	0	-0.9469	0.89662	86.6278	0	0	0	0	0	0	0	0	0	0	0	0	0	0	0	0	0	0	0	0	51.1327	5	5	44	23	21	0	12	3	5	3	0	0	0	0	0	0	6704.47	6961.81	9866.12	10604.7	9540.97
1043	CCCCNc1ccc(cc1)C(=O)OCCOCCOCCOCCOCCOCCOCCOCCOCCOC	1	Positive	0	-1.3394	1.79399	160.177	0	0	0	0	0	0	0	0	0	0	0	0	0	0	0	0	0	0	0	0	98.062	6	6	95	42	53	0	30	1	11	0	0	0	0	0	0	0	7393.62	7756.63	9032.45	9263.3	8567.02
1044	CCCCC(CC)COC(=O)C=CC(=O)OCC(CC)CCCC	0	Negative	0	-1.5284	2.33601	87.7498	0	0	0	0	0	0	0	0	0	0	0	0	0	0	0	0	0	0	0	0	62.4125	0	0	60	24	36	0	20	0	4	0	0	0	0	0	0	0	3945.73	4041.33	5050.75	5275.38	5269.19
1045	OCC#C	0	Negative	0	0.3162	0.0999824	15.041	0	0	0	0	0	0	0	0	0	0	0	0	0	0	0	0	0	0	0	0	8.74917	0	0	8	4	4	0	3	0	1	0	0	0	0	0	0	0	692.825	533.14	418.127	242.624	30.2662
1046	CCCCCCCCCCCCCCCC(=O)OC1CC(N(C1)C(=O)CCCCCCCCCCCCCCC)C(=O)O	0	Negative	1	-8.7654	76.8322	131.894	1	0	0	0	0	0	0	0	1	0	0	1	0	0	0	0	0	0	0	0	116.239	0	0	112	43	69	0	37	1	5	0	0	0	0	0	0	0	6883.92	7402.09	9460.26	9693.22	10063.1
1047	c1ccc2cc3ccccc3cc2c1	0	Negative	0	2.4922	6.21106	67.3498	0	0	0	0	0	0	0	0	0	0	0	0	0	0	0	0	0	0	0	0	31.3079	14	16	24	14	10	0	14	0	0	0	0	0	0	0	0	0	2029.86	2429.3	3415.95	3374.64	2391.04
1048	BrCC=C	0	Negative	0	1.6079	2.58534	23.4585	0	0	0	0	0	0	0	0	0	0	0	0	0	0	0	0	0	0	0	0	11.664	0	0	9	4	5	0	3	0	0	0	0	0	0	1	0	1	6822.52	1308.79	1339.75	1092.76	165.151
1049	CCCCCCC(O)CCCCCCCCCCC(=O)NCCNC(=O)CCCCCCCCCCC(O)CCCCCC	0	Negative	0	-10.1596	103.217	138.653	0	0	0	0	0	0	0	0	0	0	0	0	0	0	0	0	0	0	0	0	122.964	0	0	120	44	76	0	38	2	4	0	0	0	0	0	0	0	6975.52	7423.05	9001.45	9072.2	8901.72
1050	CC(=O)C(N=Nc1ccc(cc1)C(=O)Nc2ccc(cc2)C(=O)N)C(=O)Nc3ccc4[nH]c(O)nc4c3	0	Negative	0	-0.8049	0.647864	134.461	2	0	0	0	0	0	0	0	2	0	0	0	0	0	0	0	0	0	0	0	69.7127	21	22	58	37	21	0	25	7	5	0	0	0	0	0	0	0	6281.15	6594.04	9630.99	10083	9361.09
1051	CCCCCCOC(=O)c1ccccc1O	0	Negative	0	-0.5355	0.28676	59.8902	0	0	0	0	0	0	0	0	0	0	0	0	0	0	0	0	0	0	0	0	37.2883	6	6	34	16	18	0	13	0	3	0	0	0	0	0	0	0	2661.63	2721.77	3495.82	3609.11	3332.07
1052	CC1CCC(CC1=C)C(=C)C	0	Negative	0	2.3255	5.40795	48.3526	0	0	0	0	0	0	0	0	0	0	0	0	0	0	0	0	0	0	0	0	31.3623	0	0	29	11	18	0	11	0	0	0	0	0	0	0	0	0	1605.19	1804.83	2514.14	2601.94	1793
1053	CC(C)(C)OC(=O)N1CC(F)CC1C(=O)N	0	Negative	0	0.3106	0.0964724	50.9518	1	0	0	0	0	0	0	0	1	0	0	1	0	0	0	0	0	0	0	0	34.0985	0	0	33	16	17	0	10	2	3	0	0	1	0	0	0	1	2981.15	2889.49	4596.84	4302.51	4507.35
1054	CCOC(=O)OCCOc1cc(O)c2C(=O)c3ccccc3C(=O)c2c1N	0	Negative	0	-0.0283	0.00080089	100.883	0	0	0	0	0	0	0	0	0	0	0	0	0	0	0	0	0	0	0	0	51.4895	12	12	44	27	17	0	19	1	7	0	0	0	0	0	0	0	4746.26	4900.5	7195.02	8451.36	8795.67
1055	CNc1ccc(C=Cc2ccc(Nc3nc(Nc4ccc(cc4)S(=O)(=O)O)nc(n3)N5CCOCC5)cc2S(=O)(=O)O)c(c1)S(=O)(=O)O	0	Negative	3	-2.2575	5.09631	184.434	0	0	0	0	0	0	0	0	0	0	0	0	0	0	0	0	0	0	0	0	93.037	24	24	77	48	29	0	28	7	10	3	0	0	0	0	0	0	11085.4	12366.7	15472.1	15806.5	16142.7
1056	Nc1ccc(cc1)S(=O)(=O)O	0	Negative	1	-0.7816	0.610899	44.7527	0	0	0	0	0	0	0	0	0	0	0	0	0	0	0	0	0	0	0	0	21.6336	6	6	18	11	7	0	6	1	3	1	0	0	0	0	0	0	2864.64	3050.47	3471.01	2976.95	2023.09
1057	CCCCOC(=O)Cl	0	Negative	0	0.3998	0.15984	28.8632	0	0	0	0	0	0	0	0	0	0	0	0	0	0	0	0	0	0	0	0	18.5851	0	0	17	8	9	0	5	0	2	0	0	0	1	0	0	1	2499.1	1544.04	2211	1278.3	1185.27
1058	OC1COC(O)C(O)C1O	0	Negative	0	-2.0027	4.01081	29.9609	0	0	0	0	0	0	0	0	0	0	0	0	0	0	0	0	0	0	0	0	19.4779	0	0	20	10	10	0	5	0	5	0	0	0	0	0	0	0	2011.32	1867.19	2833.8	3305.88	1765.96
1059	OC(=O)CCCCCCCCCCCCCCC(=O)NC(CCC(=O)ON1C(=O)CCC1=O)C(=O)O	0	Negative	2	-5.6909	32.3863	104.474	1	0	0	0	0	0	0	1	1	0	0	0	0	0	0	0	0	0	0	0	80.0897	0	0	76	36	40	0	25	2	9	0	0	0	0	0	0	0	6343.35	6294.67	8569.74	8583.29	7959.04
1060	BrCBr	0	Negative	0	1.4959	2.23772	22.0715	0	0	0	0	0	0	0	0	0	0	0	0	0	0	0	0	0	0	0	0	9.19359	0	0	5	3	2	0	1	0	0	0	0	0	0	2	0	2	12915.6	1943.67	6707.84	0	0
1061	CCCOc1cccc(c1)C(=O)O	0	Negative	1	0.142	0.020164	51.4243	0	0	0	0	0	0	0	0	0	0	0	0	0	0	0	0	0	0	0	0	28.0075	6	6	25	13	12	0	10	0	3	0	0	0	0	0	0	0	2222.74	2216.34	2914.69	2810.02	2338.34
1062	ClC(Cl)(Cl)Cl	0	Negative	0	3.5846	12.8494	26.849	0	0	0	0	0	0	0	0	0	0	0	0	0	0	0	0	0	0	0	0	10.48	0	0	5	5	0	0	1	0	0	0	0	0	4	0	0	4	5171.07	1703.16	7540.22	0	0
1063	CCCCCCCCCC	0	Negative	0	-2.2014	4.84616	35.0902	0	0	0	0	0	0	0	0	0	0	0	0	0	0	0	0	0	0	0	0	32.2694	0	0	32	10	22	0	10	0	0	0	0	0	0	0	0	0	1464.99	1564.73	1628.41	1462.13	1265.38
1064	CCCCN(CCCC)C(=O)NCCCCCCN1C(=O)N(CCCCCCNC(=O)N(CCCC)CCCC)C1=O	0	Negative	0	-5.7982	33.6191	142.648	0	0	0	0	0	0	0	0	0	0	0	0	0	0	0	0	0	0	0	0	107.469	0	0	104	42	62	0	32	6	4	0	0	0	0	0	0	0	6880.5	7388.94	9335.7	10034.6	10376.9
1065	N(c1ccccc1)c2ccccc2	0	Negative	0	1.4928	2.22845	63.867	0	0	0	0	0	0	0	0	0	0	0	0	0	0	0	0	0	0	0	0	29.5547	12	12	24	13	11	0	12	1	0	0	0	0	0	0	0	0	1938.54	2202.84	2814.74	2470.77	1777.19
1066	Cc1cn(nc1C)C(CC(=O)O)C(=O)O	0	Negative	2	-0.2912	0.0847974	51.0784	1	0	0	1	0	0	0	0	1	0	0	0	0	0	0	0	0	0	0	0	29.2495	5	5	27	15	12	0	9	2	4	0	0	0	0	0	0	0	2726.83	2632.74	3853.3	3683.94	3718.69
1067	COC(=O)c1ccc(O)cc1	0	Negative	0	0.6559	0.430205	43.3296	0	0	0	0	0	0	0	0	0	0	0	0	0	0	0	0	0	0	0	0	21.8203	6	6	19	11	8	0	8	0	3	0	0	0	0	0	0	0	1930.15	1879.38	2483.39	2426.63	1676
1068	Oc1c(cc2ccccc2c1N=Nc3cc(Cl)ccc3Cl)C(=O)Nc4ccccc4	0	Negative	0	2.7581	7.60712	126.307	0	0	0	0	0	0	0	0	0	0	0	0	0	0	0	0	0	0	0	0	59.7459	22	23	45	30	15	0	23	3	2	0	0	0	2	0	0	2	6947.24	5755.03	8552.66	9823.79	9097.33
1069	Cc1nc(Nc2ccc(cc2)S(=O)(=O)O)nc(n1)N3CCOCC3	0	Negative	1	-1.9498	3.80172	89.4209	0	0	0	0	0	0	0	0	0	0	0	0	0	0	0	0	0	0	0	0	47.5835	12	12	41	24	17	0	14	5	4	1	0	0	0	0	0	0	5069.67	5669.03	7316.03	6905.39	6169.77
1070	c1ccc(cc1)c2ccc(cc2)c3ccccc3	0	Negative	0	3.4278	11.7498	87.987	0	0	0	0	0	0	0	0	0	0	0	0	0	0	0	0	0	0	0	0	41.0151	18	20	32	18	14	0	18	0	0	0	0	0	0	0	0	0	2610.98	3054.78	4089.87	4052.62	3355.51
1071	OCC1OC(OC2C(O)C(O)OC(CO)C2O)C(O)C(O)C1O	0	Negative	0	-4.2603	18.1502	68.3367	0	0	0	0	0	0	0	0	0	0	0	0	0	0	0	0	0	0	0	0	44.6114	0	0	45	23	22	0	12	0	11	0	0	0	0	0	0	0	4569.17	4431.45	6949.73	9183.13	7920.03
1072	ClC(Cl)(Cl)C(Cl)(Cl)Cl	0	Negative	0	3.3764	11.4001	41.878	0	0	0	0	0	0	0	0	0	0	0	0	0	0	0	0	0	0	0	0	16.6	0	0	8	8	0	0	2	0	0	0	0	0	6	0	0	6	7828.74	2699	10095	11310.3	0
1073	CC1(C)CC(COS(=O)(=O)C)C(=O)O1	0	Negative	0	0.1418	0.0201072	48.9474	0	0	0	0	0	0	0	0	0	0	0	0	0	0	0	0	0	0	0	0	30.3251	0	0	28	14	14	0	8	0	5	1	0	0	0	0	0	0	3476.02	3727.6	4614.52	3481.88	3181.18
1074	COC(=O)c1ccc2c(cn(C)c2c1)C3CCCC3	0	Negative	0	0.0724	0.00524176	74.2962	0	0	0	0	0	0	0	0	0	0	0	0	0	0	0	0	0	0	0	0	43.5331	9	10	38	19	19	0	16	1	2	0	0	0	0	0	0	0	3035.66	3475.2	5037.15	5083.4	4829.37
1075	FC(F)(F)C(F)(F)C(F)(F)C(F)(F)C(F)(F)C(F)(F)CCOC(=O)C(=C)Cl	0	Negative	0	4.2648	18.1885	58.5535	0	0	0	0	0	0	0	0	0	0	0	0	0	0	0	0	0	0	0	0	34.3858	0	0	33	27	6	0	11	0	2	0	0	13	1	0	0	14	8053.85	5339.77	11106.2	15926.7	13150.8
1076	CCC(C)C1N(C(C(=O)N2CCOCC2)c3coc(C)n3)C(=O)C(NC1=O)C4Cc5ccccc5C4	0	Negative	0	-1.6612	2.75959	132.795	3	0	0	0	0	0	0	0	3	0	3	0	0	0	0	0	0	0	4	0	78.601	11	11	70	36	34	0	27	4	5	0	0	0	0	0	0	0	5994.3	6759.26	10182.9	11474.8	12806
1077	CC(=O)OC(C)(C)C1CC=C(C)C(=O)C1	0	Negative	0	0.9544	0.910879	57.6481	0	0	0	0	0	0	0	0	0	0	0	0	0	0	0	0	0	0	0	0	35.5283	0	0	33	15	18	0	12	0	3	0	0	0	0	0	0	0	2517.36	2573.49	3937.72	4012.91	3669.6
1078	Cc1cccc(Nc2cc3c(nc4ccc(cc4[n+]3c5ccccc5)N(CCO)CCO)c6ccccc26)c1	0	Negative	0	0.171	0.029241	172.482	0	0	0	0	0	0	0	0	0	0	0	0	0	0	0	0	0	0	0	0	84.7546	30	34	70	39	31	0	33	4	2	0	0	0	0	0	0	0	6088.93	7068.53	10193.1	11728.4	12254.9
1079	CCCCCCCCCCCCCC(=O)OC(C)C	0	Negative	0	-3.1208	9.73939	63.9625	0	0	0	0	0	0	0	0	0	0	0	0	0	0	0	0	0	0	0	0	54.195	0	0	53	19	34	0	17	0	2	0	0	0	0	0	0	0	2998.97	3152.09	3796.1	3468.14	3410.18
1080	CCN(CC)CCCNc1nc(NCCCN(CC)CC)nc(Nc2ccc3c(O)c(N=Nc4ccc5[nH]c(O)nc5c4)c(cc3c2)S(=O)(=O)O)n1	0	Negative	1	-1.4143	2.00024	195.506	0	0	0	0	0	0	0	0	0	0	0	0	0	0	0	0	0	0	0	0	110.622	25	27	98	52	46	0	34	12	5	1	0	0	0	0	0	0	9613.76	10725.7	14474.3	15386.2	15956.6
1081	COC(=O)c1cc(cc(c1)C(=O)OC)N=NC(C(=O)C)C(=O)Nc2ccc3[nH]c(O)nc3c2	0	Negative	0	-0.4695	0.22043	113.271	2	0	0	0	0	0	0	0	2	0	0	0	0	0	0	0	0	0	0	0	60.7431	15	16	52	33	19	0	21	5	7	0	0	0	0	0	0	0	5821.61	5962.15	8617.13	9267.74	8984.32
1082	CC1=CC(=O)CC(C)(C)C1	0	Negative	0	1.9489	3.79821	42.6464	0	0	0	0	0	0	0	0	0	0	0	0	0	0	0	0	0	0	0	0	25.9771	0	0	24	10	14	0	9	0	1	0	0	0	0	0	0	0	1568.57	1660.04	2500.97	2275.91	1819.24
1083	ClC=C	0	Negative	0	1.002	1.004	14.7774	0	0	0	0	0	0	0	0	0	0	0	0	0	0	0	0	0	0	0	0	7.70038	0	0	6	3	3	0	2	0	0	0	0	0	1	0	0	1	1548.28	606.375	498.861	73.4993	0
1084	CCN1C(=O)C(=NNc2ccc(N=Nc3cc(OCCO)c(cc3OCCO)N=Nc4c(O)c5c(O)cc(cc5cc4S(=O)(=O)O)S(=O)(=O)O)c(c2)S(=O)(=O)O)C(=C(C(=O)N)C1=O)C	0	Negative	3	-4.4943	20.1987	220.625	0	0	0	0	0	0	0	0	0	0	0	0	0	0	0	0	0	0	0	0	116.207	22	23	98	64	34	0	35	8	18	3	0	0	0	0	0	0	14344.3	15218.6	19834.3	23096.5	25736.2
1085	CC(=O)c1cc(cc2c1CCC2(C)C)C(C)(C)C	0	Negative	0	2.9623	8.77522	79.3281	0	0	0	0	0	0	0	0	0	0	0	0	0	0	0	0	0	0	0	0	46.725	6	6	42	18	24	0	17	0	1	0	0	0	0	0	0	0	2732.84	3079.49	4951.52	5323.66	4807.98
1086	CCOC(=O)C(F)F	0	Negative	0	0.8708	0.758293	21.8454	0	0	0	0	0	0	0	0	0	0	0	0	0	0	0	0	0	0	0	0	13.7588	0	0	14	8	6	0	4	0	2	0	0	2	0	0	0	2	1816.97	1394.04	1941.3	1807.46	897.704
1087	CC(C)(O)C(=O)c1ccccc1	0	Negative	0	1.0778	1.16165	51.4143	0	0	0	0	0	0	0	0	0	0	0	0	0	0	0	0	0	0	0	0	27.2055	6	6	24	12	12	0	10	0	2	0	0	0	0	0	0	0	1966.77	1976.27	2903.91	2942.88	2136.67
1088	O=C1CCCCO1	0	Negative	0	-0.6207	0.385268	21.3763	0	0	0	0	0	0	0	0	0	0	0	0	0	0	0	0	0	0	0	0	15.7383	0	0	15	7	8	0	5	0	2	0	0	0	0	0	0	0	1241.39	1250.41	1615.33	1119.26	369.697
1089	Cc1ccc(C(=O)O)c(Oc2ccccc2CC(=O)O)c1C	0	Negative	2	1.8159	3.29749	87.2977	0	0	0	0	0	0	0	0	0	0	0	0	0	0	0	0	0	0	0	0	44.5987	12	12	38	22	16	0	17	0	5	0	0	0	0	0	0	0	3748.59	3807.23	5520.74	6044.17	6045.14
1090	CC(C)(C)O	0	Negative	0	0.5733	0.328673	22.0651	0	0	0	0	0	0	0	0	0	0	0	0	0	0	0	0	0	0	0	0	14.5099	0	0	15	5	10	0	4	0	1	0	0	0	0	0	0	0	843.185	750.047	1139.5	399.392	36.5783
1091	CCCCNS(=O)(=O)c1ccccc1	0	Negative	0	-0.493	0.243049	57.8592	0	0	0	0	0	0	0	0	0	0	0	0	0	0	0	0	0	0	0	0	33.2059	6	6	29	14	15	0	10	1	2	1	0	0	0	0	0	0	3193.86	3510.23	4091.52	3998.56	3373.26
1092	CCCOc1ccc2C(C(C(=O)N3C(C(C)N(C)C3=O)c4ccccc4)C(O)(c5ccc(OC)cc5OCc6ccccc6)c2c1)c7ccc8OCOc8c7	0	Negative	0	1.1434	1.30736	225.846	0	0	0	0	0	0	0	0	0	0	0	0	0	0	0	0	0	0	0	0	117.155	30	30	99	55	44	0	45	2	8	0	0	0	0	0	0	0	8976.73	10247.6	15444.4	17999.4	20044.7
1093	O=C(OC1CCCCC1)c2ccccc2C(=O)OC3CCCCC3	0	Negative	0	-2.1508	4.62594	77.0108	0	0	0	0	0	0	0	0	0	0	0	0	0	0	0	0	0	0	0	0	55.7446	6	6	50	24	26	0	20	0	4	0	0	0	0	0	0	0	3935.57	4353.05	6183.57	6426.28	6231.39
1094	CCCCN(CCCC)C(=S)SCSC(=S)N(CCCC)CCCC	0	Negative	0	0.6997	0.48958	116.424	0	0	0	0	0	0	0	0	0	0	0	0	0	0	0	0	0	0	0	0	72.5781	0	0	63	25	38	0	19	2	0	4	0	0	0	0	0	0	7283.4	5511.1	8758.16	8209.32	10268.6
1095	CCCCOC(=O)C(C)C	0	Negative	0	0.1301	0.016926	37.8124	0	0	0	0	0	0	0	0	0	0	0	0	0	0	0	0	0	0	0	0	26.3527	0	0	26	10	16	0	8	0	2	0	0	0	0	0	0	0	1682.31	1635.79	2008.85	1949.07	1359.79
1096	Cc1c(C#N)sc(N)c1C#N	0	Negative	0	0.659	0.434281	45.4804	0	0	0	0	0	0	0	0	0	0	0	0	0	0	0	0	0	0	0	0	21.854	5	5	16	11	5	0	7	3	0	1	0	0	0	0	0	0	2631.36	2205	3327.71	3255.71	2245.75
1097	CC(=CCCC=O)CCCC(C)(C)O	0	Negative	0	1.176	1.38298	58.4569	0	0	0	0	0	0	0	0	0	0	0	0	0	0	0	0	0	0	0	0	37.3934	0	0	36	14	22	0	12	0	2	0	0	0	0	0	0	0	2265.46	2241.61	2929.71	2573.53	2231.84
1098	CNCC(O)C(O)C(O)C(O)CO	0	Negative	0	-2.798	7.8288	44.8357	0	0	0	0	0	0	0	0	0	0	0	0	0	0	0	0	0	0	0	0	28.7655	0	0	30	13	17	0	7	1	5	0	0	0	0	0	0	0	2503.16	2246.55	3021.51	3850.89	3331.07
1099	CC(Cl)COP(=O)(OCC(C)Cl)OC(C)CCl	0	Negative	0	2.1717	4.71628	69.8819	0	0	0	0	0	0	0	0	0	0	0	0	0	0	0	0	0	0	0	0	41.2203	0	0	35	17	18	0	9	0	4	0	1	0	3	0	0	3	7070.02	4919.57	6472.29	6588.1	7459.58
1100	[O-][N+](=O)c1ccc(Cl)cc1	0	Negative	0	1.9854	3.94181	38.8897	0	0	0	0	0	0	0	0	0	0	0	0	0	0	0	0	0	0	0	0	18.1112	6	6	14	10	4	0	6	1	2	0	0	0	1	0	0	1	2834.48	1956.24	2790.79	2588.1	1577.36
1101	CCOC(=O)CC(=O)c1cc(F)c(Cl)nc1Cl	0	Negative	0	1.6976	2.88185	62.2343	0	0	0	0	0	0	0	0	0	0	0	0	0	0	0	0	0	0	0	0	31.3573	6	6	25	17	8	0	10	1	3	0	0	1	2	0	0	3	5289.21	3435.87	5323.21	6195.46	6375.38
1102	CC(C)c1ccc2c(CCC3C(C)(CCCC23C)C(=O)O)c1	0	Negative	1	1.718	2.95152	90.7671	0	0	0	0	0	0	0	0	0	0	0	0	0	0	0	0	0	0	0	0	55.4742	6	6	50	22	28	0	20	0	2	0	0	0	0	0	0	0	3425.67	3901.16	6251.63	7809.53	7541.19
1103	CN(C)CCCN1CN(CCCN(C)C)CN(CCCN(C)C)C1	0	Negative	0	-0.0849	0.00720801	101.278	0	0	0	0	0	0	0	0	0	0	0	0	0	0	0	0	0	0	0	0	66.2853	0	0	66	24	42	0	18	6	0	0	0	0	0	0	0	0	3816.61	4402.37	5541.62	5610.84	5384.91
1104	CC(=C)C#N	0	Negative	0	1.1886	1.41277	20.6278	0	0	0	0	0	0	0	0	0	0	0	0	0	0	0	0	0	0	0	0	11.474	0	0	10	5	5	0	4	1	0	0	0	0	0	0	0	0	778.333	661.566	665.63	457.547	76.6917
1105	CC(=O)CC(=O)C	0	Negative	0	-0.473	0.223729	26.09	0	0	0	0	0	0	0	0	0	0	0	0	0	0	0	0	0	0	0	0	15.7383	0	0	15	7	8	0	5	0	2	0	0	0	0	0	0	0	1241.39	1058.24	1329.63	955.197	869.395
1106	CN1CCN(C)CCN(C)CC1	0	Negative	0	0.4161	0.173139	54.0573	0	0	0	0	0	0	0	0	0	0	0	0	0	0	0	0	0	0	0	0	33.1427	0	0	33	12	21	0	9	3	0	0	0	0	0	0	0	0	1908.3	2201.18	2764.83	3009.88	3154.2
1107	CCCCOCCO	0	Negative	0	-1.1043	1.21948	30.0422	0	0	0	0	0	0	0	0	0	0	0	0	0	0	0	0	0	0	0	0	21.4991	0	0	22	8	14	0	6	0	2	0	0	0	0	0	0	0	1391.75	1327.07	1332.1	1167.51	894.886
1108	CC(C)COC(=O)C	0	Negative	0	0.5033	0.253311	30.6961	0	0	0	0	0	0	0	0	0	0	0	0	0	0	0	0	0	0	0	0	20.1655	0	0	20	8	12	0	6	0	2	0	0	0	0	0	0	0	1389.71	1298.83	1621.43	1203.97	847.952
1109	CCCCNC(=O)n1c(NC(=O)OC)nc2ccccc12	0	Negative	0	-0.0596	0.00355216	76.6771	0	0	0	0	0	0	0	0	0	0	0	0	0	0	0	0	0	0	0	0	43.4483	9	10	39	21	18	0	14	4	3	0	0	0	0	0	0	0	3590.68	3803.13	5330.74	5419.91	5750.7
1110	CCCCCOC(=O)C	0	Negative	0	-0.8823	0.778453	31.0618	0	0	0	0	0	0	0	0	0	0	0	0	0	0	0	0	0	0	0	0	23.2591	0	0	23	9	14	0	7	0	2	0	0	0	0	0	0	0	1536.01	1467.31	1694.07	1290.3	1089.57
1111	Cc1ccc(C)c(c1)C(=O)CC(=O)c2cc(C)ccc2C	0	Negative	0	3.7084	13.7522	91.8406	0	0	0	0	0	0	0	0	0	0	0	0	0	0	0	0	0	0	0	0	48.3799	12	12	41	21	20	0	19	0	2	0	0	0	0	0	0	0	3273.28	3511.75	5015.99	5551.53	5240.66
1112	CCOC(=O)C(C)O	0	Negative	0	-0.3045	0.0927203	28.0683	0	0	0	0	0	0	0	0	0	0	0	0	0	0	0	0	0	0	0	0	17.8739	0	0	18	8	10	0	5	0	3	0	0	0	0	0	0	0	1499.39	1326.54	1693.99	1600.88	909.817
1113	CCCCCCCCCCCCCCCC(=O)C(CCCCCCCCCCCCCC)C(=O)NCCO	0	Negative	0	-8.2874	68.681	121.987	0	0	0	0	0	0	0	0	0	0	0	0	0	0	0	0	0	0	0	0	108.021	0	0	105	38	67	0	34	1	3	0	0	0	0	0	0	0	5937.16	6346.63	7543.02	8049.96	8329.04
1114	O=C(OCc1ccccc1)C=Cc2ccccc2	0	Negative	0	2.6972	7.27489	80.7188	0	0	0	0	0	0	0	0	0	0	0	0	0	0	0	0	0	0	0	0	39.0991	12	12	32	18	14	0	16	0	2	0	0	0	0	0	0	0	2834.39	3054.22	3921.53	3577.82	2841.34
1115	CC(C)C1CCC(C)C=C1	0	Negative	0	1.3792	1.90219	44.8281	0	0	0	0	0	0	0	0	0	0	0	0	0	0	0	0	0	0	0	0	29.6023	0	0	28	10	18	0	10	0	0	0	0	0	0	0	0	0	1460.93	1660.57	2249.82	2140.95	1387.46
1116	Nc1ccccc1Cl	0	Negative	0	0.5754	0.331085	39.2218	0	0	0	0	0	0	0	0	0	0	0	0	0	0	0	0	0	0	0	0	17.8408	6	6	14	8	6	0	6	1	0	0	0	0	1	0	0	1	2324.58	1536.28	2175.73	2315.58	866.121
1117	COP(=S)(OC)Oc1cc(Cl)c(Cl)cc1Cl	0	Negative	0	3.0677	9.41078	74.8251	0	0	0	0	0	0	0	0	0	0	0	0	0	0	0	0	0	0	0	0	34.8903	6	6	24	16	8	0	8	0	3	1	1	0	3	0	0	3	7687.47	5295.97	7378.7	8607.07	7673.25
1118	CCCCCCCCNC(=O)Nc1ccc(Cc2ccc(NC(=O)NCCCCCCCC)cc2)cc1	0	Negative	0	-2.6074	6.79853	138.774	0	0	0	0	0	0	0	0	0	0	0	0	0	0	0	0	0	0	0	0	92.5701	12	12	85	37	48	0	31	4	2	0	0	0	0	0	0	0	5817.68	6358.82	8177.95	8147.41	7912.35
1119	OS(=O)(=O)c1ccccc1	0	Negative	1	0.4151	0.172308	41.2029	0	0	0	0	0	0	0	0	0	0	0	0	0	0	0	0	0	0	0	0	19.8668	6	6	16	10	6	0	6	0	3	1	0	0	0	0	0	0	2667.43	2866.1	3133.51	2590.05	1788.27
1120	Cc1c(cc2c(c1[N+](=O)[O-])C(C)(C)CC2(C)C)[N+](=O)[O-]	0	Negative	0	4.1698	17.3872	71.0834	0	0	0	0	0	0	0	0	0	0	0	0	0	0	0	0	0	0	0	0	42.0503	6	6	38	20	18	0	14	2	4	0	0	0	0	0	0	0	3454.25	3614.76	5830.65	6737.28	7450.12
1121	Clc1ccc(Cl)c(Cl)c1	0	Negative	0	2.5095	6.29759	45.1044	0	0	0	0	0	0	0	0	0	0	0	0	0	0	0	0	0	0	0	0	19.1004	6	6	12	9	3	0	6	0	0	0	0	0	3	0	0	3	4638.74	2179.28	3492.97	4460.83	2714.34
1122	Cc1ccccc1NC(=O)c2cc3ccccc3c(N=Nc4ccc(cc4C)[N+](=O)[O-])c2O	0	Negative	0	3.1268	9.77688	128.656	0	0	0	0	0	0	0	0	0	0	0	0	0	0	0	0	0	0	0	0	64.9439	22	23	53	33	20	0	25	4	4	0	0	0	0	0	0	0	5435.58	5868.95	8457.85	9693.93	9201.63
1123	CCCCCCCCC	0	Negative	0	-1.9134	3.6611	32.1786	0	0	0	0	0	0	0	0	0	0	0	0	0	0	0	0	0	0	0	0	29.1759	0	0	29	9	20	0	9	0	0	0	0	0	0	0	0	0	1318.7	1396.25	1434.7	1265.38	1068.62
1124	COC(=O)c1ccccc1O	0	Negative	0	0.6559	0.430205	43.3296	0	0	0	0	0	0	0	0	0	0	0	0	0	0	0	0	0	0	0	0	21.8203	6	6	19	11	8	0	8	0	3	0	0	0	0	0	0	0	1930.15	1879.38	2483.39	2591.57	2166.77
1125	CC1=NN(C(=O)C1)c2cccc(c2)S(=O)(=O)O	0	Negative	1	-0.7274	0.529111	64.5488	0	0	0	0	0	0	0	0	0	0	0	0	0	0	0	0	0	0	0	0	32.5759	6	6	27	17	10	0	10	2	4	1	0	0	0	0	0	0	3896.91	4240.4	5393.07	4954.6	4458.51
1126	BrC(Br)Br	0	Negative	0	2.2286	4.96666	29.7897	0	0	0	0	0	0	0	0	0	0	0	0	0	0	0	0	0	0	0	0	11.5768	0	0	5	4	1	0	1	0	0	0	0	0	0	3	0	3	19299.2	2891.29	19395.6	0	0
1127	ClCC=C	0	Negative	0	1.4634	2.14154	20.475	0	0	0	0	0	0	0	0	0	0	0	0	0	0	0	0	0	0	0	0	10.794	0	0	9	4	5	0	3	0	0	0	0	0	1	0	0	1	1694.58	774.854	716.196	514.016	75.5315
1128	ClCCOCOCCCl	0	Negative	0	1.2323	1.51856	37.5521	0	0	0	0	0	0	0	0	0	0	0	0	0	0	0	0	0	0	0	0	21.4319	0	0	19	9	10	0	5	0	2	0	0	0	2	0	0	2	3756.82	2029.83	2154.29	2119.61	1549.67
1129	CCCCCCCCCCCCCCCC[N+](C)(C)C	0	Negative	0	-5.1061	26.0723	68.4634	0	0	0	0	0	0	0	0	0	0	0	0	0	0	0	0	0	0	0	0	62.5453	0	0	62	20	42	0	19	1	0	0	0	0	0	0	0	0	2979.89	3345.41	3974.8	3657.34	3288.37
1130	Cc1ccccc1O	0	Negative	0	1.2867	1.6556	36.8433	0	0	0	0	0	0	0	0	0	0	0	0	0	0	0	0	0	0	0	0	18.4563	6	6	16	8	8	0	7	0	1	0	0	0	0	0	0	0	1273.95	1302.89	1686.77	1522.81	604.766
1131	CC(C)(C)OC(=O)CC1CC(CC#N)OC2(CCCC2)O1	0	Negative	0	-0.7822	0.611837	67.9818	0	0	0	0	0	0	0	0	0	0	0	0	0	0	0	0	0	0	0	0	49.1378	0	0	46	21	25	0	16	1	4	0	0	0	0	0	0	0	3553.7	3835.76	6031.43	5543.39	5719.03
1132	COC=O	0	Negative	0	-0.0577	0.00332929	13.3408	0	0	0	0	0	0	0	0	0	0	0	0	0	0	0	0	0	0	0	0	7.79117	0	0	8	4	4	0	2	0	2	0	0	0	0	0	0	0	804.529	624.92	483.915	240.592	51.4292
1133	CCCC=CCO	0	Negative	0	0.038	0.001444	30.8575	0	0	0	0	0	0	0	0	0	0	0	0	0	0	0	0	0	0	0	0	19.3635	0	0	19	7	12	0	6	0	1	0	0	0	0	0	0	0	1133.75	1062.79	1025.5	839.963	655.313
1134	CCCC(=O)OCCC(C)C	0	Negative	0	0.0035	1.225e-05	41.5428	0	0	0	0	0	0	0	0	0	0	0	0	0	0	0	0	0	0	0	0	29.4463	0	0	29	11	18	0	9	0	2	0	0	0	0	0	0	0	1828.6	1804.27	2202.56	1948.09	1766
1135	N[n+]1ccccn1	0	Negative	0	-3.1718	10.0603	21.6836	0	0	0	0	0	0	0	0	0	0	0	0	0	0	0	0	0	0	0	0	14.3408	6	6	13	7	6	0	4	3	0	0	0	0	0	0	0	0	1171.74	1238.33	1456.05	991.741	301.421
1136	OC(=O)CCl	0	Negative	1	0.3027	0.0916273	17.3969	0	0	0	0	0	0	0	0	0	0	0	0	0	0	0	0	0	0	0	0	9.30438	0	0	8	5	3	0	2	0	2	0	0	0	1	0	0	1	2060.21	994.723	1174.89	1227.07	37.7657
1137	ClC1C=CC2C1C3(Cl)C(=C(Cl)C2(Cl)C3(Cl)Cl)Cl	0	Negative	0	4.0327	16.2627	75.801	0	0	0	0	0	0	0	0	0	0	0	0	0	0	0	0	0	0	0	0	36.194	0	0	22	17	5	0	10	0	0	0	0	0	7	0	0	7	10244.6	4772.23	10847.1	21250.2	17716.7
1138	CCC=O	0	Negative	0	-0.1063	0.0112997	16.7418	0	0	0	0	0	0	0	0	0	0	0	0	0	0	0	0	0	0	0	0	10.0828	0	0	10	4	6	0	3	0	1	0	0	0	0	0	0	0	694.857	553.335	453.476	280.975	51.4292
1139	CCCCOCCOP(=O)(OCCOCCCC)OCCOCCCC	0	Negative	0	-2.0307	4.12374	93.4415	0	0	0	0	0	0	0	0	0	0	0	0	0	0	0	0	0	0	0	0	66.9289	0	0	65	26	39	0	18	0	7	0	1	0	0	0	0	0	5387.53	5915.02	6611.87	6492.99	6756.71
1140	COC1CCC2(CC1)NC(=O)NC2=O	0	Negative	0	-1.2031	1.44745	42.6276	2	0	0	0	0	0	0	0	1	0	0	0	0	0	0	0	0	0	0	0	29.7811	0	0	28	14	14	0	9	2	3	0	0	0	0	0	0	0	2472.9	2624.98	4042.82	4113.58	3096.56
1141	Nc1c(Cl)c(Cl)nc(C(=O)O)c1Cl	0	Negative	1	0.6258	0.391626	51.6189	0	0	0	0	0	0	0	0	0	0	0	0	0	0	0	0	0	0	0	0	22.9044	6	6	16	13	3	0	6	2	2	0	0	0	3	0	0	3	5543.07	2932.1	4865.64	7362.8	6085.68
1142	FC(F)(Cl)C(F)(F)Cl	0	Negative	0	2.5896	6.70603	22.5388	0	0	0	0	0	0	0	0	0	0	0	0	0	0	0	0	0	0	0	0	10.108	0	0	8	8	0	0	2	0	0	0	0	4	2	0	0	6	4245.69	1908.6	5180.19	5394.43	0
1143	OCC(O)C1OC(=C(O)C1=O)O	0	Negative	0	-1.7367	3.01613	35.7699	0	0	0	0	0	0	0	0	0	0	0	0	0	0	0	0	0	0	0	0	20.7063	0	0	20	12	8	0	6	0	6	0	0	0	0	0	0	0	2409.52	2179.4	3277.69	3770.18	2534.13
1144	CCBr	0	Negative	0	1.2415	1.54132	18.5896	0	0	0	0	0	0	0	0	0	0	0	0	0	0	0	0	0	0	0	0	9.90396	0	0	8	3	5	0	2	0	0	0	0	0	0	1	0	1	6678.26	1164.53	1185.41	247.726	0
1145	COC(=O)C=C	0	Negative	0	0.612	0.374544	22.0605	0	0	0	0	0	0	0	0	0	0	0	0	0	0	0	0	0	0	0	0	12.6448	0	0	12	6	6	0	4	0	2	0	0	0	0	0	0	0	1095.09	937.663	1029.7	815.578	305.581
1146	CC(C)(C)OC(=O)NC(C(=O)O)C12CC3CC(CC(O)(C3)C1)C2	0	Negative	1	-0.0237	0.00056169	80.7891	1	0	0	0	0	0	0	0	1	0	6	0	0	0	0	0	0	0	6	0	53.0334	0	0	50	23	27	0	17	1	5	0	0	0	0	0	0	0	3955.96	4278.89	7303.23	7377.71	7524.21
1147	[O-][N+](=O)c1cccc(c1)[N+](=O)[O-]	0	Negative	0	1.83	3.3489	37.3912	0	0	0	0	0	0	0	0	0	0	0	0	0	0	0	0	0	0	0	0	18.6352	6	6	16	12	4	0	6	2	4	0	0	0	0	0	0	0	2285.91	2146.88	2915.99	2798.42	2278.71
1148	ClCC(Cl)CCl	0	Negative	0	2.2057	4.86511	29.6691	0	0	0	0	0	0	0	0	0	0	0	0	0	0	0	0	0	0	0	0	15.154	0	0	11	6	5	0	3	0	0	0	0	0	3	0	0	3	4207.98	1626.43	2100.77	3631.88	1403.7
1149	ClC(=O)Cl	0	Negative	0	1.3661	1.86623	17.2152	0	0	0	0	0	0	0	0	0	0	0	0	0	0	0	0	0	0	0	0	6.922	0	0	4	4	0	0	1	0	1	0	0	0	2	0	0	2	2913.64	1043.74	2391.03	0	0
1150	CC(=O)CC(=O)Nc1ccc2[nH]c(O)nc2c1	0	Negative	0	-0.8654	0.748917	62.6775	0	0	0	0	0	0	0	0	0	0	0	0	0	0	0	0	0	0	0	0	32.4007	9	10	28	17	11	0	11	3	3	0	0	0	0	0	0	0	2954.57	3025.52	4431.55	3903.81	3619.6
1151	CC1C(O)C(O)C(OC2C(O)C(O)C(OC3C(O)C(O)C(OC4C(O)C(O)C(O)OC4CO)OC3CO)OC2CO)OC1CO	0	Negative	0	-7.11	50.5521	135.736	0	0	0	0	0	0	0	0	0	0	0	0	0	0	0	0	0	0	0	0	89.3789	0	0	89	45	44	0	25	0	20	0	0	0	0	0	0	0	8770.67	8802.94	13946.9	18780	17581.8
1152	Cc1ccc(N=Nc2c(N)nc(N)nc2O)c(c1)S(=O)(=O)O	0	Negative	1	-0.7523	0.565955	71.9758	0	0	0	0	0	0	0	0	0	0	0	0	0	0	0	0	0	0	0	0	40.0695	12	12	34	22	12	0	11	6	4	1	0	0	0	0	0	0	4827.99	5117.87	6623.53	6994.38	6923.25
1153	OC(=O)c1ccccc1NC(=O)CCc2ccc(O)cc2	0	Negative	1	0.6283	0.394761	84.48	0	0	0	0	0	0	0	0	0	0	0	0	0	0	0	0	0	0	0	0	42.4699	12	12	36	21	15	0	16	1	4	0	0	0	0	0	0	0	3543.53	3605.02	5027.65	5066.29	4619.13
1154	C=CC#N	0	Negative	0	0.6355	0.40386	16.2707	0	0	0	0	0	0	0	0	0	0	0	0	0	0	0	0	0	0	0	0	8.38038	0	0	7	4	3	0	3	1	0	0	0	0	0	0	0	0	632.037	493.088	361.947	208.603	28.2381
1155	CCCCC1OC(=O)c2ccccc12	0	Negative	0	0.058	0.003364	52.8387	0	0	0	0	0	0	0	0	0	0	0	0	0	0	0	0	0	0	0	0	32.0591	6	6	28	14	14	0	12	0	2	0	0	0	0	0	0	0	2257.33	2477.16	3513.49	3406.87	2890.26
1156	CCCCCCCCC1CCC(=O)O1	0	Negative	0	-2.3594	5.56677	43.4303	0	0	0	0	0	0	0	0	0	0	0	0	0	0	0	0	0	0	0	0	37.3934	0	0	36	14	22	0	12	0	2	0	0	0	0	0	0	0	2265.46	2429.75	3136.24	2502.56	2065.26
1157	Nc1nc(c2ccc3ccccc3c2)c(N=Nc4cc(c5cc(cc(c5c4)S(=O)(=O)O)S(=O)(=O)O)S(=O)(=O)O)s1	0	Negative	3	0.951	0.904401	151.335	0	0	0	0	0	0	0	0	0	0	0	0	0	0	0	0	0	0	0	0	74.3667	25	28	56	40	16	0	23	4	9	4	0	0	0	0	0	0	10534.2	11251.2	14599	14499.1	16415.3
1158	CCCc1nc(c(C(=O)OCC2=C(C)OC(=O)O2)n1Cc3ccc(cc3)c4ccccc4c5nnnn5C(c6ccccc6)(c7ccccc7)c8ccccc8)C(C)(C)O	0	Negative	2	4.5167	20.4006	251.899	0	0	0	0	0	0	0	0	0	0	0	0	0	0	0	0	0	0	0	0	125.231	40	42	104	60	44	0	48	6	6	0	0	0	0	0	0	0	9682.37	10981.1	16423.1	18253.4	21667.4
1159	CC(C)(CO)COC(=O)C(C)(C)CO	0	Negative	0	0.8515	0.725052	52.8069	0	0	0	0	0	0	0	0	0	0	0	0	0	0	0	0	0	0	0	0	34.1439	0	0	34	14	20	0	10	0	4	0	0	0	0	0	0	0	2486.83	2365.11	3446.37	4069.43	2770.78
1160	O=C1NC(=O)c2ccccc12	0	Negative	0	0.2539	0.0644652	40.8986	0	0	0	0	0	0	0	0	0	0	0	0	0	0	0	0	0	0	0	0	20.118	6	6	16	11	5	0	8	1	2	0	0	0	0	0	0	0	1867.33	1937.46	2876.98	2679.9	1833.22
1161	Nc1cc(C(=O)O)c(N=Nc2ccc(cc2S(=O)(=O)O)S(=O)(=O)CCOS(=O)(=O)O)c(N)c1N=Nc3ccc(cc3)S(=O)(=O)CCOS(=O)(=O)O	0	Negative	4	-4.1099	16.8913	172.851	0	0	0	0	0	0	0	0	0	0	0	0	0	0	0	0	0	0	0	0	91.217	18	18	75	51	24	0	23	6	17	5	0	0	0	0	0	0	14010.3	15134	17854.2	18000.5	19589.6
1162	CCCCCCCCCCC	0	Negative	0	-2.4894	6.19711	38.0018	0	0	0	0	0	0	0	0	0	0	0	0	0	0	0	0	0	0	0	0	35.363	0	0	35	11	24	0	11	0	0	0	0	0	0	0	0	0	1611.29	1733.21	1822.12	1658.89	1462.13
1163	CCCCOCCOC(=O)CCCCC(=O)OCCOCCCC	0	Negative	0	-1.9766	3.90695	82.4602	0	0	0	0	0	0	0	0	0	0	0	0	0	0	0	0	0	0	0	0	59.163	0	0	58	24	34	0	18	0	6	0	0	0	0	0	0	0	4167.11	4208.71	4983.94	4804.49	4600.15
1164	Oc1c(cc2ccccc2c1N=Nc3cc(Cl)ccc3Cl)C(=O)Nc4cc(Cl)c(NC(=O)c5cc6ccccc6c(N=Nc7cc(Cl)ccc7Cl)c5O)cc4Cl	0	Negative	0	4.8502	23.5244	231.09	0	0	0	0	0	0	0	0	0	0	0	0	0	0	0	0	0	0	0	0	107.957	38	40	78	56	22	0	40	6	4	0	0	0	6	0	0	6	15534.2	11399.2	17749.2	21752.4	20874.4
1165	Nc1ccc(C=Cc2ccc(N)cc2S(=O)(=O)O)c(c1)S(=O)(=O)O	0	Negative	2	-1.4866	2.20998	97.3838	0	0	0	0	0	0	0	0	0	0	0	0	0	0	0	0	0	0	0	0	46.7871	12	12	38	24	14	0	14	2	6	2	0	0	0	0	0	0	6017.81	6533.74	7807.6	8005.2	8330.37
1166	COc1ccccc1N	0	Negative	0	-0.2919	0.0852056	41.1491	0	0	0	0	0	0	0	0	0	0	0	0	0	0	0	0	0	0	0	0	20.2231	6	6	18	9	9	0	7	1	1	0	0	0	0	0	0	0	1471.16	1531.14	1904.17	1881.12	1095.59
1167	CC(C)CC(C)OC(=O)C	0	Negative	0	0.7482	0.559803	39.7323	0	0	0	0	0	0	0	0	0	0	0	0	0	0	0	0	0	0	0	0	26.3527	0	0	26	10	16	0	8	0	2	0	0	0	0	0	0	0	1682.31	1635.79	2173.79	1731.09	1804.93
1168	Oc1ccc2ccccc2c1N=Nc3ccc(cc3Cl)[N+](=O)[O-]	0	Negative	0	2.4765	6.13305	88.3034	0	0	0	0	0	0	0	0	0	0	0	0	0	0	0	0	0	0	0	0	42.7139	16	17	33	23	10	0	16	3	3	0	0	0	1	0	0	1	4931.58	4344.64	6337.43	7261.82	6383.41
1169	Cc1cc(ccc1N=Nc2ccc(cc2)N=Nc3c(O)c4c(N)cc(cc4cc3S(=O)(=O)O)S(=O)(=O)O)N=Nc5c(O)c6c(N)cc(cc6cc5S(=O)(=O)O)S(=O)(=O)O	0	Negative	4	-3.0048	9.02882	211.764	0	0	0	0	0	0	0	0	0	0	0	0	0	0	0	0	0	0	0	0	107.045	32	34	85	59	26	0	33	8	14	4	0	0	0	0	0	0	14051.6	15410.4	19545.2	21551.2	23504.9
1170	FC1(F)COC1(F)F	0	Negative	0	1.3443	1.80714	16.2766	0	0	0	0	0	0	0	0	0	0	0	0	0	0	0	0	0	0	0	0	9.64359	0	0	10	8	2	0	3	0	1	0	0	4	0	0	0	4	2134.55	1609.83	3092.84	2608.86	76.6016
1171	Oc1c2ccccc2nc3c(Cl)c4c(O)c5ccccc5nc4c(Cl)c13	0	Negative	0	1.8275	3.33976	112.417	0	0	0	0	0	0	0	0	0	0	0	0	0	0	0	0	0	0	0	0	50.0319	22	26	36	26	10	0	20	2	2	0	0	0	2	0	0	2	6313.18	5211.78	8363.57	11251.9	12374.4
1172	COc1cc(CC=C)ccc1OC(C)C	0	Negative	0	1.1892	1.4142	67.4231	0	0	0	0	0	0	0	0	0	0	0	0	0	0	0	0	0	0	0	0	36.4863	6	6	33	15	18	0	13	0	2	0	0	0	0	0	0	0	2405.66	2573.49	3370.46	3511.41	3266.14
1173	CC(C)C1CCC(C)CC1C(=O)Nc2ccc(CC#N)cc2	0	Negative	0	1.0248	1.05022	90.2492	0	0	0	0	0	0	0	0	0	0	0	0	0	0	0	0	0	0	0	0	53.7786	6	6	48	22	26	0	19	2	1	0	0	0	0	0	0	0	3415.8	3754.69	5278.06	5819.45	5670.04
1174	CC(Cl)Cl	0	Negative	0	1.5407	2.37376	20.6602	0	0	0	0	0	0	0	0	0	0	0	0	0	0	0	0	0	0	0	0	10.5472	0	0	8	4	4	0	2	0	0	0	0	0	2	0	0	2	2806	1044.27	2231.23	217.45	0
1175	O=C1CCCCCN1	0	Negative	0	-1.4524	2.10947	25.4377	0	0	0	0	0	0	0	0	0	0	0	0	0	0	0	0	0	0	0	0	19.7967	0	0	19	8	11	0	6	1	1	0	0	0	0	0	0	0	1328.93	1385.15	1749.52	1783.2	739.497
1176	COC(=O)c1ccccc1OS(=O)(=O)c2ccc(O)cc2	0	Negative	0	0.7729	0.597374	82.9326	0	0	0	0	0	0	0	0	0	0	0	0	0	0	0	0	0	0	0	0	40.3535	12	12	33	21	12	0	14	0	6	1	0	0	0	0	0	0	4595.54	4909.41	6329.78	6826.33	6663.26
1177	CC(=O)C(=CC1C(=CCCC1(C)C)C)C	0	Negative	0	2.8052	7.86915	66.6378	0	0	0	0	0	0	0	0	0	0	0	0	0	0	0	0	0	0	0	0	40.1114	0	0	37	15	22	0	14	0	1	0	0	0	0	0	0	0	2298.02	2478.22	3650.1	4027.31	3357.2
1178	CCCCCCCCCCCCCCCC(=O)NC(C(C)CC)C(=O)O	0	Negative	1	-4.7929	22.9719	83.6279	1	0	0	0	0	0	0	0	1	0	1	0	0	0	0	0	0	0	2	0	70.8981	0	0	69	26	43	0	22	1	3	0	0	0	0	0	0	0	4181.6	4324.89	5417.3	5750.35	5857.63
1179	C=CCOCC1CO1	0	Negative	0	0.3837	0.147226	30.9199	0	0	0	0	0	0	0	0	0	0	0	0	0	0	0	0	0	0	0	0	18.8319	0	0	18	8	10	0	6	0	2	0	0	0	0	0	0	0	1387.68	1466.78	1271.52	1146.75	774.3
1180	CCOc1ccccc1NC(=O)c2cc3ccccc3c(N=Nc4ccc(cc4)C(=O)N)c2O	0	Negative	0	0.9421	0.887552	134.033	0	0	0	0	0	0	0	0	0	0	0	0	0	0	0	0	0	0	0	0	68.0374	22	23	56	34	22	0	26	4	4	0	0	0	0	0	0	0	5581.88	6025.49	8565.37	9742.93	9432.62
1181	OCCC#N	0	Negative	0	-0.3792	0.143793	18.0246	0	0	0	0	0	0	0	0	0	0	0	0	0	0	0	0	0	0	0	0	10.516	0	0	10	5	5	0	3	1	1	0	0	0	0	0	0	0	890.037	713.486	623.702	463.312	266.475
1182	OCC(=O)O	0	Negative	1	-0.9019	0.813424	14.3459	0	0	0	0	0	0	0	0	0	0	0	0	0	0	0	0	0	0	0	0	8.59317	0	0	9	5	4	0	2	0	3	0	0	0	0	0	0	0	1060.5	777.224	914.158	618.817	50.4131
1183	CCCCCCC(O)CC=CCCCCCCCC(=O)NC(C)C	0	Negative	0	-2.9082	8.45763	87.3854	0	0	0	0	0	0	0	0	0	0	0	0	0	0	0	0	0	0	0	0	67.0025	0	0	65	24	41	0	21	1	2	0	0	0	0	0	0	0	3779.34	3964.24	4826.37	4658.89	4566.67
1184	COC(=O)C	0	Negative	0	0.0211	0.00044521	17.4128	0	0	0	0	0	0	0	0	0	0	0	0	0	0	0	0	0	0	0	0	10.8848	0	0	11	5	6	0	3	0	2	0	0	0	0	0	0	0	950.825	793.399	875.359	469.511	121.024
1185	Clc1ccc(Cl)cc1	0	Negative	0	2.1408	4.58302	40.3882	0	0	0	0	0	0	0	0	0	0	0	0	0	0	0	0	0	0	0	0	17.5872	6	6	12	8	4	0	6	0	0	0	0	0	2	0	0	2	3383.05	1765.59	2665.6	2377.78	1044.97
1186	COc1cc(CC#N)c(cc1C(F)(F)F)[N+](=O)[O-]	0	Negative	0	1.8945	3.58913	55.5592	0	0	0	0	0	0	0	0	0	0	0	0	0	0	0	0	0	0	0	0	28.5446	6	6	25	18	7	0	10	2	3	0	0	3	0	0	0	3	3692.87	3236.7	5177.2	5190.02	6013.29
1187	CCCCCCC(O)CCCCCCCCCCC(=O)NCCCCCCNC(=O)CCCCCCCCCCC(O)CCCCCC	0	Negative	0	-11.3116	127.952	150.299	0	0	0	0	0	0	0	0	0	0	0	0	0	0	0	0	0	0	0	0	135.339	0	0	132	48	84	0	42	2	4	0	0	0	0	0	0	0	7560.71	8096.97	9776.28	9855.24	9692.77
1188	CCCCN	0	Negative	0	-1.263	1.59517	20.6562	0	0	0	0	0	0	0	0	0	0	0	0	0	0	0	0	0	0	0	0	15.4747	0	0	16	5	11	0	4	1	0	0	0	0	0	0	0	0	784.429	738.232	673.723	492.207	295.451
1189	FC(Cl)(Cl)C(F)(Cl)Cl	0	Negative	0	2.983	8.89829	32.2084	0	0	0	0	0	0	0	0	0	0	0	0	0	0	0	0	0	0	0	0	13.354	0	0	8	8	0	0	2	0	0	0	0	2	4	0	0	6	6037.22	2303.8	7366.92	8081.72	0
1190	CC(C)C(N)C(=O)O	0	Negative	1	-0.5739	0.329361	29.032	1	0	0	0	0	0	0	0	1	0	0	0	0	0	0	0	0	0	2	0	18.8387	0	0	19	8	11	0	5	1	2	0	0	0	0	0	0	0	1440.63	1270.84	1744.56	1771.31	1115.72
1191	COC1CCCC1	0	Negative	0	-1.2542	1.57302	22.3601	0	0	0	0	0	0	0	0	0	0	0	0	0	0	0	0	0	0	0	0	19.3635	0	0	19	7	12	0	6	0	1	0	0	0	0	0	0	0	1133.75	1250.93	1539.46	1019.98	493.412
1192	ClCBr	0	Negative	0	1.2844	1.64968	19.2549	0	0	0	0	0	0	0	0	0	0	0	0	0	0	0	0	0	0	0	0	8.32359	0	0	5	3	2	0	1	0	0	0	0	0	1	1	0	2	7787.65	1409.73	3066.17	0	0
1193	Cc1cc(c(cc1Cl)N=Nc2c(O)c(cc3ccccc23)C(=O)O)S(=O)(=O)O	0	Negative	2	1.2859	1.65354	105.614	0	0	0	0	0	0	0	0	0	0	0	0	0	0	0	0	0	0	0	0	52.4403	16	17	41	28	13	0	18	2	6	1	0	0	1	0	0	1	6822.71	6369.28	8727.91	10102.9	10099.3
1194	CCOS(=O)(=O)OCC	0	Negative	0	0.345	0.119025	31.323	0	0	0	0	0	0	0	0	0	0	0	0	0	0	0	0	0	0	0	0	19.8159	0	0	19	9	10	0	4	0	4	1	0	0	0	0	0	0	2638.93	2845.64	2883.99	2161.35	1684.67
1195	CNS(=O)(=O)c1cc(OC)c(N)cc1OC	0	Negative	0	-2.0715	4.29111	63.9586	0	0	0	0	0	0	0	0	0	0	0	0	0	0	0	0	0	0	0	0	33.4831	6	6	30	16	14	0	9	2	4	1	0	0	0	0	0	0	3756.71	4006.24	4937.54	5648.42	5493.51
1196	CC1CCCC(O)C1	0	Negative	0	-0.4421	0.195452	29.2246	0	0	0	0	0	0	0	0	0	0	0	0	0	0	0	0	0	0	0	0	22.4571	0	0	22	8	14	0	7	0	1	0	0	0	0	0	0	0	1280.04	1375.53	1864.36	1577.9	864.752
1197	OCC1CO1	0	Negative	0	-0.6416	0.411651	17.006	0	0	0	0	0	0	0	0	0	0	0	0	0	0	0	0	0	0	0	0	10.8848	0	0	11	5	6	0	3	0	2	0	0	0	0	0	0	0	950.825	941.683	696.009	563.145	65.5684
1198	CCOc1ccccc1	0	Negative	0	1.1552	1.33449	41.8931	0	0	0	0	0	0	0	0	0	0	0	0	0	0	0	0	0	0	0	0	21.5499	6	6	19	9	10	0	8	0	1	0	0	0	0	0	0	0	1420.24	1515.25	1804.27	1485.99	975.038
1199	CCCCCCCCCCCC(=O)OCCOCC(OCCO)C1OCC(OCCO)C1OCCO	0	Negative	0	-4.834	23.3676	119.447	0	0	0	0	0	0	0	0	0	0	0	0	0	0	0	0	0	0	0	0	87.1196	0	0	86	36	50	0	26	0	10	0	0	0	0	0	0	0	6361.35	6577.32	8290.87	9075.49	9183.81
1200	Clc1cccc(n1)C(Cl)(Cl)Cl	0	Negative	0	2.5906	6.71121	53.1637	0	0	0	0	0	0	0	0	0	0	0	0	0	0	0	0	0	0	0	0	22.3804	6	6	14	11	3	0	6	1	0	0	0	0	4	0	0	4	6091.64	2797.28	7268.49	4490.43	3744.97
1201	Cc1cccc2[nH]c(S)nc12	0	Negative	0	1.509	2.27708	51.2845	0	0	0	0	0	0	0	0	0	0	0	0	0	0	0	0	0	0	0	0	24.5143	9	10	19	11	8	0	8	2	0	1	0	0	0	0	0	0	2582.48	2186.95	3358.25	2893.62	2124.33
1202	C1CC2OC2CC1C3CO3	0	Negative	0	-0.5307	0.281642	32.7621	0	0	0	0	0	0	0	0	0	0	0	0	0	0	0	0	0	0	0	0	23.6855	0	0	22	10	12	0	8	0	2	0	0	0	0	0	0	0	1678.24	2068.05	2238.03	2202.29	1407.83
1203	C(Oc1ccccc1)C2CO2	0	Negative	0	0.6212	0.385889	46.344	0	0	0	0	0	0	0	0	0	0	0	0	0	0	0	0	0	0	0	0	24.1119	6	6	21	11	10	0	9	0	2	0	0	0	0	0	0	0	1820.47	2043.84	2199.15	1980.52	1323.57
1204	CC(CO)(CO)C(=O)O	0	Negative	1	-0.865	0.748225	29.8955	0	0	0	0	0	0	0	0	0	0	0	0	0	0	0	0	0	0	0	0	18.6759	0	0	19	9	10	0	5	0	4	0	0	0	0	0	0	0	1755.35	1478.84	2080.87	2616.73	1792.11
1205	CCC(=O)Nc1cccc(Nc2cc(c(N)c3C(=O)c4ccccc4C(=O)c23)S(=O)(=O)O)c1	0	Negative	1	-1.5943	2.54179	131.648	0	0	0	0	0	0	0	0	0	0	0	0	0	0	0	0	0	0	0	0	64.1611	18	18	52	33	19	0	23	3	6	1	0	0	0	0	0	0	6489.62	7045.98	9698.51	11263.3	12142.9
1206	n1n[nH]c(n1)c2nn[nH]n2	0	Negative	4	-0.8483	0.719613	33.8398	0	0	0	0	0	0	0	0	0	0	0	0	0	0	0	0	0	0	0	0	13.6536	10	11	12	10	2	0	2	8	0	0	0	0	0	0	0	0	1860.13	2022.63	2577.55	1524.31	1609.91
1207	Nc1c2C(=O)c3ccccc3C(=O)c2c(cc1S(=O)(=O)O)c4cc(c(N)c5C(=O)c6ccccc6C(=O)c45)S(=O)(=O)O	0	Negative	2	-1.7676	3.12441	160.6	0	0	0	0	0	0	0	0	0	0	0	0	0	0	0	0	0	0	0	0	75.9687	24	25	58	42	16	0	28	2	10	2	0	0	0	0	0	0	9063.41	9923.36	13721.3	16901.3	19137.9
1208	Oc1ccccc1[N+](=O)[O-]	0	Negative	0	1.0536	1.11007	35.779	0	0	0	0	0	0	0	0	0	0	0	0	0	0	0	0	0	0	0	0	17.4	6	6	15	10	5	0	6	1	3	0	0	0	0	0	0	0	1834.77	1738.74	2335.65	2300.72	1823.55
1209	CCOc1ccc(Cc2cc(ccc2Cl)C3OC(COC(=O)C)C(OC(=O)C)C(OC(=O)C)C3OC(=O)C)cc1	0	Negative	0	2.0774	4.31559	148.691	0	0	0	0	0	0	0	0	0	0	0	0	0	0	0	0	0	0	0	0	83.2442	12	12	73	40	33	0	29	0	10	0	0	0	1	0	0	1	8033.57	7506.55	11163.4	12391.1	13368.1
1210	CCCCCCCCCCCCCC(=O)Oc1ccccc1C(c2ccccc2)c3ccccc3OC(=O)CCCCCCCCCCCCC	0	Negative	0	-3.5502	12.6039	189.044	0	0	0	0	0	0	0	0	0	0	0	0	0	0	0	0	0	0	0	0	131.27	18	18	119	51	68	0	47	0	4	0	0	0	0	0	0	0	7873.38	8756.68	11311.8	12087.5	13046.7
1211	OCC(O)C(O)C(O)C(O)C(=O)O	0	Negative	1	-2.838	8.05424	38.271	0	0	0	0	0	0	0	0	0	0	0	0	0	0	0	0	0	0	0	0	24.1755	0	0	25	13	12	0	6	0	7	0	0	0	0	0	0	0	2669.55	2235.87	3238.32	4120.7	3419.78
1212	COc1ccccc1NC(=O)C(N=Nc2ccc(cc2OC)[N+](=O)[O-])C(=O)C	0	Negative	0	0.0835	0.00697225	98.6064	2	0	0	0	0	0	0	0	2	0	0	0	0	0	0	0	0	0	0	0	52.8943	12	12	46	28	18	0	18	4	6	0	0	0	0	0	0	0	4935.64	5022.47	6886.93	7933.9	7693.66
1213	CCCCCCCCCC(=O)NCCNC(=O)CCCCCCCCCCC(O)CCCCCC	0	Negative	0	-7.6329	58.2612	112.309	0	0	0	0	0	0	0	0	0	0	0	0	0	0	0	0	0	0	0	0	97.4136	0	0	95	35	60	0	30	2	3	0	0	0	0	0	0	0	5549.18	5879.04	7064.45	7052.36	6878.83
1214	ON1C=CC=CC1=S	0	Negative	0	0.1119	0.0125216	37.8008	0	0	0	0	0	0	0	0	0	0	0	0	0	0	0	0	0	0	0	0	16.936	0	0	13	8	5	0	5	1	1	1	0	0	0	0	0	0	2206.41	1587.26	2244.99	2300.75	784.143
1215	COc1cc(NC(=O)c2cc3ccccc3c(N=Nc4cc(ccc4OC)C(=O)Nc5ccccc5)c2O)c(OC)cc1Cl	0	Negative	0	1.0198	1.03999	178.026	0	0	0	0	0	0	0	0	0	0	0	0	0	0	0	0	0	0	0	0	87.4754	28	29	71	44	27	0	33	4	6	0	0	0	1	0	0	1	8365.44	8168.01	11733.1	14138.2	13977.7
1216	Cc1ccc(cc1[N+](=O)[O-])C(=O)Nc2ccc(cc2)S(=O)(=O)O	0	Negative	1	1.201	1.4424	85.2075	0	0	0	0	0	0	0	0	0	0	0	0	0	0	0	0	0	0	0	0	42.5535	12	12	35	23	12	0	14	2	6	1	0	0	0	0	0	0	4987.93	5239.95	6730.18	6806.69	6092.55
1217	CC(COCC(F)(F)C(F)(F)C(F)(F)F)OC(=O)CC(C(C(=O)OC(C)COCC(F)(F)C(F)(F)C(F)(F)F)S(=O)(=O)O)C(=O)OC(C)COCC(F)(F)C(F)(F)C(F)(F)F	0	Negative	1	4.7721	22.7729	149.62	0	0	0	0	0	0	0	0	0	0	0	0	0	0	0	0	0	0	0	0	91.078	0	0	90	61	29	0	27	0	12	1	0	21	0	0	0	21	15603.8	12838.7	22929.7	28926.6	25614.3
1218	Cc1ccc(c(c1)C(=O)O)n2nccn2	0	Negative	1	2.0334	4.13472	58.5383	0	0	0	0	0	0	0	0	0	0	0	0	0	0	0	0	0	0	0	0	28.5051	11	12	24	15	9	0	10	3	2	0	0	0	0	0	0	0	2552.31	2692.8	3801.61	3527.17	3681.82
1219	Oc1ncnc2ccc(I)cc12	0	Negative	0	0.4906	0.240688	56.2528	0	0	0	0	0	0	0	0	0	0	0	0	0	0	0	0	0	0	0	0	25.766	10	11	17	12	5	0	8	2	1	0	0	0	0	0	1	1	17912.3	3463.77	5721.3	5882.19	4919.05
1220	CC(C)OCCOC(=O)C	0	Negative	0	-0.1599	0.025568	37.9549	0	0	0	0	0	0	0	0	0	0	0	0	0	0	0	0	0	0	0	0	24.0611	0	0	24	10	14	0	7	0	3	0	0	0	0	0	0	0	1791.98	1707.38	2115.16	1570.82	1294.86
1221	COc1cc(c(OC)cc1Cl)[N+](=O)[O-]	0	Negative	0	0.9882	0.976539	52.1767	0	0	0	0	0	0	0	0	0	0	0	0	0	0	0	0	0	0	0	0	25.9023	6	6	22	14	8	0	8	1	4	0	0	0	1	0	0	1	3639.01	2773.32	3902.41	4729.66	4529.37
1222	Oc1ccc2ccccc2c1N=Nc3ccc(cc3[N+](=O)[O-])[N+](=O)[O-]	0	Negative	0	2.3211	5.38751	86.8049	0	0	0	0	0	0	0	0	0	0	0	0	0	0	0	0	0	0	0	0	43.2379	16	17	35	25	10	0	16	4	5	0	0	0	0	0	0	0	4383.01	4535.29	6462.62	7193.4	6752.65
1223	CC(C)(C)C1CCC(=O)CC1	0	Negative	0	1.5671	2.4558	45.2776	0	0	0	0	0	0	0	0	0	0	0	0	0	0	0	0	0	0	0	0	30.4043	0	0	29	11	18	0	10	0	1	0	0	0	0	0	0	0	1716.9	1852.73	2756.23	2677.5	1835.9
1224	OC(CBr)c1ccc(OCc2ccccc2)c(NC=O)c1	0	Negative	0	1.0655	1.13529	92.5258	0	0	0	0	0	0	0	0	0	0	0	0	0	0	0	0	0	0	0	0	45.3847	12	12	37	21	16	0	16	1	3	0	0	0	0	1	0	1	9673.23	4428.57	5766.56	7188.39	6338.17
1225	CC(O)C(N)C(=O)O	0	Negative	1	-1.6062	2.57988	26.6254	1	0	0	0	0	0	0	0	1	0	0	0	0	0	0	1	1	0	0	0	16.5471	0	0	17	8	9	0	4	1	3	0	0	0	0	0	0	0	1550.3	1298.55	1817.12	1840.69	1190.79
1226	CC1(C)CC(CCBr)C(=O)O1	0	Negative	0	1.0331	1.0673	44.7696	0	0	0	0	0	0	0	0	0	0	0	0	0	0	0	0	0	0	0	0	27.4023	0	0	24	11	13	0	8	0	2	0	0	0	0	1	0	1	8063.91	2703.46	3875.16	3407.72	3592
1227	CCCCCCCCCCCCCC	0	Negative	0	-3.3534	11.2453	46.7366	0	0	0	0	0	0	0	0	0	0	0	0	0	0	0	0	0	0	0	0	44.6438	0	0	44	14	30	0	14	0	0	0	0	0	0	0	0	0	2050.18	2238.65	2403.24	2249.16	2052.4
1228	CC(C)CC(=O)C	0	Negative	0	0.3538	0.125174	29.5874	0	0	0	0	0	0	0	0	0	0	0	0	0	0	0	0	0	0	0	0	19.3635	0	0	19	7	12	0	6	0	1	0	0	0	0	0	0	0	1133.75	1058.77	1309.52	980.076	837.488
1229	CC(=O)C(N=Nc1ccc(cc1Cl)c2ccc(N=NC(C(=O)C)C(=O)Nc3ccc(C)cc3C)c(Cl)c2)C(=O)Nc4ccccc4C	0	Negative	0	3.4202	11.6978	184.042	4	0	0	0	0	0	0	0	4	0	0	0	0	0	0	0	0	0	0	0	97.1054	24	25	79	47	32	0	35	6	4	0	0	0	2	0	0	2	9796.21	8654.96	12739.9	15215.9	14583.2
1230	CCCCN1C(=O)C(NC(=O)C12CCN(Cc3ccc(Oc4ccc(cc4)C(=O)O)cc3)CC2)C(O)C5CCCCC5	0	Negative	1	-2.7942	7.80755	153.17	3	0	0	0	0	0	0	0	2	0	0	0	2	0	0	1	1	0	0	0	94.8641	12	12	85	42	43	0	33	3	6	0	0	0	0	0	0	0	6928.8	7693.9	11446.6	13440.7	13250.4
1231	CCl	0	Negative	0	0.8466	0.716732	11.3123	0	0	0	0	0	0	0	0	0	0	0	0	0	0	0	0	0	0	0	0	5.94038	0	0	5	2	3	0	1	0	0	0	0	0	1	0	0	1	1404.01	462.111	110.249	0	0
1232	CCC(O)COc1ccc(cc1)N=Nc2ccc(N=Nc3cccc(c3)S(=O)(=O)O)c(NC(=O)C)c2	0	Negative	1	-0.9737	0.948092	133.051	0	0	0	0	0	0	0	0	0	0	0	0	0	0	0	0	0	0	0	0	72.1218	18	18	61	36	25	0	24	5	6	1	0	0	0	0	0	0	7032.37	7580.87	9750.01	9867.07	9026.8
1233	FC(F)(F)c1ccc(cc1)c2ccc(C=O)cc2	0	Negative	0	2.9301	8.58549	69.7597	0	0	0	0	0	0	0	0	0	0	0	0	0	0	0	0	0	0	0	0	33.1141	12	13	27	18	9	0	14	0	1	0	0	3	0	0	0	3	3367.63	3149.66	5066.78	4669.07	3952.67
1234	CCCCC(=O)CC	0	Negative	0	-0.6676	0.44569	32.065	0	0	0	0	0	0	0	0	0	0	0	0	0	0	0	0	0	0	0	0	22.4571	0	0	22	8	14	0	7	0	1	0	0	0	0	0	0	0	1280.04	1227.25	1382.17	1264.14	913.53
1235	CC(C)(C)c1ccccc1OP(=O)(Oc2ccccc2)Oc3ccccc3	0	Negative	0	4.1317	17.0709	119.766	0	0	0	0	0	0	0	0	0	0	0	0	0	0	0	0	0	0	0	0	60.8942	18	18	50	27	23	0	22	0	4	0	1	0	0	0	0	0	5180.43	6010.96	8012.84	8529.08	9397.18
1236	CC(C)C1CCC(C)CC1OC(=O)C	0	Negative	0	1.0354	1.07205	54.0753	0	0	0	0	0	0	0	0	0	0	0	0	0	0	0	0	0	0	0	0	37.3934	0	0	36	14	22	0	12	0	2	0	0	0	0	0	0	0	2265.46	2429.75	3499.44	3538.01	3457.46
1237	COCC(C)O	0	Negative	0	-0.4996	0.2496	23.8892	0	0	0	0	0	0	0	0	0	0	0	0	0	0	0	0	0	0	0	0	15.3119	0	0	16	6	10	0	4	0	2	0	0	0	0	0	0	0	1099.15	990.111	1065.75	840.54	466.638
1238	CC(=O)Nc1ccc(NC(=O)c2cc3ccccc3c(N=Nc4cc(ccc4Cl)C(=O)N)c2O)cc1	0	Negative	0	0.4873	0.237461	140.006	0	0	0	0	0	0	0	0	0	0	0	0	0	0	0	0	0	0	0	0	69.9839	22	23	56	36	20	0	26	5	4	0	0	0	1	0	0	1	7032.74	6573.39	9703.95	11097.4	10527.1
1239	CN(C)C(=O)CC(=O)C	0	Negative	0	-0.6493	0.42159	34.1545	0	0	0	0	0	0	0	0	0	0	0	0	0	0	0	0	0	0	0	0	20.5987	0	0	20	9	11	0	6	1	2	0	0	0	0	0	0	0	1584.89	1455.01	1869.77	1716.63	1398.39
1240	CCCCN1CCCC1=O	0	Negative	0	-1.3895	1.93071	36.0486	0	0	0	0	0	0	0	0	0	0	0	0	0	0	0	0	0	0	0	0	25.9839	0	0	25	10	15	0	8	1	1	0	0	0	0	0	0	0	1621.52	1744.07	2274.91	1883.84	1310.78
1241	Cc1cccc(CC(C)(C)CO)c1	0	Negative	0	2.5759	6.63526	59.5202	0	0	0	0	0	0	0	0	0	0	0	0	0	0	0	0	0	0	0	0	33.9243	6	6	31	13	18	0	12	0	1	0	0	0	0	0	0	0	2005.43	2145.28	2978.65	2953.4	2309.99
1242	CC(=C)C(=O)NCCC[N+](C)(C)CC(=O)NCCC[N+](C)(C)CC(O)C[N+](C)(C)C	0	Negative	0	-4.9502	24.5045	113.81	0	0	0	0	0	0	0	0	1	0	0	0	0	0	0	0	0	0	0	0	78.6321	0	0	78	30	48	0	22	5	3	0	0	0	0	0	0	0	4971.47	5300.13	7438.34	7561.3	7721.33
1243	NS(=O)(=O)O	0	Negative	1	-1.0528	1.10839	13.4194	0	0	0	0	0	0	0	0	0	0	0	0	0	0	0	0	0	0	0	0	8.40638	0	0	8	5	3	0	0	1	3	1	0	0	0	0	0	0	1994.99	2032.21	1538.16	143.135	2.03213
1244	CNC1CN(Cc2ccccc2)CCC1C	0	Negative	0	0.7327	0.536849	70.6118	0	0	0	0	0	0	0	0	0	0	0	0	0	0	0	0	0	0	0	0	41.5094	6	6	38	16	22	0	14	2	0	0	0	0	0	0	0	0	2434.44	2840.73	3808.24	3935.95	3226.15
1245	CCC(N)c1ccccc1	0	Negative	0	0.1708	0.0291726	46.166	0	0	0	0	0	0	0	0	0	0	0	0	0	0	0	0	0	0	0	0	25.6083	6	6	23	10	13	0	9	1	0	0	0	0	0	0	0	0	1507.78	1628.03	2052.57	1991.86	1432.17
1246	COc1cc2C(=O)C(=Cc3ccccc3)C(C)(C)c2cc1OC	0	Negative	0	2.1454	4.60274	99.6075	0	0	0	0	0	0	0	0	0	0	0	0	0	0	0	0	0	0	0	0	50.9419	12	12	43	23	20	0	20	0	3	0	0	0	0	0	0	0	3673.51	4088.24	6000.48	7002.98	6538.69
1247	CNC(=O)c1cc(Oc2ccc(N)c(F)c2)ccn1	0	Negative	0	-1.8165	3.29967	74.4845	0	0	0	0	0	0	0	0	0	0	0	0	0	0	0	0	0	0	0	0	36.3425	12	12	31	19	12	0	13	3	2	0	0	1	0	0	0	1	3349.09	3384.1	4768.31	5077.15	4085.28
1248	Cc1ccc(cc1)[N+](=O)[O-]	0	Negative	0	2.0631	4.25638	38.4555	0	0	0	0	0	0	0	0	0	0	0	0	0	0	0	0	0	0	0	0	19.6916	6	6	17	10	7	0	7	1	2	0	0	0	0	0	0	0	1725.09	1711.03	2267.11	2050.44	1327.32
1249	OCC1OC(OCC2(O)OC(CO)C(O)C2O)C(O)C(O)C1O	0	Negative	0	-4.3105	18.5804	68.7741	0	0	0	0	0	0	0	0	0	0	0	0	0	0	0	0	0	0	0	0	44.6114	0	0	45	23	22	0	12	0	11	0	0	0	0	0	0	0	4569.17	4431.45	7114.67	9127.85	7200.51
1250	CCOCCOCCOCCOC(=O)C(=C)C	0	Negative	0	1.0228	1.04612	63.8419	0	0	0	0	0	0	0	0	0	0	0	0	0	0	0	0	0	0	0	0	39.7994	0	0	39	17	22	0	12	0	5	0	0	0	0	0	0	0	3033.36	3005.68	3501.65	3433.6	2773.65
1251	CC1(C)N(Cl)C(=O)N(Cl)C1=O	0	Negative	0	1.3315	1.77289	39.8833	2	0	0	0	0	0	0	0	1	0	0	0	0	0	0	0	0	0	0	0	20.9648	0	0	17	11	6	0	5	2	2	0	0	0	2	0	0	2	4145.15	2555.81	4236.83	6437.67	3793.41
1252	Oc1c2ccccc2nc3cc4c(O)c5ccccc5nc4cc13	0	Negative	0	0.9834	0.967076	102.909	0	0	0	0	0	0	0	0	0	0	0	0	0	0	0	0	0	0	0	0	47.0055	22	26	36	24	12	0	20	2	2	0	0	0	0	0	0	0	3801.8	4384.42	6708.84	7804.92	6997.99
1253	Cc1ccc(Nc2cc(C(=O)O)c(Nc3ccc(C)cc3)cc2C(=O)O)cc1	0	Negative	2	1.6042	2.57346	117.341	0	0	0	0	0	0	0	0	0	0	0	0	0	0	0	0	0	0	0	0	57.4639	18	18	48	28	20	0	22	2	4	0	0	0	0	0	0	0	4610.4	4869.62	7059.42	7528.47	7369.66
	CN(C)C(=O)CCCCCCCC=C	0	Negative	0	-0.8723	0.760907	52.5411	0	0	0	0	0	0	0	0	0	0	0	0	0	0	0	0	0	0	0	0	38.3582	0	0	37	14	23	0	12	1	1	0	0	0	0	0	0	0	2206.7	2273.72	2657.77	2628.44	2131.08
	CC(=CCCC(=CCOC(=O)c1ccccc1)C)C	0	Negative	0	3.9167	15.3405	84.7601	0	0	0	0	0	0	0	0	0	0	0	0	0	0	0	0	0	0	0	0	46.1934	6	6	41	19	22	0	17	0	2	0	0	0	0	0	0	0	2986.78	3151.07	4017.46	3938.51	3545.61
	CCCCCCCCC=CCCCCCCCC(=O)OCCCCCCCC(C)C	0	Negative	0	-2.7939	7.80588	105.979	0	0	0	0	0	0	0	0	0	0	0	0	0	0	0	0	0	0	0	0	86.8908	0	0	84	30	54	0	28	0	2	0	0	0	0	0	0	0	4606.2	4981.14	5832.56	5630.93	5403.94
	CCCOc1ccc(C=CC(=O)N2C(C(C)N(C)C2=O)c3ccccc3)c(c1)C(=O)c4ccc(OC)cc4OCc5ccccc5	0	Negative	0	2.1206	4.49694	193.359	0	0	0	0	0	0	0	0	0	0	0	0	0	0	0	0	0	0	0	0	99.2301	24	24	84	46	38	0	38	2	6	0	0	0	0	0	0	0	7448.85	8248.22	11744.9	13441.3	13832.8
	CC(C)(C)OC(=O)NC(C(c1ccc(F)cc1)c2ccc(F)cc2)C(=O)N3CC(F)CC3C#N	0	Negative	0	2.2925	5.25556	123.98	1	0	0	0	0	4	0	0	1	0	0	0	0	0	0	0	0	0	2	0	68.7136	12	12	60	34	26	0	25	3	3	0	0	3	0	0	0	3	6072.33	6097.52	9311.21	9828.45	10623.7
	Nc1c(OCCOC(=O)Oc2ccccc2)cc(O)c3C(=O)c4ccccc4C(=O)c13	0	Negative	0	0.5756	0.331315	121.176	0	0	0	0	0	0	0	0	0	0	0	0	0	0	0	0	0	0	0	0	58.5295	18	18	48	31	17	0	23	1	7	0	0	0	0	0	0	0	5323.32	5621.82	8276.98	9491.44	9680.93
	CC(C)c1ccc(cc1)C(C)CC=O	0	Negative	0	1.5609	2.43641	62.1618	0	0	0	0	0	0	0	0	0	0	0	0	0	0	0	0	0	0	0	0	35.6843	6	6	32	14	18	0	13	0	1	0	0	0	0	0	0	0	2149.69	2285.53	3009.94	3176.43	2723.01
	Oc1ccccc1O	0	Negative	0	0.2772	0.0768398	34.1668	0	0	0	0	0	0	0	0	0	0	0	0	0	0	0	0	0	0	0	0	16.1648	6	6	14	8	6	0	6	0	2	0	0	0	0	0	0	0	1383.62	1330.6	1755.31	1638	582.011
	Sc1nc2ccccc2s1	0	Negative	0	2.1645	4.68506	52.296	0	0	0	0	0	0	0	0	0	0	0	0	0	0	0	0	0	0	0	0	22.554	9	10	15	10	5	0	7	1	0	2	0	0	0	0	0	0	3266.81	2438.02	4295.67	2790.86	1803.74
	CC(F)c1nc(N)nc(NC2C(C)Cc3ccc(C)cc23)n1	0	Negative	0	0.4164	0.173389	82.5774	0	0	0	0	0	0	0	0	0	0	0	0	0	0	0	0	0	0	0	0	47.5529	12	12	42	22	20	0	16	5	0	0	0	1	0	0	0	1	3670.47	4010.21	6084.17	6212.48	5595.85
	OC1CCCCC1	0	Negative	0	-1.9507	3.80523	20.5205	0	0	0	0	0	0	0	0	0	0	0	0	0	0	0	0	0	0	0	0	19.3635	0	0	19	7	12	0	6	0	1	0	0	0	0	0	0	0	1133.75	1207.05	1549.58	1193.54	438.45
	ClC1=C(Cl)C2(Cl)C3C4CC(C=C4)C3C1(Cl)C2(Cl)Cl	0	Negative	0	3.0608	9.3685	78.0286	0	0	0	0	0	0	0	0	0	0	0	0	0	0	0	0	0	0	0	0	39.5343	0	0	26	18	8	0	12	0	0	0	0	0	6	0	0	6	9279.51	4815.56	10923.3	20677.3	16935.4
	Cc1ccc(C)c(C)c1	0	Negative	0	2.7426	7.52185	43.8018	0	0	0	0	0	0	0	0	0	0	0	0	0	0	0	0	0	0	0	0	23.8415	6	6	21	9	12	0	9	0	0	0	0	0	0	0	0	0	1310.57	1443.66	1921.92	1782.66	965.585
	CCn1ccnc1	0	Negative	0	-1.3221	1.74795	28.875	0	0	0	0	0	0	0	0	0	0	0	0	0	0	0	0	0	0	0	0	16.3343	5	5	15	7	8	0	5	2	0	0	0	0	0	0	0	0	1121.84	1226.58	1451.49	799.809	480.015
	c1ccc2c(c1)cc3ccc4cccc5ccc2c3c45	0	Negative	0	3.1132	9.69201	93.4252	0	0	0	0	0	0	0	0	0	0	0	0	0	0	0	0	0	0	0	0	43.2015	20	24	32	20	12	0	20	0	0	0	0	0	0	0	0	0	2897.48	3607.62	5484.08	6189.32	5564.85
	CCC=CCCO	0	Negative	0	-0.5056	0.255631	29.3173	0	0	0	0	0	0	0	0	0	0	0	0	0	0	0	0	0	0	0	0	19.3635	0	0	19	7	12	0	6	0	1	0	0	0	0	0	0	0	1133.75	1062.79	1025.5	843.983	653.281
	OS(=O)(=O)OCCOc1ccc(Cl)cc1Cl	0	Negative	1	1.054	1.11092	63.029	0	0	0	0	0	0	0	0	0	0	0	0	0	0	0	0	0	0	0	0	30.6843	6	6	24	16	8	0	8	0	5	1	0	0	2	0	0	2	5983.33	4590.51	5622.47	5140.56	4984.19
	CCCCCCCCCCCCCCCCCC(=O)C(CCCCCCCCCCCCCCCC)C(=O)NCCO	0	Negative	0	-9.4394	89.1023	133.633	0	0	0	0	0	0	0	0	0	0	0	0	0	0	0	0	0	0	0	0	120.395	0	0	117	42	75	0	38	1	3	0	0	0	0	0	0	0	6522.34	7020.54	8317.85	8836.99	9116.06
	COc1ccc(cc1N=Nc2c(O)c(cc3ccccc23)C(=O)Nc4ccc5[nH]c(O)nc5c4)C(=O)Nc6ccccc6	0	Negative	0	0.6802	0.462672	169.656	0	0	0	0	0	0	0	0	0	0	0	0	0	0	0	0	0	0	0	0	82.933	31	33	67	43	24	0	32	6	5	0	0	0	0	0	0	0	7097.85	7808.39	11387.9	12505.1	12108.2
	[O-][N+](=O)c1cc(c(Cl)c(c1Cl)[N+](=O)[O-])C(F)(F)F	0	Negative	0	3.4699	12.0402	52.0381	0	0	0	0	0	0	0	0	0	0	0	0	0	0	0	0	0	0	0	0	24.4258	6	6	19	18	1	0	7	2	4	0	0	3	2	0	0	5	6023.35	3790.97	6602.42	7969.76	11624.9
	COc1cc2CC(=O)NC=Cc2cc1OC	0	Negative	0	-0.6382	0.407299	63.3536	0	0	0	0	0	0	0	0	0	0	0	0	0	0	0	0	0	0	0	0	33.2943	6	6	29	16	13	0	12	1	3	0	0	0	0	0	0	0	2708.48	2899.34	3960.74	4733.56	4011.03
	CCCCCCCCCCCCCCCCS(=O)(=O)OC	0	Negative	0	-4.2596	18.1442	67.0618	0	0	0	0	0	0	0	0	0	0	0	0	0	0	0	0	0	0	0	0	59.2305	0	0	57	21	36	0	17	0	3	1	0	0	0	0	0	0	4284.82	4715.84	5007.12	4377.03	3856.3
	Cc1nn(c(O)c1N=Nc2ccc(cc2Cl)c3ccc(N=Nc4c(C)nn(c4O)c5ccccc5)c(Cl)c3)c6ccccc6	0	Negative	0	3.8356	14.7118	177.907	0	0	0	0	0	0	0	0	0	0	0	0	0	0	0	0	0	0	0	0	87.087	34	37	68	44	24	0	32	8	2	0	0	0	2	0	0	2	9235.75	8473.87	12641.7	14612.3	13380
	CCCCOC(=O)c1ccccc1C(=O)OCc2ccccc2	0	Negative	0	1.5363	2.36022	91.981	0	0	0	0	0	0	0	0	0	0	0	0	0	0	0	0	0	0	0	0	49.9839	12	12	43	23	20	0	19	0	4	0	0	0	0	0	0	0	3785.21	3991.88	5309.88	5620.65	5575.02
	S=C(SN1CCOCC1)N2CCOCC2	0	Negative	0	1.1711	1.37148	67.0608	0	0	0	0	0	0	0	0	0	0	0	0	0	0	0	0	0	0	0	0	36.1127	0	0	31	15	16	0	9	2	2	2	0	0	0	0	0	0	4274.65	3599.83	5615.36	5187.64	4671.63
	COCCO	0	Negative	0	-0.4889	0.239023	19.3048	0	0	0	0	0	0	0	0	0	0	0	0	0	0	0	0	0	0	0	0	12.2183	0	0	13	5	8	0	3	0	2	0	0	0	0	0	0	0	952.857	821.633	707.097	543.479	276.955
	CNC(C)c1cc(cc(c1)C(F)(F)F)C(F)(F)F	0	Negative	0	2.6956	7.26626	58.458	0	0	0	0	0	0	0	0	0	0	0	0	0	0	0	0	0	0	0	0	31.1367	6	6	29	18	11	0	11	1	0	0	0	6	0	0	0	6	3959.91	3283.45	6110.91	5278.12	5077.18
	CBr	0	Negative	0	0.9911	0.982279	14.2958	0	0	0	0	0	0	0	0	0	0	0	0	0	0	0	0	0	0	0	0	6.81038	0	0	5	2	3	0	1	0	0	0	0	0	0	1	0	1	6531.96	996.048	244.678	0	0
	COC(CNC(=O)C=C)OC	0	Negative	0	0.0062	3.844e-05	40.0349	0	0	0	0	0	0	0	0	0	0	0	0	0	0	0	0	0	0	0	0	24.4943	0	0	24	11	13	0	7	1	3	0	0	0	0	0	0	0	1987.16	1889.49	2244.44	2262.74	1757.26
	NNC(=O)CCCCC(=O)NN	0	Negative	0	-2.967	8.80309	40.3728	0	0	0	0	0	0	0	0	0	0	0	0	0	0	0	0	0	0	0	0	25.8991	0	0	26	12	14	0	6	4	2	0	0	0	0	0	0	0	2176.53	2016.09	2391.27	2325.69	1769.47
	NC(=O)C=C	0	Negative	0	-0.034	0.001156	17.5136	0	0	0	0	0	0	0	0	0	0	0	0	0	0	0	0	0	0	0	0	10.516	0	0	10	5	5	0	3	1	1	0	0	0	0	0	0	0	890.037	713.49	803.439	473.363	86.7384
	COc1ccc(cc1OC2CCCC2)C3(CCC(=O)CC3)C#N	0	Negative	0	-1.4986	2.2458	85.3646	0	0	0	0	0	0	0	0	0	0	0	0	0	0	0	0	0	0	0	0	52.2822	6	6	46	23	23	0	19	1	3	0	0	0	0	0	0	0	3728.49	4148.54	6016.39	6600.79	5984.43
	CCOP(=S)(OCC)SC1OCCOC1SP(=S)(OCC)OCC	0	Negative	0	4.1074	16.8707	109.865	0	0	0	0	0	0	0	0	0	0	0	0	0	0	0	0	0	0	0	0	62.1286	0	0	50	24	26	0	12	0	6	4	2	0	0	0	0	0	9323.52	9442.1	13148.5	12748.9	14213
	CC(C)(C)N(CC(O)c1ccc(O)c(CO)c1)Cc2ccccc2	0	Negative	0	1.7675	3.12406	104.919	0	0	0	0	0	0	0	0	0	0	0	0	0	0	0	0	0	0	0	0	56.7094	12	12	51	24	27	0	20	1	3	0	0	0	0	0	0	0	3876.82	4161.18	5961.52	6510.88	6077.69
	Cc1cc2CCNc2cc1C(F)(F)F	0	Negative	0	1.9567	3.82867	51.0239	0	0	0	0	0	0	0	0	0	0	0	0	0	0	0	0	0	0	0	0	27.0389	6	6	24	14	10	0	10	1	0	0	0	3	0	0	0	3	2731.82	2586.77	4506.72	3775.81	3650.25
	OCC(F)(F)F	0	Negative	0	0.6494	0.42172	13.7114	0	0	0	0	0	0	0	0	0	0	0	0	0	0	0	0	0	0	0	0	7.99338	0	0	9	6	3	0	2	0	1	0	0	3	0	0	0	3	1630.36	1061.34	2029.14	1040.91	57.4512
	Cc1cccc(c1)[N+](=O)[O-]	0	Negative	0	2.0631	4.25638	38.4555	0	0	0	0	0	0	0	0	0	0	0	0	0	0	0	0	0	0	0	0	19.6916	6	6	17	10	7	0	7	1	2	0	0	0	0	0	0	0	1725.09	1711.03	2267.11	2050.44	1470.35
	CC1CC(=CC(C)C1CO)C	0	Negative	0	0.7474	0.558607	46.5054	0	0	0	0	0	0	0	0	0	0	0	0	0	0	0	0	0	0	0	0	30.4043	0	0	29	11	18	0	10	0	1	0	0	0	0	0	0	0	1716.9	1856.75	2582.18	2835.95	2415.35
	CNc1ccccc1	0	Negative	0	0.6385	0.407682	39.2802	0	0	0	0	0	0	0	0	0	0	0	0	0	0	0	0	0	0	0	0	19.4211	6	6	17	8	9	0	7	1	0	0	0	0	0	0	0	0	1215.19	1313.04	1537.02	1274.75	672.707
	[O-][N+](=O)c1ccc(cc1)[N+](=O)[O-]	0	Negative	0	1.83	3.3489	37.3912	0	0	0	0	0	0	0	0	0	0	0	0	0	0	0	0	0	0	0	0	18.6352	6	6	16	12	4	0	6	2	4	0	0	0	0	0	0	0	2285.91	2146.88	2915.99	2798.42	2109.74
	Cc1ccccc1C	0	Negative	0	2.2962	5.27253	39.5198	0	0	0	0	0	0	0	0	0	0	0	0	0	0	0	0	0	0	0	0	20.7479	6	6	18	8	10	0	8	0	0	0	0	0	0	0	0	0	1164.27	1275.18	1618.24	1423.52	611.441
	O=C1Oc2ccccc2C=C1	0	Negative	0	1.031	1.06296	45.5986	0	0	0	0	0	0	0	0	0	0	0	0	0	0	0	0	0	0	0	0	21.4448	6	6	17	11	6	0	9	0	2	0	0	0	0	0	0	0	1816.41	1947.51	2756.81	2469.03	1510.65
	CCCCCCC1=CCCC1=O	0	Negative	0	-0.7395	0.54686	45.856	0	0	0	0	0	0	0	0	0	0	0	0	0	0	0	0	0	0	0	0	32.1643	0	0	30	12	18	0	11	0	1	0	0	0	0	0	0	0	1861.16	1997	2525.19	2202.95	1644
	NS(=O)(=O)c1cccc(CCCCOCCCCCCBr)c1	0	Negative	0	-1.0716	1.14833	86.8948	0	0	0	0	0	0	0	0	0	0	0	0	0	0	0	0	0	0	0	0	54.9526	6	6	48	22	26	0	16	1	3	1	0	0	0	1	0	1	10711.2	5686.82	6489.06	6185.24	5737.28
	CCC(COCC(CC)(COC(=O)C=C)COC(=O)C=C)(COC(=O)C=C)COC(=O)C=C	0	Negative	0	1.8285	3.34341	121.29	0	0	0	0	0	0	0	0	0	0	0	0	0	0	0	0	0	0	0	0	72.129	0	0	67	33	34	0	24	0	9	0	0	0	0	0	0	0	5800.6	5698.69	7752.55	9118.41	8929.96
	CCOP(=O)(OCC)OP(=O)(OCC)OCC	0	Negative	0	1.181	1.39476	60.6292	0	0	0	0	0	0	0	0	0	0	0	0	0	0	0	0	0	0	0	0	40.2899	0	0	37	17	20	0	8	0	7	0	2	0	0	0	0	0	4884.96	5552.25	6675.16	7235.05	7148.02
	FC(Cl)Cl	0	Negative	0	1.4205	2.01782	16.5294	0	0	0	0	0	0	0	0	0	0	0	0	0	0	0	0	0	0	0	0	7.34379	0	0	5	4	1	0	1	0	0	0	0	1	2	0	0	3	3019.62	1091.88	2694.31	0	0
	C[N+](=CCC(O)CC(=O)N)C	0	Negative	0	-3.1569	9.96602	38.1864	0	0	0	0	0	0	0	0	0	0	0	0	0	0	0	0	0	0	0	0	26.1259	0	0	26	11	15	0	7	2	2	0	0	0	0	0	0	0	1929.42	1823.99	2296.26	1985.31	1984.57
	[O-][N+](=O)N1CN(CN(C1)[N+](=O)[O-])[N+](=O)[O-]	0	Negative	0	0.4629	0.214276	31.8717	0	0	0	0	0	0	0	0	0	0	0	0	0	0	0	0	0	0	0	0	20.6928	0	0	21	15	6	0	3	6	6	0	0	0	0	0	0	0	3151.87	3015.25	4315.78	4302.57	4266.43
	CC(O)(CC(=O)O)C(=O)O	0	Negative	2	-0.7505	0.56325	29.5879	0	0	0	0	0	0	0	0	0	0	0	0	0	0	0	0	0	0	0	0	18.1443	0	0	18	10	8	0	5	0	5	0	0	0	0	0	0	0	2009.29	1646.79	2559.28	2504.62	1972.53
	COc1cc(c(C)cc1NC(=O)CC(=O)C)S(=O)(=O)O	0	Negative	1	-0.9378	0.879469	74.2172	0	0	0	0	0	0	0	0	0	0	0	0	0	0	0	0	0	0	0	0	39.9339	6	6	35	20	15	0	12	1	6	1	0	0	0	0	0	0	4506.26	4659.27	5819.91	6115.27	6458.53
	CCCCCCCCc1c(CCCC)c(CCCC)ccc1C(=O)CC(=O)c2cc(C)c(C)c(C)c2C	0	Negative	0	0.5827	0.339539	149.589	0	0	0	0	0	0	0	0	0	0	0	0	0	0	0	0	0	0	0	0	97.8772	12	12	89	37	52	0	35	0	2	0	0	0	0	0	0	0	5614.02	6207.4	8445.26	10122	10737.1
	OCC(O)CSC(=O)CC=C	0	Negative	0	0.2616	0.0684346	45.3829	0	0	0	0	0	0	0	0	0	0	0	0	0	0	0	0	0	0	0	0	25.6275	0	0	23	11	12	0	7	0	3	1	0	0	0	0	0	0	2817.79	2221.28	2939.58	2938.84	2259.51
	Oc1nc(S)nc2CCCc12	0	Negative	0	0.2867	0.0821969	43.0377	0	0	0	0	0	0	0	0	0	0	0	0	0	0	0	0	0	0	0	0	23.5563	6	6	19	11	8	0	7	2	1	1	0	0	0	0	0	0	2694.18	2236.86	3486.23	3025.21	2770.71
	CCOC=O	0	Negative	0	0.1927	0.0371333	17.6346	0	0	0	0	0	0	0	0	0	0	0	0	0	0	0	0	0	0	0	0	10.8848	0	0	11	5	6	0	3	0	2	0	0	0	0	0	0	0	950.825	793.399	721.504	427.227	274.878
	OCC1(O)OCC(O)C(O)C1O	0	Negative	0	-2.5636	6.57204	36.3608	0	0	0	0	0	0	0	0	0	0	0	0	0	0	0	0	0	0	0	0	23.3735	0	0	24	12	12	0	6	0	6	0	0	0	0	0	0	0	2413.59	2231.85	3579.78	4575.37	2920.17
	CCC(C)(OO)OOC(C)(CC)OO	0	Negative	0	0.4146	0.171893	39.1484	0	0	0	0	0	0	0	0	0	0	0	0	0	0	0	0	0	0	0	0	30.8943	0	0	32	14	18	0	8	0	6	0	0	0	0	0	0	0	2708.21	2628.11	3683.58	4315.29	2996.2
	Nc1nc(N)nc(Nc2nc(N)nc(N)n2)n1	0	Negative	0	-3.1151	9.70385	48.4982	0	0	0	0	0	0	0	0	0	0	0	0	0	0	0	0	0	0	0	0	28.6611	12	12	26	17	9	0	6	11	0	0	0	0	0	0	0	0	3032.89	3155.36	4666.51	3983.62	3958.34
	CC(=C)C=C	0	Negative	0	1.8614	3.46481	24.5764	0	0	0	0	0	0	0	0	0	0	0	0	0	0	0	0	0	0	0	0	14.1343	0	0	13	5	8	0	5	0	0	0	0	0	0	0	0	0	729.449	673.913	691.101	460.06	120.14
	Clc1ccc(cc1)S(=O)(=O)c2ccc(Cl)cc2	0	Negative	0	2.2254	4.95241	78.641	0	0	0	0	0	0	0	0	0	0	0	0	0	0	0	0	0	0	0	0	35.3183	12	12	25	17	8	0	12	0	2	1	0	0	2	0	0	2	5792.48	4475.61	6337.22	6693.38	4863.72
	CC(=C)C(=O)N	0	Negative	0	0.5191	0.269465	21.8707	0	0	0	0	0	0	0	0	0	0	0	0	0	0	0	0	0	0	0	0	13.6096	0	0	13	6	7	0	4	1	1	0	0	0	0	0	0	0	1036.33	881.968	1107.12	898.343	205.755
	BrC(Br)C(Br)Br	0	Negative	0	3.2452	10.5313	42.0302	0	0	0	0	0	0	0	0	0	0	0	0	0	0	0	0	0	0	0	0	17.0536	0	0	8	6	2	0	2	0	0	0	0	0	0	4	0	4	25829.2	4007.39	16954.6	25861.8	0
	Cc1ccc(Nc2nc(Nc3ccc(C)cc3)c(C#N)c(C)c2N=Nc4ccccc4C(F)(F)F)cc1	0	Negative	0	4.5517	20.718	143.894	0	0	0	0	0	0	0	0	0	0	0	0	0	0	0	0	0	0	0	0	72.8872	24	24	60	37	23	0	28	6	0	0	0	3	0	0	0	3	6322.76	6572.53	10045.4	10586.3	10743.9
	COC(=CC(=NC(C(=O)O)c1ccc(O)cc1)C)O	0	Negative	1	0.3544	0.125599	71.7887	1	0	0	0	0	0	0	0	1	0	0	0	0	0	0	0	0	0	0	0	37.9919	6	6	34	19	15	0	13	1	5	0	0	0	0	0	0	0	3366.71	3270.03	4499.83	4651.59	4574.22
	N#CCCOc1ccccc1	0	Negative	0	0.8836	0.780749	47.3626	0	0	0	0	0	0	0	0	0	0	0	0	0	0	0	0	0	0	0	0	23.7431	6	6	20	11	9	0	9	1	1	0	0	0	0	0	0	0	1759.69	1815.64	2126.84	1880.69	1359.53
	Fc1ccc(Br)c(F)c1	0	Negative	0	1.6757	2.80797	38.7456	0	0	0	0	0	0	0	0	0	0	0	0	0	0	0	0	0	0	0	0	16.7244	6	6	12	9	3	0	6	0	0	0	0	2	0	1	0	3	7975.16	2318.01	3770.44	4994.71	2013.77
	O=P(Oc1ccccc1)(Oc2ccccc2)Oc3ccccc3	0	Negative	0	2.7711	7.679	101.859	0	0	0	0	0	0	0	0	0	0	0	0	0	0	0	0	0	0	0	0	48.5199	18	18	38	23	15	0	18	0	4	0	1	0	0	0	0	0	4595.24	5337.05	6764.84	6885.16	7178.28
	CC1=CN(C2CC(OC(=O)c3ccc(C)cc3)C(COC(=O)c4ccc(C)cc4)O2)C(=O)NC1=O	0	Negative	0	2.3691	5.61263	128.561	0	0	0	0	0	0	0	0	0	0	0	0	0	0	0	0	0	0	0	0	70.9106	12	12	61	35	26	0	26	2	7	0	0	0	0	0	0	0	5961.45	6397.7	9575.98	10313.2	9549.3
	CC1=CCC(CC1)C(C)(C)O	0	Negative	0	1.1223	1.25956	47.9186	0	0	0	0	0	0	0	0	0	0	0	0	0	0	0	0	0	0	0	0	30.4043	0	0	29	11	18	0	10	0	1	0	0	0	0	0	0	0	1716.9	1856.75	2791.01	2651.21	1875.67
	O=Cc1occc1	0	Negative	0	-0.3787	0.143414	27.1196	0	0	0	0	0	0	0	0	0	0	0	0	0	0	0	0	0	0	0	0	13.0712	5	5	11	7	4	0	5	0	2	0	0	0	0	0	0	0	1237.32	1201.98	1450.61	859.716	450.915
	c1ccc2c(c1)[nH]c3ccccc23	0	Negative	0	1.1016	1.21352	61.4268	0	0	0	0	0	0	0	0	0	0	0	0	0	0	0	0	0	0	0	0	28.2211	13	15	22	13	9	0	12	1	0	0	0	0	0	0	0	0	1936.51	2322.89	3343.37	3137.6	2252.31
	CC(C)c1cccc(CCC2C(C)CCCC2(C)C(=O)O)c1	0	Negative	1	2.0646	4.26257	91.7795	0	0	0	0	0	0	0	0	0	0	0	0	0	0	0	0	0	0	0	0	56.8078	6	6	52	22	30	0	20	0	2	0	0	0	0	0	0	0	3427.7	3781.11	5590.85	6506.16	5961.39
	CC(C)C(=O)OCCOc1ccccc1	0	Negative	0	1.4689	2.15767	62.7053	0	0	0	0	0	0	0	0	0	0	0	0	0	0	0	0	0	0	0	0	34.1947	6	6	31	15	16	0	12	0	3	0	0	0	0	0	0	0	2515.33	2597.17	3346.96	3213.25	2267.67
	COc1cc(CC=C)ccc1OC(=O)Cc2ccccc2	0	Negative	0	2.4426	5.96629	91.1853	0	0	0	0	0	0	0	0	0	0	0	0	0	0	0	0	0	0	0	0	46.0883	12	12	39	21	18	0	18	0	3	0	0	0	0	0	0	0	3382.95	3631.24	4831.97	5028.16	4791.38
	CCCCCCCCC=CCCCCCCCCCCCC(=O)N	0	Negative	0	-3.8897	15.1298	80.7856	0	0	0	0	0	0	0	0	0	0	0	0	0	0	0	0	0	0	0	0	69.2941	0	0	67	24	43	0	22	1	1	0	0	0	0	0	0	0	3669.67	3914.58	4472.81	4202.62	3976.65
	CC1CC2=C(CC1(C)C(=O)C)C(C)(C)CCC2	0	Negative	0	1.7567	3.08599	70.9294	0	0	0	0	0	0	0	0	0	0	0	0	0	0	0	0	0	0	0	0	46.2986	0	0	43	17	26	0	16	0	1	0	0	0	0	0	0	0	2590.61	2959.44	4759.85	5741.88	4911.82
	CCC(C)c1ccccc1O	0	Negative	0	0.5414	0.293114	48.6868	0	0	0	0	0	0	0	0	0	0	0	0	0	0	0	0	0	0	0	0	27.7371	6	6	25	11	14	0	10	0	1	0	0	0	0	0	0	0	1712.83	1808.32	2388.97	2520.64	2035.36
	CCCCCCCCCC(=O)NCCNC(=O)CCCCCCCCC	0	Negative	0	-5.1062	26.0733	85.9656	0	0	0	0	0	0	0	0	0	0	0	0	0	0	0	0	0	0	0	0	71.8629	0	0	70	26	44	0	22	2	2	0	0	0	0	0	0	0	4122.85	4335.03	5127.45	5032.51	4855.94
	CC(C)(C)C(=O)O	0	Negative	1	1.3164	1.73291	26.3461	0	0	0	0	0	0	0	0	0	0	0	0	0	0	0	0	0	0	0	0	17.0719	0	0	17	7	10	0	5	0	2	0	0	0	0	0	0	0	1243.42	1086.48	1636.1	1508.11	354.041
	CCS	0	Negative	0	0.8637	0.745978	18.6821	0	0	0	0	0	0	0	0	0	0	0	0	0	0	0	0	0	0	0	0	10.4208	0	0	9	3	6	0	2	0	0	1	0	0	0	0	0	0	1322.47	622.189	526.412	117.185	3.04819
	CCOP(=S)(OCC)SCSCC	0	Negative	0	3.0128	9.07696	67.4418	0	0	0	0	0	0	0	0	0	0	0	0	0	0	0	0	0	0	0	0	37.5895	0	0	30	13	17	0	7	0	2	3	1	0	0	0	0	0	5581.96	5155.29	6846.33	5408.18	5936.95
	Cc1cc(O)c(cc1Sc2cc(c(O)cc2C)C(C)(C)C)C(C)(C)C	0	Negative	0	4.9916	24.9161	115.949	0	0	0	0	0	0	0	0	0	0	0	0	0	0	0	0	0	0	0	0	63.2278	12	12	55	25	30	0	22	0	2	1	0	0	0	0	0	0	4744.07	4699.54	7505.69	8881.01	8414.08
	CC(=O)CC(C)(C)O	0	Negative	0	-0.0853	0.00727609	31.6522	0	0	0	0	0	0	0	0	0	0	0	0	0	0	0	0	0	0	0	0	20.1655	0	0	20	8	12	0	6	0	2	0	0	0	0	0	0	0	1389.71	1254.95	1861.8	1317.34	1277.62
	CCOP(=S)(OCC)OP(=S)(OCC)OCC	0	Negative	0	2.9792	8.87563	76.611	0	0	0	0	0	0	0	0	0	0	0	0	0	0	0	0	0	0	0	0	44.4859	0	0	37	17	20	0	8	0	5	2	2	0	0	0	0	0	6428.71	6547.19	8216.92	9001.62	9848.88
	OC(=O)C(=NOCc1ccccc1)C(=O)O	0	Negative	2	0.4801	0.230496	57.1087	0	0	0	0	0	0	0	0	0	0	0	0	0	0	0	0	0	0	0	0	28.7111	6	6	25	16	9	0	10	1	5	0	0	0	0	0	0	0	2927.82	2768.54	3670.78	3750.01	3595.83
	CCCCCCCCCCCC(=O)NCC(=O)O	0	Negative	1	-3.5823	12.8329	55.8751	0	0	0	0	0	0	0	0	1	0	0	0	0	0	0	0	0	0	0	0	46.1494	0	0	45	18	27	0	14	1	3	0	0	0	0	0	0	0	3011.23	2977.06	3603.54	3322.34	3045.61
	COC1OC(COS(=O)(=O)c2ccc(C)cc2)C3OC(C)(C)OC13	0	Negative	0	0.6113	0.373688	88.9118	0	0	0	0	0	0	0	0	0	0	0	0	0	0	0	0	0	0	0	0	51.3434	6	6	46	24	22	0	16	0	7	1	0	0	0	0	0	0	5150.2	5795.12	8307.17	8164.65	7217.76
	CC(=O)C(N=Nc1ccc(cc1)[N+](=O)[O-])C(=O)Nc2ccc3[nH]c(O)nc3c2	0	Negative	0	0.1126	0.0126788	94.9523	2	0	0	0	0	0	0	0	2	0	0	0	0	0	0	0	0	0	0	0	49.8651	15	16	42	28	14	0	17	6	5	0	0	0	0	0	0	0	4923.73	5076.53	7369.08	7519.06	6871.23
	CC(C)(CC1Cc2ccccc2C1)NCC(O)COc3cc(CCC(=O)O)cc(F)c3F	0	Negative	1	1.381	1.90716	125.72	0	0	0	0	0	0	0	0	0	0	0	0	0	0	0	0	0	0	0	0	70.0926	12	12	63	32	31	0	25	1	4	0	0	2	0	0	0	2	5580.05	5745.65	8510.57	8971.23	7984.92
	CCOc1ccc(cc1)C(=O)Cc2ccc(cc2)S(=O)(=O)C	0	Negative	0	1.1687	1.36586	93.9699	0	0	0	0	0	0	0	0	0	0	0	0	0	0	0	0	0	0	0	0	48.0303	12	12	40	22	18	0	17	0	4	1	0	0	0	0	0	0	4522.49	4898.65	6080.88	6044.67	5120.94
	COC(=O)CCS	0	Negative	0	0.5686	0.323306	29.9414	0	0	0	0	0	0	0	0	0	0	0	0	0	0	0	0	0	0	0	0	16.8783	0	0	15	7	8	0	4	0	2	1	0	0	0	0	0	0	2124.96	1367.16	1516.74	1313.71	1357.68
	CNC(=O)Oc1cccc2CC(C)(C)Oc12	0	Negative	0	1.0937	1.19618	63.0223	0	0	0	0	0	0	0	0	0	0	0	0	0	0	0	0	0	0	0	0	34.6279	6	6	31	16	15	0	12	1	3	0	0	0	0	0	0	0	2710.51	2923.56	4483.72	4190.48	3572.26
	CCN1CCOCC1	0	Negative	0	0.2582	0.0666672	33.3564	0	0	0	0	0	0	0	0	0	0	0	0	0	0	0	0	0	0	0	0	21.1303	0	0	21	8	13	0	6	1	1	0	0	0	0	0	0	0	1330.96	1479.23	1780.84	1460.96	811.734
	CC(O)CN	0	Negative	0	-1.1977	1.43449	20.7955	0	0	0	0	0	0	0	0	0	0	0	0	0	0	0	0	0	0	0	0	13.1831	0	0	14	5	9	0	3	1	1	0	0	0	0	0	0	0	894.101	765.938	867.346	606.215	126.153
	ClC1=C(Cl)C2(Cl)C3COS(=O)OCC3C1(Cl)C2(Cl)Cl	0	Negative	0	2.166	4.69156	76.9888	0	0	0	0	0	0	0	0	0	0	0	0	0	0	0	0	0	0	0	0	38.2268	0	0	25	19	6	0	9	0	3	1	0	0	6	0	0	6	10640.4	5993.14	11491.7	22201.9	17661.8
	CC1CCC23CCC(=O)C2C1(C)C(CC(C)(C=C)C(O)C3C)OC(=O)COS(=O)(=O)C	0	Negative	0	0.0735	0.00540225	114.551	0	0	0	0	0	0	0	0	0	0	0	0	0	0	0	0	0	0	0	0	72.9985	0	0	67	31	36	0	23	0	7	1	0	0	0	0	0	0	6174.27	6834.79	9866.06	12259.8	14317.1
	N#CC#N	0	Negative	0	0.0694	0.00481636	12.3972	0	0	0	0	0	0	0	0	0	0	0	0	0	0	0	0	0	0	0	0	5.72	0	0	4	4	0	0	2	2	0	0	0	0	0	0	0	0	680.92	480.74	336.476	196.196	0
	Nc1ccc(OC(F)(F)F)cc1	0	Negative	0	1.8444	3.40181	42.2601	0	0	0	0	0	0	0	0	0	0	0	0	0	0	0	0	0	0	0	0	19.8938	6	6	18	12	6	0	7	1	1	0	0	3	0	0	0	3	2550.93	2179.39	3847.42	2334.5	2205.73
	CC(C)CCCCCCc1ccc(O)cc1	0	Negative	0	0.3836	0.147149	66.5726	0	0	0	0	0	0	0	0	0	0	0	0	0	0	0	0	0	0	0	0	43.205	6	6	40	16	24	0	15	0	1	0	0	0	0	0	0	0	2444.32	2650.72	3357.51	3108.44	2403.9
	OC(=O)COc1ccc(Cl)cc1Cl	0	Negative	1	1.0983	1.20626	53.1163	0	0	0	0	0	0	0	0	0	0	0	0	0	0	0	0	0	0	0	0	24.8468	6	6	19	13	6	0	8	0	3	0	0	0	2	0	0	2	4441.52	2706.75	4072.03	4346.12	3907.37
	COc1cc(N)c2nccc(C)c2c1	0	Negative	0	-0.161	0.025921	61.3332	0	0	0	0	0	0	0	0	0	0	0	0	0	0	0	0	0	0	0	0	30.3635	10	11	26	14	12	0	11	2	1	0	0	0	0	0	0	0	2247.46	2480.99	3460.11	3769.28	3173.78
	Clc1c(Cl)c(Cl)c2C3=Nc4cccc5cccc(N3C(=O)c2c1Cl)c45	0	Negative	0	2.9411	8.65007	108.829	0	0	0	0	0	0	0	0	0	0	0	0	0	0	0	0	0	0	0	0	47.4028	16	17	31	25	6	0	18	2	1	0	0	0	4	0	0	4	8278.02	5550.18	9381.12	14744.2	14206.8
	CCCCCCCCCCCCCCCCCC(=O)NCCNCCNC(=O)CCCCCCCCCCCCCCCCC	0	Negative	0	-10.1114	102.24	145.276	0	0	0	0	0	0	0	0	0	0	0	0	0	0	0	0	0	0	0	0	129.314	0	0	126	45	81	0	40	3	2	0	0	0	0	0	0	0	6953.39	7573.97	8838.67	8802.59	8618.01
	CCCCCCCCCCCCCCCCCCSSCCCCCCCCCCCCCCCCCC	0	Negative	0	-7.909	62.5523	129.98	0	0	0	0	0	0	0	0	0	0	0	0	0	0	0	0	0	0	0	0	118.503	0	0	112	38	74	0	36	0	0	2	0	0	0	0	0	0	7324.38	7598.89	7997.43	7987.18	7786.36
	CC(=O)C	0	Negative	0	-0.244	0.059536	16.1948	0	0	0	0	0	0	0	0	0	0	0	0	0	0	0	0	0	0	0	0	10.0828	0	0	10	4	6	0	3	0	1	0	0	0	0	0	0	0	694.857	553.335	607.331	169.404	9.14458
	O=C1CCCCC1	0	Negative	0	-1.0582	1.11979	23.1792	0	0	0	0	0	0	0	0	0	0	0	0	0	0	0	0	0	0	0	0	18.0299	0	0	17	7	10	0	6	0	1	0	0	0	0	0	0	0	1131.71	1178.82	1497.13	1140.03	394
	Nc1ccc(cc1N)S(=O)(=O)O	0	Negative	1	-1.9783	3.91367	48.3025	0	0	0	0	0	0	0	0	0	0	0	0	0	0	0	0	0	0	0	0	23.4003	6	6	20	12	8	0	6	2	3	1	0	0	0	0	0	0	3061.85	3234.84	3808.5	3532.82	2713.98
	O=CCC=O	0	Negative	0	-0.35	0.1225	17.137	0	0	0	0	0	0	0	0	0	0	0	0	0	0	0	0	0	0	0	0	9.55117	0	0	9	5	4	0	3	0	2	0	0	0	0	0	0	0	948.793	721.285	634.505	477.114	289.238
	Cc1ccc2OC(=O)CCc2c1	0	Negative	0	1.2135	1.47258	49.0517	0	0	0	0	0	0	0	0	0	0	0	0	0	0	0	0	0	0	0	0	25.8719	6	6	22	12	10	0	10	0	2	0	0	0	0	0	0	0	1964.74	2140.2	3110.96	2911.9	1946.5
	CC(=CCCC(C)(C)O)C	0	Negative	0	2.2012	4.84528	45.3389	0	0	0	0	0	0	0	0	0	0	0	0	0	0	0	0	0	0	0	0	28.6443	0	0	28	10	18	0	9	0	1	0	0	0	0	0	0	0	1572.63	1568.22	2167.56	1677.14	1283.05
	COc1cc(OC)c(NC(=O)c2cc3ccccc3c(N=Nc4cc(ccc4OC)C(=O)Nc5ccc(cc5)C(=O)N)c2O)cc1Cl	0	Negative	0	0.1894	0.0358724	184.247	0	0	0	0	0	0	0	0	0	0	0	0	0	0	0	0	0	0	0	0	91.8042	28	29	75	47	28	0	34	5	7	0	0	0	1	0	0	1	8962.89	8688.81	12607.2	15202	14923
	Cc1cccc(Cl)c1NC(=O)c2cnc(Nc3cc(Cl)nc(C)n3)s2	0	Negative	0	1.0033	1.00661	104.178	0	0	0	0	0	0	0	0	0	0	0	0	0	0	0	0	0	0	0	0	50.3903	17	17	38	25	13	0	16	5	1	1	0	0	2	0	0	2	7099.63	5388.86	8519.66	8533.23	8415.61
	CN1CCCC1=O	0	Negative	0	-0.7741	0.599231	25.3112	0	0	0	0	0	0	0	0	0	0	0	0	0	0	0	0	0	0	0	0	16.7031	0	0	16	7	9	0	5	1	1	0	0	0	0	0	0	0	1182.63	1238.63	1671.82	1155.59	244.12
	CC(O)C(=O)O	0	Negative	1	-0.8059	0.649475	19.0054	0	0	0	0	0	0	0	0	0	0	0	0	0	0	0	0	0	0	0	0	11.6868	0	0	12	6	6	0	3	0	3	0	0	0	0	0	0	0	1206.79	945.703	1272.81	1069.73	161.314
	CC1CCOC(C1)c2ccccc2	0	Negative	0	1.1159	1.24523	55.3636	0	0	0	0	0	0	0	0	0	0	0	0	0	0	0	0	0	0	0	0	32.5907	6	6	29	13	16	0	12	0	1	0	0	0	0	0	0	0	2003.39	2309.21	3133.93	2993.78	2362.32
	O=C(CCCCC(=O)OCc1ccccc1)OCc2ccccc2	0	Negative	0	1.7502	3.0632	96.4008	0	0	0	0	0	0	0	0	0	0	0	0	0	0	0	0	0	0	0	0	53.0774	12	12	46	24	22	0	20	0	4	0	0	0	0	0	0	0	3931.51	4160.36	5393.62	5104.61	4395.3
	CC(=O)C(N=Nc1ccccc1OCCOc2ccccc2N=NC(C(=O)C)C(=O)Nc3ccc4[nH]c(O)nc4c3)C(=O)Nc5ccc6[nH]c(O)nc6c5	0	Negative	0	-1.38	1.9044	194.787	4	0	0	0	0	0	0	0	4	0	0	0	0	0	0	0	0	0	0	0	102.113	30	32	86	54	32	0	36	10	8	0	0	0	0	0	0	0	9235.73	9881.54	14341.1	15232.8	14596.4
	C1C=Cc2ccccc12	0	Negative	0	1.8012	3.24432	43.5888	0	0	0	0	0	0	0	0	0	0	0	0	0	0	0	0	0	0	0	0	21.1743	6	6	17	9	8	0	9	0	0	0	0	0	0	0	0	0	1306.51	1539.5	2070.16	1558.72	802.097
	COC1CC2CC1C3CC(CC23)C=O	0	Negative	0	-1.2209	1.4906	50.8884	0	0	0	0	0	0	0	0	0	0	0	0	0	0	0	0	0	0	0	0	34.7263	0	0	32	14	18	0	12	0	2	0	0	0	0	0	0	0	2261.39	2669.85	4105.43	3780.68	2901.56
	CC(C)(C)c1ccc(OP(=O)(Oc2ccccc2)Oc3ccccc3)cc1	0	Negative	0	4.1317	17.0709	119.766	0	0	0	0	0	0	0	0	0	0	0	0	0	0	0	0	0	0	0	0	60.8942	18	18	50	27	23	0	22	0	4	0	1	0	0	0	0	0	5180.43	6010.96	8012.84	8364.13	8516.21
	CC(=O)OCCCCCCCCC=C	0	Negative	0	-0.8345	0.69639	48.4969	0	0	0	0	0	0	0	0	0	0	0	0	0	0	0	0	0	0	0	0	37.3934	0	0	36	14	22	0	12	0	2	0	0	0	0	0	0	0	2265.46	2285.49	2623.25	2243.77	2045.07
	COC(=O)C1CCCC(C)C1	0	Negative	0	0.2855	0.0815102	40.8259	0	0	0	0	0	0	0	0	0	0	0	0	0	0	0	0	0	0	0	0	28.1127	0	0	27	11	16	0	9	0	2	0	0	0	0	0	0	0	1826.57	1924.32	2588.42	2614.45	2011.62
	CC(C)c1c(C(=O)Nc2ccccc2)c(c3ccccc3)c(c4ccc(F)cc4)n1CCC5CC(CC(=O)OC(C)(C)C)OC6(CCCC6)O5	0	Negative	0	1.756	3.08354	196.2	0	0	0	0	0	0	0	0	0	0	0	0	0	0	0	0	0	0	0	0	113.36	23	25	99	50	49	0	42	2	5	0	0	1	0	0	0	1	8142.05	9116.78	13951.3	14655.8	16343.5
	COC(=O)C(N)CO	0	Negative	0	-1.3445	1.80768	26.8101	1	0	0	0	0	0	0	0	1	0	0	0	0	0	0	1	0	0	0	0	16.5471	0	0	17	8	9	0	4	1	3	0	0	0	0	0	0	0	1550.3	1342.43	1642.05	1789	1113.82
	CC(C)OC(=O)Cl	0	Negative	0	0.9651	0.931418	27.6244	0	0	0	0	0	0	0	0	0	0	0	0	0	0	0	0	0	0	0	0	15.4916	0	0	14	7	7	0	4	0	2	0	0	0	1	0	0	1	2352.81	1375.56	2182.23	1094.09	1369.56
	COc1cc(NC(=O)C(N=Nc2ccc(cc2Cl)c3ccc(N=NC(C(=O)C)C(=O)Nc4cc(OC)c(Cl)cc4OC)c(Cl)c3)C(=O)C)c(OC)cc1Cl	0	Negative	0	0.824	0.678976	207.202	4	0	0	0	0	0	0	0	4	0	0	0	0	0	0	0	0	0	0	0	106.433	24	25	86	54	32	0	36	6	8	0	0	0	4	0	0	4	13477.8	10611.1	15706.8	19929.1	19699
	CC(C)(F)CC(NC(c1ccc(cc1)c2ccc(cc2)S(=O)(=O)C)C(F)(F)F)C(=O)O	0	Negative	1	3.0101	9.0607	114.684	1	0	0	0	0	0	0	0	1	0	0	0	2	0	0	0	0	0	0	0	61.7322	12	13	54	31	23	0	21	1	4	1	0	4	0	0	0	4	6744.58	6599.34	9845.72	9580.73	9611.61
	O(c1ccccc1)c2ccccc2	0	Negative	0	1.7591	3.09443	62.1861	0	0	0	0	0	0	0	0	0	0	0	0	0	0	0	0	0	0	0	0	28.5899	12	12	23	13	10	0	12	0	1	0	0	0	0	0	0	0	1997.3	2236.57	2886.23	2526.08	1780.58
	Oc1c(cc2ccccc2c1N=Nc3cc(ccc3Cl)C(F)(F)F)C(=O)Nc4cc(Cl)c(NC(=O)c5cc6ccccc6c(N=Nc7cc(ccc7Cl)C(F)(F)F)c5O)cc4Cl	0	Negative	0	5.9178	35.0204	232.087	0	0	0	0	0	0	0	0	0	0	0	0	0	0	0	0	0	0	0	0	110.459	38	40	84	62	22	0	42	6	4	0	0	6	4	0	0	10	15474.9	12205.3	20157.8	23270.1	22575.5
	CC(=O)OCc1ccccc1	0	Negative	0	1.1382	1.2955	46.164	0	0	0	0	0	0	0	0	0	0	0	0	0	0	0	0	0	0	0	0	24.1119	6	6	21	11	10	0	9	0	2	0	0	0	0	0	0	0	1820.47	1851.68	2348.76	1905.09	1419.9
	CNS(=O)(=O)c1cc(OC)c(N)cc1C	0	Negative	0	-1.1265	1.269	61.5971	0	0	0	0	0	0	0	0	0	0	0	0	0	0	0	0	0	0	0	0	32.6811	6	6	29	15	14	0	9	2	3	1	0	0	0	0	0	0	3500.74	3766.18	4685.42	5168.54	4616.56
	O=C(c1ccc(Oc2ccccc2)cc1)c3ccc(cc3)C(=O)c4ccc(Oc5ccccc5)cc4	0	Negative	0	3.6116	13.0437	161.14	0	0	0	0	0	0	0	0	0	0	0	0	0	0	0	0	0	0	0	0	74.1974	30	30	58	36	22	0	32	0	4	0	0	0	0	0	0	0	5662.68	6324.32	8897.77	9473.73	8328.66
	CN(C)C(=S)SSC(=S)N(C)C	0	Negative	0	3.1558	9.95907	69.2408	0	0	0	0	0	0	0	0	0	0	0	0	0	0	0	0	0	0	0	0	32.3615	0	0	24	12	12	0	6	2	0	4	0	0	0	0	0	0	5381.54	3722.85	5669.3	6469.23	3440.8
	CCOC(=O)c1nc[nH]n1	0	Negative	0	-0.8954	0.801741	32.3318	0	0	0	0	0	0	0	0	0	0	0	0	0	0	0	0	0	0	0	0	18.3716	5	5	17	10	7	0	5	3	2	0	0	0	0	0	0	0	1828.96	1820.93	2337.65	1821.75	1622.43
	Clc1ccc(cc1)C(c2ccc(Cl)cc2)C(Cl)(Cl)Cl	0	Negative	0	4.8069	23.1063	93.4157	0	0	0	0	0	0	0	0	0	0	0	0	0	0	0	0	0	0	0	0	41.5411	12	12	28	19	9	0	14	0	0	0	0	0	5	0	0	5	8312.35	4401.88	9721.69	7399.42	8422.39
	CC1OC(OC2C(O)C(O)C(CO)OC2OC3C(O)C(O)C(OC3OC4CCC5(C)C(CCC6(C)C5CC=C7C8CC(C)(C)CC(O)C8(C)CCC67C)C4(C)CO)C(=O)O)C(O)C(O)C1O	0	Negative	1	-3.2907	10.8287	230.917	0	0	0	0	0	0	0	0	0	0	0	0	0	0	0	0	0	0	0	0	150.926	0	0	144	66	78	0	48	0	18	0	0	0	0	0	0	0	11611.4	12669.4	21417.8	29301.5	29440.9
	CC(CO)(CO)C=O	0	Negative	0	-0.8176	0.66847	28.9701	0	0	0	0	0	0	0	0	0	0	0	0	0	0	0	0	0	0	0	0	17.8739	0	0	18	8	10	0	5	0	3	0	0	0	0	0	0	0	1499.39	1282.66	1648.86	2048.32	1170.33
	Cn1cc(C(=O)Nc2cccc3C4CCC(C4=C(Cl)Cl)c23)c(n1)C(F)F	0	Negative	0	1.803	3.25081	100.261	0	0	0	0	0	0	0	0	0	0	0	0	0	0	0	0	0	0	0	0	51.2579	11	11	41	26	15	0	18	3	1	0	0	2	2	0	0	4	6691.83	5317.88	9141.56	8659.67	10549.5
	CCN(CC)C(=O)c1ccc[n+](CCCS(=O)(=O)O)c1	0	Negative	1	-3.0157	9.09445	73.9573	0	0	0	0	0	0	0	0	0	0	0	0	0	0	0	0	0	0	0	0	45.1907	6	6	41	20	21	0	13	2	4	1	0	0	0	0	0	0	4340.88	4682.09	5397.98	5128.92	4992.16
	Oc1c2cc(CN3C(=O)c4ccccc4C3=O)ccc2nc5cc6c(O)c7cc(CN8C(=O)c9ccccc9C8=O)ccc7nc6cc15	0	Negative	0	1.1232	1.26158	191.691	0	0	0	0	0	0	0	0	0	0	0	0	0	0	0	0	0	0	0	0	90.7614	34	38	70	48	22	0	38	4	6	0	0	0	0	0	0	0	7824.98	8880.33	13963.5	16414.2	15304
	Cc1ccc(cc1)S(=O)(=O)NCCCCCC(=O)O	0	Negative	1	-0.5909	0.349163	70.9226	0	0	0	0	0	0	0	0	0	0	0	0	0	0	0	0	0	0	0	0	42.7571	6	6	38	19	19	0	13	1	4	1	0	0	0	0	0	0	4142.65	4379.8	5395.65	5185.87	4420.41
	CC1CCC=C(C=CC(=O)C)C1(C)C	0	Negative	0	1.9382	3.75662	61.176	0	0	0	0	0	0	0	0	0	0	0	0	0	0	0	0	0	0	0	0	37.0179	0	0	34	14	20	0	13	0	1	0	0	0	0	0	0	0	2151.72	2309.74	3346.41	3603.13	2743.78
	CC(=C)C1CCC(=CC1)C	0	Negative	0	2.1424	4.58988	46.0152	0	0	0	0	0	0	0	0	0	0	0	0	0	0	0	0	0	0	0	0	28.2687	0	0	26	10	16	0	10	0	0	0	0	0	0	0	0	0	1458.9	1636.35	2188.27	2093.46	1367.23
	CCC(=O)CC	0	Negative	0	-0.0916	0.00839056	26.2418	0	0	0	0	0	0	0	0	0	0	0	0	0	0	0	0	0	0	0	0	16.2699	0	0	16	6	10	0	5	0	1	0	0	0	0	0	0	0	987.449	890.291	994.748	870.628	366.161
	CC(=O)N	0	Negative	0	-0.6249	0.3905	12.8659	0	0	0	0	0	0	0	0	0	0	0	0	0	0	0	0	0	0	0	0	8.75596	0	0	9	4	5	0	2	1	1	0	0	0	0	0	0	0	745.773	569.226	649.1	147.206	6.09638
	C[N+]1(Cl)C=CC(=C2C=C[N+](C)(Cl)C=C2)C=C1	0	Negative	0	-1.3308	1.77103	68.7442	0	0	0	0	0	0	0	0	0	0	0	0	0	0	0	0	0	0	0	0	37.0151	0	0	30	16	14	0	12	2	0	0	0	0	2	0	0	2	4651.19	3470.4	5828.49	5153.17	3225.74
	CC(=C)C(=O)OCCC(F)(F)C(F)(F)C(F)(F)C(F)(F)C(F)(F)C(F)(F)F	0	Negative	0	4.3425	18.8573	58.1193	0	0	0	0	0	0	0	0	0	0	0	0	0	0	0	0	0	0	0	0	35.9661	0	0	36	27	9	0	12	0	2	0	0	13	0	0	0	13	6944.46	5094.56	10582.5	15202.1	12972.2
	COc1cc(OC)n2nc(N)nc2n1	0	Negative	0	-0.7208	0.519553	45.845	0	0	0	0	0	0	0	0	0	0	0	0	0	0	0	0	0	0	0	0	25.4251	9	10	23	14	9	0	7	5	2	0	0	0	0	0	0	0	2511.91	2712.27	3868.78	3665.96	3339.51
	CCCCOP(=O)(O)OCCCC	0	Negative	1	-1.2736	1.62206	44.8045	0	0	0	0	0	0	0	0	0	0	0	0	0	0	0	0	0	0	0	0	33.5871	0	0	32	13	19	0	8	0	4	0	1	0	0	0	0	0	3156.66	3466.16	3663.95	3054.04	2974.15
	CN1CCCN(C)C1=O	0	Negative	0	-0.6879	0.473206	33.672	0	0	0	0	0	0	0	0	0	0	0	0	0	0	0	0	0	0	0	0	21.5635	0	0	21	9	12	0	6	2	1	0	0	0	0	0	0	0	1526.14	1635.41	2237.91	2229.58	1088.96
	CC(=O)OCCc1ccccc1	0	Negative	0	1.3938	1.94268	50.6158	0	0	0	0	0	0	0	0	0	0	0	0	0	0	0	0	0	0	0	0	27.2055	6	6	24	12	12	0	10	0	2	0	0	0	0	0	0	0	1966.77	2020.15	2542.47	2061.99	1628.77
	CCC[N+](=O)[O-]	0	Negative	0	0.2108	0.0444366	17.2257	0	0	0	0	0	0	0	0	0	0	0	0	0	0	0	0	0	0	0	0	12.6516	0	0	13	6	7	0	3	1	2	0	0	0	0	0	0	0	1148.04	989.712	1095.08	716.008	497.289
	NC(CS)C(=O)O	0	Negative	1	-0.6242	0.389626	28.168	1	0	0	0	1	0	0	0	1	0	0	0	0	0	0	0	0	0	0	0	15.5516	0	0	14	7	7	0	3	1	2	1	0	0	0	0	0	0	2175.88	1339.17	1683.75	1878.55	1278.05
	COC(C)(C)C	0	Negative	0	0.9818	0.963931	26.8163	0	0	0	0	0	0	0	0	0	0	0	0	0	0	0	0	0	0	0	0	17.6035	0	0	18	6	12	0	5	0	1	0	0	0	0	0	0	0	989.481	962.405	1323.09	832.184	245.361
	FC(F)(F)C(F)(F)C(F)(F)C(F)(F)C(F)(F)C(F)(F)CCOC(=O)C=C	0	Negative	0	3.7894	14.3596	53.7622	0	0	0	0	0	0	0	0	0	0	0	0	0	0	0	0	0	0	0	0	32.8726	0	0	33	26	7	0	11	0	2	0	0	13	0	0	0	13	6798.16	4926.09	10278.8	14755.2	12737.2
	NC(=O)c1ccc(NC(=O)c2ccc(cc2)[N+](=O)[O-])cc1	0	Negative	0	0.9125	0.832656	76.8998	0	0	0	0	0	0	0	0	0	0	0	0	0	0	0	0	0	0	0	0	38.4827	12	12	32	21	11	0	14	3	4	0	0	0	0	0	0	0	3643.33	3664.39	5177.9	5362.41	4599.6
	Cc1ccc(C=C)cc1	0	Negative	0	2.3617	5.57763	44.1649	0	0	0	0	0	0	0	0	0	0	0	0	0	0	0	0	0	0	0	0	22.5079	6	6	19	9	10	0	9	0	0	0	0	0	0	0	0	0	1308.54	1419.45	1772.58	1568.8	853.573
	CC(=O)OC=C	0	Negative	0	0.1053	0.0110881	21.105	0	0	0	0	0	0	0	0	0	0	0	0	0	0	0	0	0	0	0	0	12.6448	0	0	12	6	6	0	4	0	2	0	0	0	0	0	0	0	1095.09	937.663	1069.56	623.847	425.198
	Cc1ccc2nc3cc4c(O)c5cc(C)ccc5nc4cc3c(O)c2c1	0	Negative	0	1.8762	3.52013	111.473	0	0	0	0	0	0	0	0	0	0	0	0	0	0	0	0	0	0	0	0	53.1927	22	26	42	26	16	0	22	2	2	0	0	0	0	0	0	0	4094.4	4721.37	7316.21	8523.2	7706.28
	ClC#CCl	0	Negative	0	0.9712	0.943229	20.1838	0	0	0	0	0	0	0	0	0	0	0	0	0	0	0	0	0	0	0	0	7.88	0	0	4	4	0	0	2	0	0	0	0	0	2	0	0	2	2801.93	995.844	851.58	1256.7	0
	Nc1ccc(cc1)[N+](=O)[O-]	0	Negative	0	0.42	0.1764	37.7233	0	0	0	0	0	0	0	0	0	0	0	0	0	0	0	0	0	0	0	0	18.3648	6	6	16	10	6	0	6	2	2	0	0	0	0	0	0	0	1776.01	1726.92	2300.92	2078.19	1329.07
	CCOC(=O)c1nn(c2ccc(OC)cc2)c3C(=O)N(CCc13)c4ccc(cc4)N5CCCCC5=O	0	Negative	0	-0.5696	0.324444	139.879	0	0	0	0	0	0	0	0	0	0	0	0	0	0	0	0	0	0	0	0	74.6002	17	18	64	36	28	0	27	4	5	0	0	0	0	0	0	0	5988.21	6712.56	9883.99	11240.4	11399.8
	CC(C)(C)OC(=O)c1cccc(N)c1	0	Negative	0	0.9536	0.909353	59.0777	0	0	0	0	0	0	0	0	0	0	0	0	0	0	0	0	0	0	0	0	32.0659	6	6	29	14	15	0	11	1	2	0	0	0	0	0	0	0	2310.28	2373	3524.63	3158.51	2878.31
	[O-][N+](=O)OCCO[N+](=O)[O-]	0	Negative	0	1.4082	1.98303	19.9048	0	0	0	0	0	0	0	0	0	0	0	0	0	0	0	0	0	0	0	0	13.1992	0	0	14	10	4	0	2	2	6	0	0	0	0	0	0	0	2220.79	1921.61	2371.58	1486.15	1402.34
	CC(=O)C(N=Nc1ccc(cc1Cl)c2ccc(N=NC(C(=O)C)C(=O)Nc3ccc(C)cc3C)c(Cl)c2)C(=O)Nc4ccc(C)cc4C	0	Negative	0	3.8666	14.9506	188.324	4	0	0	0	0	0	0	0	4	0	0	0	0	0	0	0	0	0	0	0	100.199	24	25	82	48	34	0	36	6	4	0	0	0	2	0	0	2	9942.51	8823.44	13043.6	15575	14937.3
	CCCCCCCCCCCCCCCCCC(=O)NCCN1CCN=C1CCCCCCCCCCCCCCCCC	0	Negative	0	-9.757	95.199	143.046	0	0	0	0	0	0	0	0	0	0	0	0	0	0	0	0	0	0	0	0	127.179	0	0	123	44	79	0	40	3	1	0	0	0	0	0	0	0	6695.39	7521.81	9026.94	8820.83	8716.68
	CC(C)(C)N	0	Negative	0	0.2837	0.0804857	23.7226	0	0	0	0	0	0	0	0	0	0	0	0	0	0	0	0	0	0	0	0	15.4747	0	0	16	5	11	0	4	1	0	0	0	0	0	0	0	0	784.429	738.232	1080.85	417.642	45.7229
	OCC(COC(=O)C=C)(CC(=O)C=C)CC(=O)C=C	0	Negative	0	0.4464	0.199273	70.9079	0	0	0	0	0	0	0	0	0	0	0	0	0	0	0	0	0	0	0	0	40.6523	0	0	37	19	18	0	14	0	5	0	0	0	0	0	0	0	3317.83	3106.1	4187.28	4838.62	5111.71
	COC(=O)CCC(CCC(=O)OC)(C#N)c1ccc(OC)c(OC2CCCC2)c1	0	Negative	0	-1.2124	1.46991	103.995	0	0	0	0	0	0	0	0	0	0	0	0	0	0	0	0	0	0	0	0	63.969	6	6	58	29	29	0	22	1	6	0	0	0	0	0	0	0	4935.28	5182	7159.77	7890.96	7849.04
	CCCCOc1ccccc1	0	Negative	0	0.2894	0.0837524	48.3367	0	0	0	0	0	0	0	0	0	0	0	0	0	0	0	0	0	0	0	0	27.7371	6	6	25	11	14	0	10	0	1	0	0	0	0	0	0	0	1712.83	1852.2	2191.68	1923.39	1402.31
	OCCCCCC(=O)OCCCCOC(=O)CCCCCO	0	Negative	0	-3.2908	10.8294	68.9526	0	0	0	0	0	0	0	0	0	0	0	0	0	0	0	0	0	0	0	0	52.9758	0	0	52	22	30	0	16	0	6	0	0	0	0	0	0	0	3874.52	3784	4529.01	4323.85	4183.47
	CN(c1c(cc(cc1[N+](=O)[O-])[N+](=O)[O-])[N+](=O)[O-])[N+](=O)[O-]	0	Negative	0	1.8476	3.41363	52.0233	0	0	0	0	0	0	0	0	0	0	0	0	0	0	0	0	0	0	0	0	27.57	6	6	25	20	5	0	7	5	8	0	0	0	0	0	0	0	4043.65	3756.29	5411.12	6054.3	6938.32
	CC(CCC=C(C)C)CC=O	0	Negative	0	2.0432	4.17467	48.3847	0	0	0	0	0	0	0	0	0	0	0	0	0	0	0	0	0	0	0	0	30.4043	0	0	29	11	18	0	10	0	1	0	0	0	0	0	0	0	1716.9	1708.47	1990.02	1853.84	1665.83
	CCC(C)c1cc(cc(c1O)n2nc3ccccc3n2)S(=O)(=O)O	0	Negative	1	-0.3695	0.13653	94.8528	0	0	0	0	0	0	0	0	0	0	0	0	0	0	0	0	0	0	0	0	48.9035	15	17	41	24	17	0	16	3	4	1	0	0	0	0	0	0	4965.8	5535.21	7328.41	7591.7	7651.76
	COC(=O)C=C(C)OP(=O)(OC)OC	0	Negative	0	0.4709	0.221747	49.6942	0	0	0	0	0	0	0	0	0	0	0	0	0	0	0	0	0	0	0	0	29.4303	0	0	27	14	13	0	7	0	6	0	1	0	0	0	0	0	3518.24	3725.37	4327.17	3899.55	3549.68
	CCCCCCC=O	0	Negative	0	-1.2583	1.58332	28.3882	0	0	0	0	0	0	0	0	0	0	0	0	0	0	0	0	0	0	0	0	22.4571	0	0	22	8	14	0	7	0	1	0	0	0	0	0	0	0	1280.04	1227.25	1228.31	1068	871.245
	CN(C)S(=O)(=O)c1cc(Cl)c(N)cc1Cl	0	Negative	0	-0.2346	0.0550372	65.8007	0	0	0	0	0	0	0	0	0	0	0	0	0	0	0	0	0	0	0	0	31.8119	6	6	25	15	10	0	8	2	2	1	0	0	2	0	0	2	5609.85	4206.97	6010.97	7519.27	6936.76
	CCC(COCC(F)(F)C(F)(F)F)OC(=O)CC(C(C(=O)OC(CC)COCC(F)(F)C(F)(F)F)S(=O)(=O)O)C(=O)OC(CC)COCC(F)(F)C(F)(F)F	0	Negative	1	2.4333	5.92095	144.351	0	0	0	0	0	0	0	0	0	0	0	0	0	0	0	0	0	0	0	0	91.7368	0	0	90	55	35	0	27	0	12	1	0	15	0	0	0	15	13444.2	11542.2	19256.9	22509.3	18695.7
	Cc1nn2c(O)c3ccccc3nc2c1N=Nc4ccc(Cl)cc4[N+](=O)[O-]	0	Negative	0	2.3749	5.64015	97.4123	0	0	0	0	0	0	0	0	0	0	0	0	0	0	0	0	0	0	0	0	48.4407	19	21	38	27	11	0	17	6	3	0	0	0	1	0	0	1	5665.45	5249.87	7950.35	8830.21	8313.54
	CCOC(=O)C(Cc1ccc(O)cc1)NC(=O)OC(C)(C)C	0	Negative	0	1.7612	3.10183	84.1049	1	0	0	0	0	2	0	0	1	0	0	0	0	0	0	0	0	2	0	0	48.6062	6	6	45	22	23	0	16	1	5	0	0	0	0	0	0	0	3807.63	3841.55	5578.06	5324.14	5460.8
	CCOc1ccc(NC(=O)C(N=Nc2ccc(cc2Cl)c3ccc(N=NC(C(=O)C)C(=O)Nc4ccc(OCC)cc4)c(Cl)c3)C(=O)C)cc1	0	Negative	0	1.5846	2.51096	193.07	4	0	0	0	0	0	0	0	4	0	0	0	0	0	0	0	0	0	0	0	101.803	24	25	84	50	34	0	36	6	6	0	0	0	2	0	0	2	10454.4	9303.57	13415.7	15656	15190.4
	CC(CCOC(=O)c1ccccc1C(=O)OCCC(C)CC(C)(C)C)CC(C)(C)C	0	Negative	0	4.2988	18.4797	121.18	0	0	0	0	0	0	0	0	0	0	0	0	0	0	0	0	0	0	0	0	76.9733	6	6	72	30	42	0	26	0	4	0	0	0	0	0	0	0	4817.41	5123.82	7367.1	7551.17	8035.9
	[O-][N+](=O)C(Cl)(Cl)Cl	0	Negative	0	3.7591	14.1308	24.6027	0	0	0	0	0	0	0	0	0	0	0	0	0	0	0	0	0	0	0	0	11.004	0	0	7	7	0	0	1	1	2	0	0	0	3	0	0	3	4622.5	1893.8	5900.05	3402.99	0
	CCCC(=O)OCc1ccccc1	0	Negative	0	0.9264	0.858217	54.0991	0	0	0	0	0	0	0	0	0	0	0	0	0	0	0	0	0	0	0	0	30.2991	6	6	27	13	14	0	11	0	2	0	0	0	0	0	0	0	2113.07	2188.63	2736.18	2496.34	2043.31
	CC(=O)CC(=O)Nc1ccc(cc1C)c2ccc(NC(=O)CC(=O)C)c(C)c2	0	Negative	0	0.707	0.499849	112.213	0	0	0	0	0	0	0	0	0	0	0	0	0	0	0	0	0	0	0	0	60.131	12	13	52	28	24	0	22	2	4	0	0	0	0	0	0	0	4614.46	4765.75	6811.56	7151.46	7309.9
	O=C1CCCCCO1	0	Negative	0	-0.9087	0.825736	24.2879	0	0	0	0	0	0	0	0	0	0	0	0	0	0	0	0	0	0	0	0	18.8319	0	0	18	8	10	0	6	0	2	0	0	0	0	0	0	0	1387.68	1418.88	1809.04	1796.71	719.25
	CC(C)C(C)CCCCO	0	Negative	0	-0.0628	0.00394384	40.3549	0	0	0	0	0	0	0	0	0	0	0	0	0	0	0	0	0	0	0	0	29.9779	0	0	30	10	20	0	9	0	1	0	0	0	0	0	0	0	1574.67	1592.44	1899.22	1865.02	1444.42
	COC(=O)C(C)CCC(=O)N(C)C	0	Negative	0	0.1662	0.0276224	49.1784	0	0	0	0	0	0	0	0	0	0	0	0	0	0	0	0	0	0	0	0	30.6815	0	0	30	13	17	0	9	1	3	0	0	0	0	0	0	0	2279.75	2200.51	2839.99	3036.24	2260.85
	CCOC(=O)C1=NN(C(=O)C1N=Nc2ccc(cc2Cl)c3ccc(N=NC4C(=O)N(N=C4C(=O)OCC)c5ccccc5)c(Cl)c3)c6ccccc6	0	Negative	0	2.9008	8.41464	195.425	2	0	0	2	0	0	0	0	2	0	0	0	0	0	0	0	0	0	0	0	100.002	24	25	80	52	28	0	36	8	6	0	0	0	2	0	0	2	10840.7	9955.77	14762.6	17327.4	17190.8
	FC(F)(F)C(F)(F)C(F)(F)C(F)(F)C(F)(F)C(F)(F)C(F)(F)C(F)(F)CCOC(=O)C=C	0	Negative	0	4.7726	22.7777	63.0982	0	0	0	0	0	0	0	0	0	0	0	0	0	0	0	0	0	0	0	0	38.6206	0	0	39	32	7	0	13	0	2	0	0	17	0	0	0	17	8530.45	6127.37	13114.8	19756.8	17738.7
	OCCOCCOCN1C(O)C(O)N(COCCOCCO)C1=O	0	Negative	0	-2.7171	7.38263	79.1978	0	0	0	0	0	0	0	0	0	0	0	0	0	0	0	0	0	0	0	0	49.6346	0	0	50	24	26	0	13	2	9	0	0	0	0	0	0	0	4597.96	4559.74	5957.57	6618.63	6089.25
	CCCCCCCCCCCCCCCC	0	Negative	0	-3.9294	15.4402	52.5598	0	0	0	0	0	0	0	0	0	0	0	0	0	0	0	0	0	0	0	0	50.831	0	0	50	16	34	0	16	0	0	0	0	0	0	0	0	0	2342.77	2575.6	2790.66	2642.67	2445.92
	COCCCNC(=O)CCCCCCCCCCCCC(C)CC(=O)NCCCOC	0	Negative	0	-4.3242	18.6987	105.388	0	0	0	0	0	0	0	0	0	0	0	0	0	0	0	0	0	0	0	0	82.7476	0	0	81	31	50	0	25	2	4	0	0	0	0	0	0	0	5073.67	5320.6	6254.16	6243.06	6287.56
	CC(C)(C)CC(C)(C)NC(=O)C=C	0	Negative	0	2.4375	5.94141	55.163	0	0	0	0	0	0	0	0	0	0	0	0	0	0	0	0	0	0	0	0	35.2647	0	0	34	13	21	0	11	1	1	0	0	0	0	0	0	0	2060.41	2083.28	3140.33	2846.43	3119.59
	Cc1cc(NCCCn2ccnc2)ccc1N	0	Negative	0	-2.1537	4.63842	72.6358	0	0	0	0	0	0	0	0	0	0	0	0	0	0	0	0	0	0	0	0	39.2823	11	11	35	17	18	0	13	4	0	0	0	0	0	0	0	0	2678.51	3012.51	3960.33	3507.93	2793.13
	CCCOC(=O)C	0	Negative	0	-0.3063	0.0938197	25.2386	0	0	0	0	0	0	0	0	0	0	0	0	0	0	0	0	0	0	0	0	17.0719	0	0	17	7	10	0	5	0	2	0	0	0	0	0	0	0	1243.42	1130.36	1306.66	896.782	652.173
	CCOc1ccc(CC(N)CNCCN)cc1	0	Negative	0	-0.9138	0.83503	74.8171	0	0	0	0	0	0	0	0	0	0	0	0	0	0	0	0	0	0	0	0	42.3182	6	6	40	17	23	0	13	3	1	0	0	0	0	0	0	0	2743.36	2932.71	3665.42	3622.29	3218.68
	CCC1(CO)COCOC1	0	Negative	0	-0.7911	0.625839	37.1443	0	0	0	0	0	0	0	0	0	0	0	0	0	0	0	0	0	0	0	0	24.0611	0	0	24	10	14	0	7	0	3	0	0	0	0	0	0	0	1791.98	1855.66	2469.73	2750.52	1941.9
	COc1ccc(C)cc1NC(=O)C	0	Negative	0	0.2795	0.0781203	54.0749	0	0	0	0	0	0	0	0	0	0	0	0	0	0	0	0	0	0	0	0	28.9723	6	6	26	13	13	0	10	1	2	0	0	0	0	0	0	0	2163.98	2226.49	2974.97	2959.98	2635.36
	CC(C)[N+](=O)[O-]	0	Negative	0	0.6002	0.36024	18.9919	0	0	0	0	0	0	0	0	0	0	0	0	0	0	0	0	0	0	0	0	12.6516	0	0	13	6	7	0	3	1	2	0	0	0	0	0	0	0	1148.04	989.712	1238.11	964.363	202.668
	CC(C)(C)c1ccc(OC(=O)c2cc(c(O)c(c2)C(C)(C)C)C(C)(C)C)c(c1)C3C(=O)Oc4ccc(cc34)C(C)(C)C	0	Negative	0	7.2822	53.0304	177.3	0	0	0	0	0	0	0	0	0	0	0	0	0	0	0	0	0	0	0	0	99.8025	18	18	88	42	46	0	37	0	5	0	0	0	0	0	0	0	6664.35	7388.13	11948.3	13587.8	14050.9
	CC(=O)CC(=O)N	0	Negative	0	-0.8539	0.729145	22.7611	0	0	0	0	0	0	0	0	0	0	0	0	0	0	0	0	0	0	0	0	14.4116	0	0	14	7	7	0	4	1	2	0	0	0	0	0	0	0	1292.3	1074.13	1371.4	954.961	911.164
	CCCC(=O)OCC	0	Negative	0	0.0597	0.00356409	29.6417	0	0	0	0	0	0	0	0	0	0	0	0	0	0	0	0	0	0	0	0	20.1655	0	0	20	8	12	0	6	0	2	0	0	0	0	0	0	0	1389.71	1298.83	1500.36	1247.39	1088.95
	CC1CCCCC1=O	0	Negative	0	-0.2546	0.0648212	29.5243	0	0	0	0	0	0	0	0	0	0	0	0	0	0	0	0	0	0	0	0	21.1235	0	0	20	8	12	0	7	0	1	0	0	0	0	0	0	0	1278.01	1347.3	1811.91	1678.25	697.641
	CCCCCCCCCC(=O)Oc1ccc(cc1)C(=O)O	0	Negative	1	-1.4998	2.2494	73.4035	0	0	0	0	0	0	0	0	0	0	0	0	0	0	0	0	0	0	0	0	49.131	6	6	45	21	24	0	17	0	4	0	0	0	0	0	0	0	3500.75	3563.64	4661.3	4551.4	4126.61
	COc1ccc(C=O)cc1Cl	0	Negative	0	0.8855	0.78411	47.3893	0	0	0	0	0	0	0	0	0	0	0	0	0	0	0	0	0	0	0	0	22.5316	6	6	18	11	7	0	8	0	2	0	0	0	1	0	0	1	2929.86	2096.88	2878.75	3407.52	2547.34
	O=C(Nc1ccccc1)Nc2ccccc2NS(=O)(=O)c3ccccc3	0	Negative	0	0.8588	0.737537	111.262	0	0	0	0	0	0	0	0	0	0	0	0	0	0	0	0	0	0	0	0	53.3815	18	18	43	26	17	0	19	3	3	1	0	0	0	0	0	0	5142.63	5701.96	7382.9	7624.66	7535.79
	CC(=O)CC(=O)Nc1ccc(cc1)S(=O)(=O)O	0	Negative	1	-0.8856	0.784287	63.2917	0	0	0	0	0	0	0	0	0	0	0	0	0	0	0	0	0	0	0	0	32.9447	6	6	28	17	11	0	10	1	5	1	0	0	0	0	0	0	3957.7	4082.25	4960.42	4504.42	4047.95
	c1ccc2ncccc2c1	0	Negative	0	1.0879	1.18353	46.8579	0	0	0	0	0	0	0	0	0	0	0	0	0	0	0	0	0	0	0	0	21.6076	10	11	17	10	7	0	9	1	0	0	0	0	0	0	0	0	1501.69	1719.6	2263.13	2018.02	1105.48
	CCOCCO	0	Negative	0	-0.2385	0.0568822	23.5986	0	0	0	0	0	0	0	0	0	0	0	0	0	0	0	0	0	0	0	0	15.3119	0	0	16	6	10	0	4	0	2	0	0	0	0	0	0	0	1099.15	990.111	944.685	730.113	467.615
	COc1ccc(cc1OC2CCCC2)C3(CCC(CC3)C(=O)O)C#N	0	Negative	1	-1.1777	1.38698	90.6647	0	0	0	0	0	0	0	0	0	0	0	0	0	0	0	0	0	0	0	0	56.1778	6	6	50	25	25	0	20	1	4	0	0	0	0	0	0	0	4130.75	4513.2	6609.31	7346.33	6859.52
	CC(C)(C)OOC(C)(C)C	0	Negative	0	2.9002	8.41116	39.001	0	0	0	0	0	0	0	0	0	0	0	0	0	0	0	0	0	0	0	0	27.6863	0	0	28	10	18	0	8	0	2	0	0	0	0	0	0	0	1684.34	1723.81	2639.11	2023.39	1210.74
	Cc1nc(COc2ccc(CC(NC(=O)OC(C)(C)C)C3CO3)cc2)cs1	0	Negative	0	1.5224	2.3177	109.985	0	0	0	0	0	0	0	0	0	0	0	0	0	0	0	0	0	0	0	0	60.8446	11	11	53	27	26	0	20	2	4	1	0	0	0	0	0	0	5355.81	5413.27	7561.05	6607.48	6657.93
	OCC(CO)(CO)COCC(CO)(CO)CO	0	Negative	0	-3.5627	12.6928	59.9453	0	0	0	0	0	0	0	0	0	0	0	0	0	0	0	0	0	0	0	0	37.8834	0	0	39	17	22	0	10	0	7	0	0	0	0	0	0	0	3256.77	2981.9	3945.26	5614.87	5174.75
	COP(=S)(OC)SCN1N=Nc2ccccc2C1=O	0	Negative	0	2.1157	4.47619	82.2893	0	0	0	0	0	0	0	0	0	0	0	0	0	0	0	0	0	0	0	0	40.7375	6	6	31	19	12	0	10	3	3	2	1	0	0	0	0	0	5826.39	5990.94	8114.53	7402.44	6211.09
	Oc1[nH]c(c2ccc(Cl)cc2)c3C(=O)N=C(c4ccc(cc4)c5ccccc5)c13	0	Negative	0	2.4914	6.20707	125.191	0	0	0	0	0	0	0	0	0	0	0	0	0	0	0	0	0	0	0	0	58.2259	23	25	44	29	15	0	24	2	2	0	0	0	1	0	0	1	5638.61	5421.58	8238.15	8681.1	8181.89
	COc1ccc(O)cc1	0	Negative	0	0.3417	0.116759	39.2048	0	0	0	0	0	0	0	0	0	0	0	0	0	0	0	0	0	0	0	0	19.2583	6	6	17	9	8	0	7	0	2	0	0	0	0	0	0	0	1529.91	1542.95	1938.9	1713.91	910.928
	CCCCN(CCCC)C(=O)NCCCCCCN1C(=O)N(CCCCCCNC(=O)N(CCCC)CCCC)C(=O)N(CCCCCCNC(=O)N(CCCC)CCCC)C1=O	0	Negative	0	-8.6973	75.643	213.973	0	0	0	0	0	0	0	0	0	0	0	0	0	0	0	0	0	0	0	0	161.204	0	0	156	63	93	0	48	9	6	0	0	0	0	0	0	0	10320.7	11083.4	14514.2	16637.8	17860.3
	N(c1nn[nH]n1)c2nn[nH]n2	0	Negative	4	-0.6087	0.370516	34.3278	0	0	0	0	0	0	0	0	0	0	0	0	0	0	0	0	0	0	0	0	15.4204	10	10	14	11	3	0	2	9	0	0	0	0	0	0	0	0	2057.34	2228.96	2859.87	1566.67	1542.45
	CC(C)CCCCCCCOC(=O)c1ccccc1C(=O)OCCCCCCCC(C)C	0	Negative	0	-0.3698	0.136752	117.079	0	0	0	0	0	0	0	0	0	0	0	0	0	0	0	0	0	0	0	0	83.1605	6	6	78	32	46	0	28	0	4	0	0	0	0	0	0	0	5110.01	5460.78	7028.12	7303.27	7427.3
	OCC1OC(O)(CO)C(O)C1O	0	Negative	0	-2.5636	6.57204	36.3608	0	0	0	0	0	0	0	0	0	0	0	0	0	0	0	0	0	0	0	0	23.3735	0	0	24	12	12	0	6	0	6	0	0	0	0	0	0	0	2413.59	2231.85	3579.78	4360.01	2805.96
	CC1CCC23CCC(=O)C2C1(C)C(CC(C)(C=C)C(O)C3C)OC(=O)CSC4CC5CCC(C4)C5C	0	Negative	0	1.4478	2.09612	142.002	0	0	0	0	0	0	0	0	0	0	0	0	0	0	0	0	0	0	0	0	92.6741	0	0	84	36	48	0	31	0	4	1	0	0	0	0	0	0	6572.67	7076.84	11598.6	15159.8	15809.1
	CC(C)(C)C(NC(=O)OCc1ccccc1)C(=O)O	0	Negative	1	2.2947	5.26565	72.9096	1	0	0	0	0	0	0	0	1	0	0	0	0	0	0	0	0	0	6	0	41.6171	6	6	38	19	19	0	14	1	4	0	0	0	0	0	0	0	3259.07	3264.53	4696.91	4768.49	4707.39
	CC(=C)C(=O)NCCC[N+](C)(C)C	0	Negative	0	-0.8827	0.779159	51.2968	0	0	0	0	0	0	0	0	0	0	0	0	0	0	0	0	0	0	0	0	34.6047	0	0	34	13	21	0	10	2	1	0	0	0	0	0	0	0	2112.34	2179.17	2889.29	2670.99	1962.44
	CCC(C)(C)C1CCCCC1OC(=O)C	0	Negative	0	0.175	0.030625	55.0786	0	0	0	0	0	0	0	0	0	0	0	0	0	0	0	0	0	0	0	0	40.487	0	0	39	15	24	0	13	0	2	0	0	0	0	0	0	0	2411.76	2598.23	3814.21	4043.44	4049.68
	CC12CCC3C(=CC=C4CC5(CCC34C)OCCO5)C1CCC2C6(C)OCCO6	0	Negative	0	0.7082	0.501547	111.493	0	0	0	0	0	0	0	0	0	0	0	0	0	0	0	0	0	0	0	0	71.2125	0	0	65	29	36	0	25	0	4	0	0	0	0	0	0	0	4667.05	5724.03	9728.55	10615.8	10681.7
	CCOc1ccc(cc1)c2nn3ncccc3c2c4ccc(cc4)S(=O)(=O)C	0	Negative	0	1.4576	2.1246	119.796	0	0	0	0	0	0	0	0	0	0	0	0	0	0	0	0	0	0	0	0	58.2351	21	24	47	28	19	0	21	3	3	1	0	0	0	0	0	0	5433.19	6192.75	8153.42	8316.56	7815.01
	Clc1c(Cl)c(Cl)c2c(Cl)c(Cl)c(Cl)c(Cl)c2c1Cl	0	Negative	0	4.8974	23.9845	86.8824	0	0	0	0	0	0	0	0	0	0	0	0	0	0	0	0	0	0	0	0	35.04	10	11	18	18	0	0	10	0	0	0	0	0	8	0	0	8	11496.3	4993.22	8832.34	17787.2	16921.6
	O=C(c1ccccc1)c2ccccc2	0	Negative	0	2.1518	4.63024	64.8174	0	0	0	0	0	0	0	0	0	0	0	0	0	0	0	0	0	0	0	0	30.3499	12	12	24	14	10	0	13	0	1	0	0	0	0	0	0	0	2141.56	2332.93	3078.96	3087.05	2501.86
	CCOC(=O)C(Cl)(Cl)Cl	0	Negative	0	1.9498	3.80172	37.2212	0	0	0	0	0	0	0	0	0	0	0	0	0	0	0	0	0	0	0	0	18.518	0	0	14	9	5	0	4	0	2	0	0	0	3	0	0	3	4864.18	2202.93	6121.06	3962.37	1706.59
	Oc1ccccc1C(=O)OCc2ccccc2	0	Negative	0	1.773	3.14353	72.0808	0	0	0	0	0	0	0	0	0	0	0	0	0	0	0	0	0	0	0	0	35.0475	12	12	29	17	12	0	14	0	3	0	0	0	0	0	0	0	2799.79	2937.66	3956.8	4027.15	3465.65
	CC(C)CCCCCCCCCCOC(=O)Nc1ccc(C)c(NC(=O)NCc2cccc(CNC(=O)Nc3cc(NC(=O)OCCCCCCCCCCC(C)C)ccc3C)c2)c1	0	Negative	0	-1.4034	1.96953	236.646	0	0	0	0	0	0	0	0	0	0	0	0	0	0	0	0	0	0	0	0	156.275	18	18	144	64	80	0	52	6	6	0	0	0	0	0	0	0	10296	11173	14939.3	15181.7	15181.7
	CC(C)N(C(=O)CN1C(=O)C(N)C(=O)N(c2ccccc2)c3ccccc13)c4ccccc4	0	Negative	0	-0.538	0.289444	139.805	2	0	0	0	0	0	0	0	3	0	0	0	0	0	0	0	0	0	0	0	69.9026	18	18	59	33	26	0	26	4	3	0	0	0	0	0	0	0	5329.97	5895.76	8697.36	10857	11862.9
	CCCCOCC1CO1	0	Negative	0	-0.8485	0.719952	32.4946	0	0	0	0	0	0	0	0	0	0	0	0	0	0	0	0	0	0	0	0	23.2591	0	0	23	9	14	0	7	0	2	0	0	0	0	0	0	0	1536.01	1659.48	1504.6	1377.83	1045.2
	CCCCCCCCC=CCCCCCCCC(=O)OCCOCC(OCCO)C1OC(CC1OCCO)OCCO	0	Negative	0	-4.548	20.6843	142.471	0	0	0	0	0	0	0	0	0	0	0	0	0	0	0	0	0	0	0	0	104.348	0	0	102	42	60	0	32	0	10	0	0	0	0	0	0	0	7237.1	7563.98	9462.45	9933.65	10186.5
	CC(C)(C)c1cc2c(O)c(c1)S(=O)(=O)c3cc(cc(c3O)S(=O)(=O)c4cc(cc(c4O)S(=O)(=O)c5cc(cc(c5O)S2(=O)=O)C(C)(C)C)C(C)(C)C)C(C)(C)C	0	Negative	0	3.5284	12.4496	231.06	0	0	0	0	0	0	0	0	0	0	0	0	0	0	0	0	0	0	0	0	123.63	24	24	104	56	48	0	40	0	12	4	0	0	0	0	0	0	13002.3	14320.4	21167.4	28560.5	33691.3
	CC1N(C)Nc2cc(N)ccc12	0	Negative	0	-0.7397	0.547156	53.8045	0	0	0	0	0	0	0	0	0	0	0	0	0	0	0	0	0	0	0	0	27.8083	6	6	25	12	13	0	9	3	0	0	0	0	0	0	0	0	1900.17	2186.69	3203.99	3056.13	2103.06
	CCCCCCCCC=CCCCCCCCC(=O)OCC(COC(=O)CCCCCCCC(O)C(O)CC=CCCCCC)OC(=O)CCCCCCCC=CCC(O)C(CCCCC)OC(=O)C	0	Negative	0	-7.1209	50.7072	238.146	0	0	0	0	0	0	0	0	0	0	0	0	0	0	0	0	0	0	0	0	183.342	0	0	176	70	106	0	59	0	11	0	0	0	0	0	0	0	11434.9	11968.1	15047.8	15794.8	16051.2
	OCCN1CCCC1=O	0	Negative	0	-1.3135	1.72528	31.6035	0	0	0	0	0	0	0	0	0	0	0	0	0	0	0	0	0	0	0	0	20.5987	0	0	20	9	11	0	6	1	2	0	0	0	0	0	0	0	1584.89	1603.3	2109.88	1722.7	1155.56
	CC(C)(C)OC(=O)N1CC(F)CC1C(=O)O	0	Negative	1	0.7056	0.497871	50.7296	1	0	0	0	0	0	0	0	1	0	0	1	0	0	0	0	0	0	0	0	33.1337	0	0	32	16	16	0	10	1	4	0	0	1	0	0	0	1	3039.91	2901.31	4639.51	4328.11	4555.9
	C=CC=C	0	Negative	0	1.415	2.00223	20.2944	0	0	0	0	0	0	0	0	0	0	0	0	0	0	0	0	0	0	0	0	11.0408	0	0	10	4	6	0	4	0	0	0	0	0	0	0	0	0	583.153	505.435	387.417	221.987	52.4926
	CCCCCCCCCOC(=O)c1ccccc1C(=O)OCCCCCCCCC	0	Negative	0	-3.0762	9.46301	103.083	0	0	0	0	0	0	0	0	0	0	0	0	0	0	0	0	0	0	0	0	76.9733	6	6	72	30	42	0	26	0	4	0	0	0	0	0	0	0	4817.41	5123.82	6398.57	6776.67	7015.49
	Oc1c(cc(cc1[N+](=O)[O-])[N+](=O)[O-])[N+](=O)[O-]	0	Negative	0	1.4802	2.19099	42.2144	0	0	0	0	0	0	0	0	0	0	0	0	0	0	0	0	0	0	0	0	21.4744	6	6	19	16	3	0	6	3	7	0	0	0	0	0	0	0	3249	2947.39	4240.76	4709.83	4854.26
	CCOC	0	Negative	0	0.3009	0.0905408	17.3063	0	0	0	0	0	0	0	0	0	0	0	0	0	0	0	0	0	0	0	0	11.4163	0	0	12	4	8	0	3	0	1	0	0	0	0	0	0	0	696.889	625.449	484.711	259.277	78.7389
	CC(CO[N+](=O)[O-])O[N+](=O)[O-]	0	Negative	0	1.3975	1.95301	24.4892	0	0	0	0	0	0	0	0	0	0	0	0	0	0	0	0	0	0	0	0	16.2928	0	0	17	11	6	0	3	2	6	0	0	0	0	0	0	0	2367.09	2090.09	2730.24	1926.24	2005.37
	COc1ncc(F)c2nc(nn12)S(=O)(=O)Nc3c(F)cccc3F	0	Negative	0	-0.7407	0.548636	79.3452	0	0	0	0	0	0	0	0	0	0	0	0	0	0	0	0	0	0	0	0	38.9313	15	16	32	24	8	0	12	5	3	1	0	3	0	0	0	3	5598.84	5723.97	8073.39	9110.56	9122.97
	CNC(=O)Oc1cccc2ccccc12	0	Negative	0	1.5193	2.30827	62.97	0	0	0	0	0	0	0	0	0	0	0	0	0	0	0	0	0	0	0	0	31.1587	10	11	26	15	11	0	12	1	2	0	0	0	0	0	0	0	2450.48	2635.06	3635.84	3639.57	3103.05
	ClCC=O	0	Negative	0	0.3501	0.12257	16.4715	0	0	0	0	0	0	0	0	0	0	0	0	0	0	0	0	0	0	0	0	8.50238	0	0	7	4	3	0	2	0	1	0	0	0	1	0	0	1	1804.25	798.539	742.885	637.184	0
	OC(=O)CSSCC(=O)O	0	Negative	2	0.298	0.088804	39.1496	0	0	0	0	0	0	0	0	0	0	0	0	0	0	0	0	0	0	0	0	20.0488	0	0	16	10	6	0	4	0	4	2	0	0	0	0	0	0	3662.71	2935.86	3024.82	3280.87	2457.37
	Cc1cccc(N)c1C	0	Negative	0	1.0995	1.2089	43.0696	0	0	0	0	0	0	0	0	0	0	0	0	0	0	0	0	0	0	0	0	22.5147	6	6	20	9	11	0	8	1	0	0	0	0	0	0	0	0	1361.49	1459.55	1955.73	1953.44	1050.79
	ClC(Cl)(Cl)SN1C(=O)C2CC=CCC2C1=O	0	Negative	0	3.2345	10.462	68.1818	0	0	0	0	0	0	0	0	0	0	0	0	0	0	0	0	0	0	0	0	33.3183	0	0	24	16	8	0	9	1	2	1	0	0	3	0	0	3	6812.59	4083.28	11093.9	6410.49	6044.9
	CNC(=O)NC	0	Negative	0	-0.4231	0.179014	21.336	0	0	0	0	0	0	0	0	0	0	0	0	0	0	0	0	0	0	0	0	13.6163	0	0	14	6	8	0	3	2	1	0	0	0	0	0	0	0	1089.28	965.997	1072.16	860.035	350.971
	CC1CC(NC(=O)N)NC(=O)N1	0	Negative	0	-1.4103	1.98895	35.2709	0	0	0	0	0	0	0	0	0	0	0	0	0	0	0	0	0	0	0	0	24.5655	0	0	24	12	12	0	6	4	2	0	0	0	0	0	0	0	2174.5	2150.13	3144.62	2649.18	2553.43
	OCC=C1OC2CC(=O)N2C1C(=O)O	0	Negative	1	-1.4465	2.09236	44.2525	1	0	0	0	0	0	0	0	1	0	0	0	0	0	0	1	0	0	0	0	25.1911	0	0	23	14	9	0	8	1	5	0	0	0	0	0	0	0	2639.29	2640.29	3799.92	3636.64	3909.22
	CCN1C(=O)C(=C(C)C(=NNc2ccc(cc2)S(=O)(=O)c3ccc(NN=C4C(=C(CS(=O)(=O)O)C(=O)N(CC)C4=O)C)cc3)C1=O)CS(=O)(=O)O	0	Negative	2	-0.8914	0.794594	190.441	0	0	0	0	0	0	0	0	0	0	0	0	0	0	0	0	0	0	0	0	99.0614	12	12	83	51	32	0	30	6	12	3	0	0	0	0	0	0	11692.8	12637.5	16232.8	18457.3	20056.8
	CCCCC(CC)COC(=O)C(=C)C	0	Negative	0	0.2625	0.0689063	53.2199	0	0	0	0	0	0	0	0	0	0	0	0	0	0	0	0	0	0	0	0	37.3934	0	0	36	14	22	0	12	0	2	0	0	0	0	0	0	0	2265.46	2285.49	2854.29	3026.09	2517.54
	OC(CNc1ccccc1)CS(=O)(=O)O	0	Negative	1	-0.4928	0.242852	59.8898	0	0	0	0	0	0	0	0	0	0	0	0	0	0	0	0	0	0	0	0	31.7163	6	6	28	15	13	0	9	1	4	1	0	0	0	0	0	0	3559.5	3774.05	4146.01	3614.62	3318.22
	CC1CC2C3CCC4=CC(=O)C=CC4(C)C3=CCC2(C)C1(O)C(=O)COC(=O)C	0	Negative	0	0.5538	0.306694	111.067	0	0	0	0	0	0	0	0	0	0	0	0	0	0	0	0	0	0	0	0	66.2538	0	0	59	29	30	0	24	0	5	0	0	0	0	0	0	0	4772.66	5271.08	8723.1	11110.6	10685.7
	CC(O)CNC(=O)O	0	Negative	1	-0.6805	0.46308	26.2938	0	0	0	0	0	0	0	0	0	0	0	0	0	0	0	0	0	0	0	0	16.5471	0	0	17	8	9	0	4	1	3	0	0	0	0	0	0	0	1550.3	1320.51	1726.87	1207.38	907.397
	CCCCOC(=O)C(C)O	0	Negative	0	-1.1703	1.3696	34.5119	0	0	0	0	0	0	0	0	0	0	0	0	0	0	0	0	0	0	0	0	24.0611	0	0	24	10	14	0	7	0	3	0	0	0	0	0	0	0	1791.98	1663.5	2081.4	2038.28	1337.09
	CC(=O)C(N=Nc1ccc(cc1[N+](=O)[O-])S(=O)(=O)O)C(=O)Nc2ccccc2	0	Negative	1	0.0924	0.00853776	95.5665	2	0	0	0	0	0	0	0	2	0	0	0	0	0	0	0	0	0	0	0	50.4091	12	12	42	28	14	0	16	4	7	1	0	0	0	0	0	0	5926.85	6133.26	7897.95	8288.64	8301.24
	CCCCOP(=O)(OCCCC)OCCCC	0	Negative	0	-1.638	2.68304	60.311	0	0	0	0	0	0	0	0	0	0	0	0	0	0	0	0	0	0	0	0	45.9614	0	0	44	17	27	0	12	0	4	0	1	0	0	0	0	0	3741.85	4183.96	4681.19	4508.5	4641.3
	CCCCN(CCCC)CCCC	0	Negative	0	-1.5261	2.32898	52.2003	0	0	0	0	0	0	0	0	0	0	0	0	0	0	0	0	0	0	0	0	40.2234	0	0	40	13	27	0	12	1	0	0	0	0	0	0	0	0	1954.8	2129.98	2378.27	2402.66	2402.66
	Nc1cc(N)c(cc1N=Nc2ccc(cc2)S(=O)(=O)O)N=Nc3cccc(c3)N=Nc4c(N)cc(N)c(N=Nc5ccc(cc5)S(=O)(=O)O)c4N=Nc6ccc(cc6)S(=O)(=O)O	0	Negative	3	-3.7993	14.4347	223.952	0	0	0	0	0	0	0	0	0	0	0	0	0	0	0	0	0	0	0	0	114.682	36	36	92	62	30	0	36	14	9	3	0	0	0	0	0	0	13358	14692.8	18588.1	19554.9	17640.4
	CCOc1cc(C=O)ccc1O	0	Negative	0	0.2041	0.0416568	48.5724	0	0	0	0	0	0	0	0	0	0	0	0	0	0	0	0	0	0	0	0	24.9139	6	6	22	12	10	0	9	0	3	0	0	0	0	0	0	0	2076.44	2047.86	2661.2	2820.31	2168.84
	CCCCC(CC)COC(=O)C(=C(c1ccccc1)c2ccccc2)C#N	0	Negative	0	1.6355	2.67486	112.339	0	0	0	0	0	0	0	0	0	0	0	0	0	0	0	0	0	0	0	0	62.9474	12	12	54	27	27	0	24	1	2	0	0	0	0	0	0	0	4197.9	4533.96	5941.09	6714	7351.79
	CC1=C(N2C(SC1)C(N)C2=O)C(=O)O	0	Negative	1	-0.5798	0.336168	51.8172	1	0	0	0	1	0	0	0	2	0	0	0	0	0	0	0	0	0	0	0	28.2539	0	0	24	14	10	0	8	2	3	1	0	0	0	0	0	0	3352.41	3014.29	4534.52	5070.02	4355.8
	Cc1cc(C)cc(N)c1	0	Negative	0	1.0995	1.2089	43.0696	0	0	0	0	0	0	0	0	0	0	0	0	0	0	0	0	0	0	0	0	22.5147	6	6	20	9	11	0	8	1	0	0	0	0	0	0	0	0	1361.49	1459.55	1955.73	1689.35	1186.85
	CC(C)(C#N)C(C)(C)C#N	0	Negative	0	1.8978	3.60164	39.6466	0	0	0	0	0	0	0	0	0	0	0	0	0	0	0	0	0	0	0	0	24.2815	0	0	22	10	12	0	8	2	0	0	0	0	0	0	0	0	1558.7	1491.61	2225.12	2743.66	1633
	CCCCOCCOCCOCCOCCOCCCC	0	Negative	0	-1.7039	2.90328	78.6613	0	0	0	0	0	0	0	0	0	0	0	0	0	0	0	0	0	0	0	0	54.841	0	0	55	21	34	0	16	0	5	0	0	0	0	0	0	0	3622.61	3775.92	4071.38	3966.69	3641.99
	IC(I)I	0	Negative	0	0.7184	0.516099	45.6069	0	0	0	0	0	0	0	0	0	0	0	0	0	0	0	0	0	0	0	0	18.4768	0	0	5	4	1	0	1	0	0	0	0	0	0	0	3	3	48459.5	4584.86	48698	0	0
	Clc1ccccn1	0	Negative	0	0.2731	0.0745836	32.1702	0	0	0	0	0	0	0	0	0	0	0	0	0	0	0	0	0	0	0	0	14.7472	6	6	11	7	4	0	5	1	0	0	0	0	1	0	0	1	2178.28	1387.75	1934.74	1448.01	549.73
	CC1=NN(C(=O)C1N=Nc2ccc(cc2Cl)c3ccc(N=NC4C(=NN(C4=O)c5ccc(C)cc5)C)c(Cl)c3)c6ccc(C)cc6	0	Negative	0	3.2902	10.8254	182.274	2	0	0	0	0	0	0	0	2	0	0	0	0	0	0	0	0	0	0	0	93.2742	24	25	74	46	28	0	34	8	2	0	0	0	2	0	0	2	9528.34	8802.79	13301.5	15419.3	13795.7
	COc1cc2OCC3Oc4c5CC(Oc5ccc4C(=O)C3c2cc1OC)C(=C)C	0	Negative	0	0.1387	0.0192377	114.149	0	0	0	0	0	0	0	0	0	0	0	0	0	0	0	0	0	0	0	0	59.9614	12	12	51	29	22	0	23	0	6	0	0	0	0	0	0	0	4876.24	5553.97	8515.75	10157	9933.81
	Cc1cc[nH]n1	0	Negative	0	-0.676	0.456976	24.8127	0	0	0	0	0	0	0	0	0	0	0	0	0	0	0	0	0	0	0	0	13.2408	5	5	12	6	6	0	4	2	0	0	0	0	0	0	0	0	975.545	1040.12	1245.75	483.998	106.957
	CCCCOC(=O)C=C	0	Negative	0	-0.0034	1.156e-05	32.7979	0	0	0	0	0	0	0	0	0	0	0	0	0	0	0	0	0	0	0	0	21.9255	0	0	21	9	12	0	7	0	2	0	0	0	0	0	0	0	1533.98	1443.1	1654.7	1439.61	1077.37
	CC(=O)C(N=Nc1cc(ccc1Cl)C(=O)Nc2cccc(Cl)c2C)C(=O)Nc3cc(Cl)c(NC(=O)C(N=Nc4cc(ccc4Cl)C(=O)Nc5cccc(Cl)c5C)C(=O)C)cc3C	0	Negative	0	3.7665	14.1865	242.684	4	0	0	0	0	0	0	0	4	0	0	0	0	0	0	0	0	0	0	0	123.53	30	30	97	62	35	0	43	8	6	0	0	0	5	0	0	5	15627.8	12039.8	18363.4	22735.4	21169.2
	CCCCCCCCCCCCCCCC(=O)OCC(CC)CCCC	0	Negative	0	-4.5493	20.6961	87.0894	0	0	0	0	0	0	0	0	0	0	0	0	0	0	0	0	0	0	0	0	75.8501	0	0	74	26	48	0	24	0	2	0	0	0	0	0	0	0	4023.05	4331.44	5108.18	5185.45	5082.45
	CCN(C)C	0	Negative	0	0.5705	0.32547	24.2819	0	0	0	0	0	0	0	0	0	0	0	0	0	0	0	0	0	0	0	0	15.4747	0	0	16	5	11	0	4	1	0	0	0	0	0	0	0	0	784.429	782.156	784.679	530.695	166.622
	NC(C(c1ccc(F)cc1)c2ccc(F)cc2)C(=O)N3CC(F)CC3C#N	0	Negative	0	0.593	0.351649	99.9087	1	0	0	0	0	4	0	0	1	0	0	0	0	0	0	0	0	0	2	0	52.9753	12	12	45	27	18	0	20	3	1	0	0	3	0	0	0	3	4830.95	4825.16	7192.14	7980.2	7843.26
	CC(=O)OC(C)(C)C	0	Negative	0	0.9524	0.907066	31.2166	0	0	0	0	0	0	0	0	0	0	0	0	0	0	0	0	0	0	0	0	20.1655	0	0	20	8	12	0	6	0	2	0	0	0	0	0	0	0	1389.71	1298.83	1951.32	1229.05	1182
	COCOC	0	Negative	0	-0.0981	0.00962361	18.8655	0	0	0	0	0	0	0	0	0	0	0	0	0	0	0	0	0	0	0	0	12.2183	0	0	13	5	8	0	3	0	2	0	0	0	0	0	0	0	952.857	865.513	712.879	505.399	253.219
	OCC1OC(O)C(O)C(O)C1O	0	Negative	0	-2.5134	6.31718	35.9234	0	0	0	0	0	0	0	0	0	0	0	0	0	0	0	0	0	0	0	0	23.3735	0	0	24	12	12	0	6	0	6	0	0	0	0	0	0	0	2413.59	2231.85	3414.84	4294.22	3051.85
	CC(=O)c1oc(Cc2ccc(F)cc2)cc1	0	Negative	0	1.0728	1.1509	66.3002	0	0	0	0	0	0	0	0	0	0	0	0	0	0	0	0	0	0	0	0	32.3757	11	11	27	16	11	0	13	0	2	0	0	1	0	0	0	1	2759.49	2813.29	4007.42	3596.97	2828.89
	CC(C)(C)c1nn(c(N)c1N=Nc2nnc(SCCSc3nnc(N=Nc4c(N)n(nc4C(C)(C)C)c5cc(cc(c5)C(=O)O)C(=O)O)s3)s2)c6cc(cc(c6)C(=O)O)C(=O)O	0	Negative	4	5.2354	27.4094	236.035	0	0	0	0	0	0	0	0	0	0	0	0	0	0	0	0	0	0	0	0	120.781	32	34	98	62	36	0	36	14	8	4	0	0	0	0	0	0	14135.9	13130.5	21530.7	21097.5	20708.2
	ClC1=C(Cl)C2(Cl)C3C4CC(C5OC45)C3C1(Cl)C2(Cl)Cl	0	Negative	0	2.3381	5.46671	76.1249	0	0	0	0	0	0	0	0	0	0	0	0	0	0	0	0	0	0	0	0	40.3363	0	0	27	19	8	0	12	0	1	0	0	0	6	0	0	6	9535.48	5199.89	11339.8	21286	17384.2
	Cc1cc(c(O)c(c1)C(C)(C)C)n2nc3ccc(Cl)cc3n2	0	Negative	0	3.0934	9.56912	95.3851	0	0	0	0	0	0	0	0	0	0	0	0	0	0	0	0	0	0	0	0	48.2043	15	17	40	22	18	0	17	3	1	0	0	0	1	0	0	1	4572.04	4189.5	6578.95	6963.76	6794.02
	CCCCCC(=Cc1ccccc1)C=O	0	Negative	0	0.5373	0.288691	64.627	0	0	0	0	0	0	0	0	0	0	0	0	0	0	0	0	0	0	0	0	37.4443	6	6	33	15	18	0	14	0	1	0	0	0	0	0	0	0	2293.95	2429.79	2911.06	2874.34	2564.6
	O=CCC(=O)CCCCCCCCCCCCCCCCCc1ccccc1	0	Negative	0	-3.4364	11.8088	99.0134	0	0	0	0	0	0	0	0	0	0	0	0	0	0	0	0	0	0	0	0	75.3693	6	6	70	28	42	0	26	0	2	0	0	0	0	0	0	0	4305.48	4643.69	5510.93	5380.08	4952.64
	OS(=O)(=O)c1ccccc1N=C2C=CC(=C(c3ccc(Nc4ccccc4)cc3)c5ccc(Nc6ccccc6)cc5)C=C2	0	Negative	1	3.2559	10.6009	200.793	0	0	0	0	0	0	0	0	0	0	0	0	0	0	0	0	0	0	0	0	93.063	30	30	73	44	29	0	37	3	3	1	0	0	0	0	0	0	7751.57	8918.74	11768.4	12364.1	12056.1
	CNC(=O)Oc1ccccc1OC(C)C	0	Negative	0	0.4262	0.181646	60.9151	0	0	0	0	0	0	0	0	0	0	0	0	0	0	0	0	0	0	0	0	32.8679	6	6	30	15	15	0	11	1	3	0	0	0	0	0	0	0	2566.25	2635.03	3585.35	3459.12	3141.89
	C1CCC(CC1)NC2CCCCC2	0	Negative	0	-3.4012	11.5682	39.2118	0	0	0	0	0	0	0	0	0	0	0	0	0	0	0	0	0	0	0	0	37.5562	0	0	36	13	23	0	12	1	0	0	0	0	0	0	0	0	1950.73	2348.12	3143.71	2876.58	2113.4
	COc1ccc(Cl)cc1NC(=O)c2cc3ccccc3c(N=Nc4cc(ccc4OC)C(=O)Nc5ccccc5)c2O	0	Negative	0	1.5184	2.30554	171.382	0	0	0	0	0	0	0	0	0	0	0	0	0	0	0	0	0	0	0	0	83.5798	28	29	67	42	25	0	32	4	5	0	0	0	1	0	0	1	7963.18	7759.47	11177.3	12906.7	12704.9
	COP(OC)OC	0	Negative	0	-0.952	0.906304	28.7834	0	0	0	0	0	0	0	0	0	0	0	0	0	0	0	0	0	0	0	0	17.3171	0	0	16	7	9	0	3	0	3	0	1	0	0	0	0	0	2169.21	2172.1	2038.27	1433.98	723.078
	COc1cc(c(Op2oc3ccccc3c4ccccc4o2)c(c1)C(C)(C)C)c5cc(OC)cc(c5Op6oc7ccccc7c8ccccc8o6)C(C)(C)C	0	Negative	0	3.7722	14.2295	246.867	0	0	0	0	0	0	0	0	0	0	0	0	0	0	0	0	0	0	0	0	123.975	42	47	100	56	44	0	46	0	8	0	2	0	0	0	0	0	10647.3	12208.1	17187.4	21775.4	24152.2
	CCN(CC)CC	0	Negative	0	1.0713	1.14768	32.8695	0	0	0	0	0	0	0	0	0	0	0	0	0	0	0	0	0	0	0	0	21.6619	0	0	22	7	15	0	6	1	0	0	0	0	0	0	0	0	1077.02	1119.11	1216.02	1156.23	808.198
	CCC(=C)C=CCC(C)C	0	Negative	0	1.9219	3.6937	48.7294	0	0	0	0	0	0	0	0	0	0	0	0	0	0	0	0	0	0	0	0	29.6023	0	0	28	10	18	0	10	0	0	0	0	0	0	0	0	0	1460.93	1516.3	1769.62	1595.13	1224.99
	COC(=O)c1sc(N)c(C#N)c1C	0	Negative	0	0.6355	0.40386	51.2702	0	0	0	0	0	0	0	0	0	0	0	0	0	0	0	0	0	0	0	0	26.1183	5	5	21	13	8	0	8	2	2	1	0	0	0	0	0	0	3094.41	2649.58	3995.46	4421.34	3508.06
	CNC(=O)N	0	Negative	0	-0.5254	0.276045	15.6393	0	0	0	0	0	0	0	0	0	0	0	0	0	0	0	0	0	0	0	0	10.5228	0	0	11	5	6	0	2	2	1	0	0	0	0	0	0	0	942.985	775.557	883.506	490.51	116.984
	CC(CCl)OP(=O)(OC(C)CCl)OC(C)CCl	0	Negative	0	2.1717	4.71628	69.8819	0	0	0	0	0	0	0	0	0	0	0	0	0	0	0	0	0	0	0	0	41.2203	0	0	35	17	18	0	9	0	4	0	1	0	3	0	0	3	7070.02	4919.57	6044.26	7580.11	8139.16
	CCC(C)OC(=O)C	0	Negative	0	-0.317	0.100489	29.823	0	0	0	0	0	0	0	0	0	0	0	0	0	0	0	0	0	0	0	0	20.1655	0	0	20	8	12	0	6	0	2	0	0	0	0	0	0	0	1389.71	1298.83	1665.31	1271.03	1072.38
	Br[N+]12CC[N+]3(Br)C=CC=CC3=C1C=CC=C2	0	Negative	0	-0.6836	0.467309	75.3544	0	0	0	0	0	0	0	0	0	0	0	0	0	0	0	0	0	0	0	0	37.4215	0	0	28	16	12	0	12	2	0	0	0	0	0	2	0	2	14905.1	4835.79	9428.64	11896.4	9602.05
	OCC(O)C(O)C(O)C(O)C(O)C(=O)O	0	Negative	1	-3.3487	11.2138	44.2335	0	0	0	0	0	0	0	0	0	0	0	0	0	0	0	0	0	0	0	0	28.0711	0	0	29	15	14	0	7	0	8	0	0	0	0	0	0	0	3071.82	2600.54	3819.36	4987.98	4320.32
	N#Cc1ccccc1C#N	0	Negative	0	1.0816	1.16986	40.9128	0	0	0	0	0	0	0	0	0	0	0	0	0	0	0	0	0	0	0	0	18.9472	6	6	14	10	4	0	8	2	0	0	0	0	0	0	0	0	1550.57	1539.02	1875.97	1951.18	1425.08
	CCCCOC(=O)c1ccccc1N=Nc2c(O)c(cc3ccccc23)C(=O)Nc4ccc5[nH]c(O)nc5c4	0	Negative	0	0.2528	0.0639078	148.013	0	0	0	0	0	0	0	0	0	0	0	0	0	0	0	0	0	0	0	0	77.2198	25	27	64	39	25	0	29	5	5	0	0	0	0	0	0	0	6469.88	7049.22	10217	11182.7	11184.7
	Br[N+]12CCCCC1C3CCCC[N+]3(Br)CC2	0	Negative	0	-2.8926	8.36713	60.3124	0	0	0	0	0	0	0	0	0	0	0	0	0	0	0	0	0	0	0	0	44.0894	0	0	38	16	22	0	12	2	0	0	0	0	0	2	0	2	14915.2	4956.86	9711.17	12617.2	10489.1
	COCCOCCOC(=O)CCCCC(=O)OCc1ccccc1	0	Negative	0	0.3713	0.137864	89.7366	0	0	0	0	0	0	0	0	0	0	0	0	0	0	0	0	0	0	0	0	53.8286	6	6	50	24	26	0	18	0	6	0	0	0	0	0	0	0	4158.98	4256.12	5207.34	4992.02	4509.3
	FC(F)(F)C(F)(F)C(F)(F)C(F)(F)C(F)(F)C(F)(F)C(F)(F)C(F)(F)C(F)(F)C(F)(F)C(F)(F)C(F)(F)CCOC(=O)C=C	0	Negative	0	6.739	45.4141	81.7702	0	0	0	0	0	0	0	0	0	0	0	0	0	0	0	0	0	0	0	0	50.1166	0	0	51	44	7	0	17	0	2	0	0	25	0	0	0	25	11995	8529.95	18786.6	29759.9	27741.8
	Cc1cnn(C(CC(=O)O)C(=O)O)c1C	0	Negative	2	0.284	0.080656	52.4204	1	0	0	1	0	0	0	0	1	0	0	0	0	0	0	0	0	0	0	0	29.2495	5	5	27	15	12	0	9	2	4	0	0	0	0	0	0	0	2726.83	2632.74	3853.3	3816.1	3898.26
	CCN(CC)c1ccc(C=C2OC(=NC3CCCCC3)N(C4CCCCC4)C2=O)c(OC)c1	0	Negative	0	-2.1402	4.58046	119.042	0	0	0	0	0	0	0	0	0	0	0	0	0	0	0	0	0	0	0	0	79.2309	6	6	72	33	39	0	27	3	3	0	0	0	0	0	0	0	5291.25	6096.98	8720.71	9587.81	9673.46
	O=C1C(CCN1c2ccccc2)[P+](c3ccccc3)(c4ccccc4)c5ccccc5	0	Negative	0	2.7581	7.60712	139.522	0	0	0	0	0	0	0	0	0	0	0	0	0	0	0	0	0	0	0	0	71.4818	24	24	56	31	25	0	28	1	1	0	1	0	0	0	0	0	5476.33	6382.79	9757.3	11494.1	11867.2
	COc1ccccc1CO	0	Negative	0	0.2605	0.0678602	43.656	0	0	0	0	0	0	0	0	0	0	0	0	0	0	0	0	0	0	0	0	22.3519	6	6	20	10	10	0	8	0	2	0	0	0	0	0	0	0	1676.21	1711.43	2092.75	2197.7	1724.25
	O=C1CCCO1	0	Negative	0	-0.3327	0.110689	18.4647	0	0	0	0	0	0	0	0	0	0	0	0	0	0	0	0	0	0	0	0	12.6448	0	0	12	6	6	0	4	0	2	0	0	0	0	0	0	0	1095.09	1081.93	1421.63	586.075	68.5722
	CCOC1OC(CO)C(O)C(O)C1O	0	Negative	0	-1.8545	3.43917	44.9684	0	0	0	0	0	0	0	0	0	0	0	0	0	0	0	0	0	0	0	0	29.5607	0	0	30	14	16	0	8	0	6	0	0	0	0	0	0	0	2706.18	2612.69	3836.01	4836.46	3946.65
	O=C1CCCCCCCCCCCCCCO1	0	Negative	0	-3.5007	12.2549	50.4923	0	0	0	0	0	0	0	0	0	0	0	0	0	0	0	0	0	0	0	0	46.6742	0	0	45	17	28	0	15	0	2	0	0	0	0	0	0	0	2704.35	2935.19	3552.42	3567.52	3595.71
	COC(=O)c1ccc(C(=O)OC)c(N)c1	0	Negative	0	-0.1621	0.0262764	56.0422	0	0	0	0	0	0	0	0	0	0	0	0	0	0	0	0	0	0	0	0	29.2427	6	6	26	15	11	0	10	1	4	0	0	0	0	0	0	0	2673.89	2612.54	3548.97	3969.9	3616.19
	Nc1cccc(Oc2ccc(cc2)c3ccc(Oc4cccc(N)c4)cc3)c1	0	Negative	0	0.7336	0.538169	129.032	0	0	0	0	0	0	0	0	0	0	0	0	0	0	0	0	0	0	0	0	59.3799	24	25	48	28	20	0	24	2	2	0	0	0	0	0	0	0	4386.99	4961.92	6976.08	6975.99	5980.2
	COc1ccc(OC)c(c1)[N+](=O)[O-]	0	Negative	0	0.6195	0.38378	47.4605	0	0	0	0	0	0	0	0	0	0	0	0	0	0	0	0	0	0	0	0	24.3891	6	6	22	13	9	0	8	1	4	0	0	0	0	0	0	0	2383.33	2359.64	3075.04	3316.54	3116.25
	CC(C)OCC(O)CO	0	Negative	0	-1.0497	1.10187	34.7659	0	0	0	0	0	0	0	0	0	0	0	0	0	0	0	0	0	0	0	0	22.3011	0	0	23	9	14	0	6	0	3	0	0	0	0	0	0	0	1647.71	1523.25	1884.38	1729.5	1171.53
	Oc1[nH]c(c2ccc(Cl)cc2)c3C(=O)N=C(c4ccc(Cl)cc4)c13	0	Negative	0	1.8479	3.41473	101.392	0	0	0	0	0	0	0	0	0	0	0	0	0	0	0	0	0	0	0	0	46.5119	17	18	34	24	10	0	18	2	2	0	0	0	2	0	0	2	6024.65	4776.98	7526.01	7843.67	7026.62
	Cc1ccc(cc1)S(=O)(=O)OCC2CC(C)(C)OC2=O	0	Negative	0	1.4425	2.08081	77.8162	0	0	0	0	0	0	0	0	0	0	0	0	0	0	0	0	0	0	0	0	43.5523	6	6	38	20	18	0	14	0	5	1	0	0	0	0	0	0	4345.67	4785.87	6575.01	6241.57	5430.52
	CC(c1ncncc1F)C(Cn2cncn2)(OS(=O)(=O)CC34CCC(CC3=O)C4(C)C)c5ccc(F)cc5F	0	Negative	0	-1.1761	1.38321	140.584	0	0	0	0	0	0	0	0	0	0	0	0	0	0	0	0	0	0	0	0	77.7092	17	17	67	39	28	0	26	5	4	1	0	3	0	0	0	3	7894.83	8504.43	12503.1	14754.6	17928.1
	C1C=CC2C3CC(C=C3)C12	0	Negative	0	0.1078	0.0116208	42.3493	0	0	0	0	0	0	0	0	0	0	0	0	0	0	0	0	0	0	0	0	25.6015	0	0	22	10	12	0	10	0	0	0	0	0	0	0	0	0	1454.83	1876.45	2937.78	1979.5	1049.4
	Cc1cccc(C)c1N	0	Negative	0	1.0995	1.2089	43.0696	0	0	0	0	0	0	0	0	0	0	0	0	0	0	0	0	0	0	0	0	22.5147	6	6	20	9	11	0	8	1	0	0	0	0	0	0	0	0	1361.49	1459.55	1955.73	1975.4	1023.77
	NC1=CC(=CCC1N=Nc2ccc(cc2)S(=O)(=O)O)N=Nc3cc(N=Nc4ccc(N=Nc5ccc(cc5)S(=O)(=O)O)c(N)c4)c(N)cc3N	0	Negative	2	-3.2487	10.5541	182.204	0	0	0	0	0	0	0	0	0	0	0	0	0	0	0	0	0	0	0	0	95.2822	24	24	78	50	28	0	30	12	6	2	0	0	0	0	0	0	10302.2	11342.4	14557.2	15226.5	13028.5
	Sc1oc2ccccc2n1	0	Negative	0	1.6063	2.5802	45.8527	0	0	0	0	0	0	0	0	0	0	0	0	0	0	0	0	0	0	0	0	20.456	9	10	15	10	5	0	7	1	1	1	0	0	0	0	0	0	2494.94	2052.21	3169.97	2372.67	1578.46
	CN(C)C(=O)C	0	Negative	0	-0.4203	0.176652	24.2593	0	0	0	0	0	0	0	0	0	0	0	0	0	0	0	0	0	0	0	0	14.9431	0	0	15	6	9	0	4	1	1	0	0	0	0	0	0	0	1038.37	950.106	1147.47	908.879	251.192
	CN(C)c1ccccc1	0	Negative	0	1.1744	1.37922	44.5749	0	0	0	0	0	0	0	0	0	0	0	0	0	0	0	0	0	0	0	0	22.5147	6	6	20	9	11	0	8	1	0	0	0	0	0	0	0	0	1361.49	1503.48	1846.73	1644.98	1040.99
	[O-][N+](=O)C([N+](=O)[O-])([N+](=O)[O-])[N+](=O)[O-]	0	Negative	0	4.2826	18.3407	17.8638	0	0	0	0	0	0	0	0	0	0	0	0	0	0	0	0	0	0	0	0	12.576	0	0	13	13	0	0	1	4	8	0	0	0	0	0	0	0	2976.79	2465.74	3738.36	5378.35	6143.23
	OCC1COCO1	0	Negative	0	-0.7902	0.624416	22.859	0	0	0	0	0	0	0	0	0	0	0	0	0	0	0	0	0	0	0	0	14.7803	0	0	15	7	8	0	4	0	3	0	0	0	0	0	0	0	1353.09	1350.22	1690.36	1032.7	600.479
	COc1ccc(OC)c(NC(=O)C)c1	0	Negative	0	-0.6655	0.44289	56.4364	0	0	0	0	0	0	0	0	0	0	0	0	0	0	0	0	0	0	0	0	29.7743	6	6	27	14	13	0	10	1	3	0	0	0	0	0	0	0	2419.95	2466.55	3227.09	3316.02	3049.78
	O=C(NC1CCCCC1)Nc2ccc(Cc3ccc(NC(=O)NC4CCCCC4)cc3)cc2	0	Negative	0	-2.258	5.09856	118.525	0	0	0	0	0	0	0	0	0	0	0	0	0	0	0	0	0	0	0	0	77.5285	12	12	69	33	36	0	27	4	2	0	0	0	0	0	0	0	5228.43	5925	8306.53	8156.84	7585.93
	OCC1(CO)COCOC1	0	Negative	0	-1.5467	2.39228	34.0706	0	0	0	0	0	0	0	0	0	0	0	0	0	0	0	0	0	0	0	0	21.7695	0	0	22	10	12	0	6	0	4	0	0	0	0	0	0	0	1901.65	1883.37	2498.41	2865.94	2084.79
	C1COCO1	0	Negative	0	-0.2795	0.0781202	16.8965	0	0	0	0	0	0	0	0	0	0	0	0	0	0	0	0	0	0	0	0	10.8848	0	0	11	5	6	0	3	0	2	0	0	0	0	0	0	0	950.825	985.563	1109.32	165.429	8.12851
	c1nc[nH]n1	0	Negative	0	-1.2259	1.50283	17.402	0	0	0	0	0	0	0	0	0	0	0	0	0	0	0	0	0	0	0	0	8.82038	5	5	8	5	3	0	2	3	0	0	0	0	0	0	0	0	880.165	907.482	955.835	79.6945	2.03213
	CC1(C)C2CCC(C2)C1=C	0	Negative	0	1.3875	1.92516	41.9264	0	0	0	0	0	0	0	0	0	0	0	0	0	0	0	0	0	0	0	0	28.2687	0	0	26	10	16	0	10	0	0	0	0	0	0	0	0	0	1458.9	1780.62	2921.7	2505.09	1104.95
	OC(=O)C(OC(=O)c1ccccc1)C(OC(=O)c2ccccc2)C(=O)O	0	Negative	2	1.4396	2.07245	93.139	0	0	0	0	0	0	0	0	0	0	0	0	0	0	0	0	0	0	0	0	47.4311	12	12	40	26	14	0	18	0	8	0	0	0	0	0	0	0	4658.72	4551.67	6562.16	7308.33	7492.98
	OP(=O)(O)CN1CCOP(=O)(O)C1	0	Negative	3	-0.8275	0.684756	42.7944	0	0	0	0	0	0	0	0	0	0	0	0	0	0	0	0	0	0	0	0	27.5467	0	0	24	13	11	0	4	1	6	0	2	0	0	0	0	0	4238.99	4703.73	5109.72	4104.44	3930.11
	COC(=O)CCCCC(=O)OC	0	Negative	0	-0.484	0.234256	38.8984	0	0	0	0	0	0	0	0	0	0	0	0	0	0	0	0	0	0	0	0	26.6231	0	0	26	12	14	0	8	0	4	0	0	0	0	0	0	0	2192.21	2043.8	2446.81	2233.44	1797.55
	CC(C)OCC1CO1	0	Negative	0	-0.2832	0.0802022	31.2558	0	0	0	0	0	0	0	0	0	0	0	0	0	0	0	0	0	0	0	0	20.1655	0	0	20	8	12	0	6	0	2	0	0	0	0	0	0	0	1389.71	1491	1475.84	1193.62	817.736
	FC(F)(F)Br	0	Negative	0	2.8332	8.02702	15.5429	0	0	0	0	0	0	0	0	0	0	0	0	0	0	0	0	0	0	0	0	6.481	0	0	5	5	0	0	1	0	0	0	0	3	0	1	0	4	7611.73	1644.3	5636.96	0	0
	CCC(C)CC(=O)CC	0	Negative	0	-0.2462	0.0606144	37.6887	0	0	0	0	0	0	0	0	0	0	0	0	0	0	0	0	0	0	0	0	25.5507	0	0	25	9	16	0	8	0	1	0	0	0	0	0	0	0	1426.34	1395.73	1696.94	1648.51	1339.83
	Cn1cc(C(=O)O)c(n1)C(F)F	0	Negative	1	0.1305	0.0170302	36.3205	0	0	0	0	0	0	0	0	0	0	0	0	0	0	0	0	0	0	0	0	19.4788	5	5	18	12	6	0	6	2	2	0	0	2	0	0	0	2	2497.89	2195.34	3322.51	3022.61	3196.83
	CCC(C)N1C(=O)NC(=C(Br)C1=O)C	0	Negative	0	-0.0738	0.00544644	55.904	0	0	0	0	0	0	0	0	0	0	0	0	0	0	0	0	0	0	0	0	31.3623	0	0	27	14	13	0	9	2	2	0	0	0	0	1	0	1	8600.56	3210.23	5205.51	7948.94	5696.48
	COc1cc(cc(OC)c1OC)C(=O)CC(=O)C(C)(C)C	0	Negative	0	0.7754	0.601245	84.0342	0	0	0	0	0	0	0	0	0	0	0	0	0	0	0	0	0	0	0	0	46.8394	6	6	43	21	22	0	16	0	5	0	0	0	0	0	0	0	3610.42	3679.1	5177.19	6260.51	5932.74
	COc1ccc(Nc2ccc(CCNCC(O)c3ccc(O)c4NC(=O)CCc34)cc2)cc1c5ccccc5	0	Negative	0	0.6232	0.388378	167.25	0	0	0	0	0	0	0	0	0	0	0	0	0	0	0	0	0	0	0	0	84.8322	24	25	72	39	33	0	32	3	4	0	0	0	0	0	0	0	6262.44	7000.31	9925.38	11030.2	10469.5
	FC(F)(Cl)Cl	0	Negative	0	3.011	9.06612	17.579	0	0	0	0	0	0	0	0	0	0	0	0	0	0	0	0	0	0	0	0	7.234	0	0	5	5	0	0	1	0	0	0	0	2	2	0	0	4	3379.55	1307.96	4311.62	0	0
	O=C1NC(=O)C(=C2NC(=C3C(=O)NC(=O)NC3=O)c4ccccc24)C(=O)N1	0	Negative	0	-1.5068	2.27045	88.3192	0	0	0	0	0	0	0	0	0	0	0	0	0	0	0	0	0	0	0	0	44.4731	6	6	36	27	9	0	16	5	6	0	0	0	0	0	0	0	4834.16	4974.09	7835.74	8577.44	9628.21
	COc1ccc2NC(=O)CC(C)c2c1	0	Negative	0	-0.2042	0.0416976	56.2329	0	0	0	0	0	0	0	0	0	0	0	0	0	0	0	0	0	0	0	0	30.7323	6	6	27	14	13	0	11	1	2	0	0	0	0	0	0	0	2308.25	2515.01	3598.42	3736.94	3080.99
	O=C1NC(=O)C2CC=CCC12	0	Negative	0	-0.4551	0.207116	39.6756	0	0	0	0	0	0	0	0	0	0	0	0	0	0	0	0	0	0	0	0	22.7851	0	0	20	11	9	0	8	1	2	0	0	0	0	0	0	0	1871.39	1985.89	3000.08	2892.79	2008.77
	OC(=O)CF	0	Negative	1	0.0381	0.00145161	12.6538	0	0	0	0	0	0	0	0	0	0	0	0	0	0	0	0	0	0	0	0	7.68138	0	0	8	5	3	0	2	0	2	0	0	1	0	0	0	1	1164.45	797.123	944.124	700.653	21.1825
	CCCCCC=O	0	Negative	0	-0.9703	0.941482	25.4766	0	0	0	0	0	0	0	0	0	0	0	0	0	0	0	0	0	0	0	0	19.3635	0	0	19	7	12	0	6	0	1	0	0	0	0	0	0	0	1133.75	1058.77	1034.6	871.245	674.488
	CCCCCCCCCCCCCCCC(=O)CC(=O)c1ccccc1	0	Negative	0	-2.9429	8.66066	93.2756	0	0	0	0	0	0	0	0	0	0	0	0	0	0	0	0	0	0	0	0	69.1821	6	6	64	26	38	0	24	0	2	0	0	0	0	0	0	0	4012.89	4306.74	5277.37	5322.47	5077.07
	COc1cc(C=O)ccc1O	0	Negative	0	-0.0463	0.00214369	44.2786	0	0	0	0	0	0	0	0	0	0	0	0	0	0	0	0	0	0	0	0	21.8203	6	6	19	11	8	0	8	0	3	0	0	0	0	0	0	0	1930.15	1879.38	2423.61	2633.68	1868.21
	O=C1CCC2COC1O2	0	Negative	0	-0.7264	0.527657	27.3509	0	0	0	0	0	0	0	0	0	0	0	0	0	0	0	0	0	0	0	0	18.3003	0	0	17	9	8	0	6	0	3	0	0	0	0	0	0	0	1641.62	1779	2707.78	2200.61	645.591
	CC(C)OC(=O)C	0	Negative	0	-0.029	0.000841	26.9114	0	0	0	0	0	0	0	0	0	0	0	0	0	0	0	0	0	0	0	0	17.0719	0	0	17	7	10	0	5	0	2	0	0	0	0	0	0	0	1243.42	1130.36	1471.6	909.326	819.199
	CCCCOCCOCCOCCOCCCC	0	Negative	0	-1.573	2.47433	67.6178	0	0	0	0	0	0	0	0	0	0	0	0	0	0	0	0	0	0	0	0	47.8518	0	0	48	18	30	0	14	0	4	0	0	0	0	0	0	0	3074.05	3198.9	3427.82	3305.19	3012.48
	Cc1ncc[nH]1	0	Negative	0	-1.596	2.54722	22.9565	0	0	0	0	0	0	0	0	0	0	0	0	0	0	0	0	0	0	0	0	13.2408	5	5	12	6	6	0	4	2	0	0	0	0	0	0	0	0	975.545	1036.14	1273.71	466.06	100.921
	ClC(=C(Cl)Cl)Cl	0	Negative	0	2.4288	5.89907	30.9454	0	0	0	0	0	0	0	0	0	0	0	0	0	0	0	0	0	0	0	0	12.24	0	0	6	6	0	0	2	0	0	0	0	0	4	0	0	4	5315.34	1847.42	4216.56	5026.81	0
	CC1CC(CC(C)(C)C1)OC(=O)c2ccccc2O	0	Negative	0	2.19	4.7961	77.2626	0	0	0	0	0	0	0	0	0	0	0	0	0	0	0	0	0	0	0	0	45.2354	6	6	41	19	22	0	16	0	3	0	0	0	0	0	0	0	3098.48	3347.26	5034.83	5243.84	5060.47
	CCCC(=O)OC	0	Negative	0	-0.1907	0.0363665	25.3479	0	0	0	0	0	0	0	0	0	0	0	0	0	0	0	0	0	0	0	0	17.0719	0	0	17	7	10	0	5	0	2	0	0	0	0	0	0	0	1243.42	1130.36	1262.78	1060.76	744.434
	CC(C)(C)c1cc(ccc1O)C(C)(CC(=O)OCCOC(=O)CC(C)(c2ccc(O)c(c2)C(C)(C)C)c3ccc(O)c(c3)C(C)(C)C)c4ccc(O)c(c4)C(C)(C)C	0	Negative	0	8.4762	71.846	244.343	0	0	0	0	0	0	0	0	0	0	0	0	0	0	0	0	0	0	0	0	138.424	24	24	124	58	66	0	50	0	8	0	0	0	0	0	0	0	9328.01	10094.3	15847.4	18639.7	20411.2
	CC1CCC23CCC(=O)C2C1(C)C(CC(C)(C=C)C(O)C3C)OC(=O)CO	0	Negative	0	-0.0963	0.00927369	101.427	0	0	0	0	0	0	0	0	0	0	0	0	0	0	0	0	0	0	0	0	65.401	0	0	61	27	34	0	22	0	5	0	0	0	0	0	0	0	4488.2	4890.74	8048.71	11150.5	12669.9
	CCCCC(CC)CN(CC(CC)CCCC)CC(CC)CCCC	0	Negative	0	-2.3877	5.70111	100.395	0	0	0	0	0	0	0	0	0	0	0	0	0	0	0	0	0	0	0	0	77.3464	0	0	76	25	51	0	24	1	0	0	0	0	0	0	0	0	3710.35	4151.72	5065.97	5755.66	6330.76
	CC1OC(=O)C(C)OC1=O	0	Negative	0	-0.3938	0.155078	31.0264	0	0	0	0	0	0	0	0	0	0	0	0	0	0	0	0	0	0	0	0	19.1023	0	0	18	10	8	0	6	0	4	0	0	0	0	0	0	0	1897.59	1826.9	2785.73	2762.17	1379.82
	OC(=O)CS	0	Negative	1	0.0694	0.00481636	20.4729	0	0	0	0	0	0	0	0	0	0	0	0	0	0	0	0	0	0	0	0	10.6912	0	0	9	5	4	0	2	0	2	1	0	0	0	0	0	0	1832.37	986.322	1139.45	1132.74	66.6026
	C=CCOC(=O)c1ccccc1C(=O)OCC=C	0	Negative	0	2.2682	5.14473	70.8178	0	0	0	0	0	0	0	0	0	0	0	0	0	0	0	0	0	0	0	0	37.1831	6	6	32	18	14	0	14	0	4	0	0	0	0	0	0	0	3057.79	3053.65	3995.33	4346.92	4506.12
	CCCl	0	Negative	0	1.097	1.20341	15.6061	0	0	0	0	0	0	0	0	0	0	0	0	0	0	0	0	0	0	0	0	9.03397	0	0	8	3	5	0	2	0	0	0	0	0	1	0	0	1	1550.31	630.59	561.857	113.297	0
	CCCCCC=CCCC=O	0	Negative	0	0.0087	7.569e-05	44.6988	0	0	0	0	0	0	0	0	0	0	0	0	0	0	0	0	0	0	0	0	30.4043	0	0	29	11	18	0	10	0	1	0	0	0	0	0	0	0	1716.9	1708.47	1758.98	1602.73	1404.96
	CCCOc1ccccc1	0	Negative	0	0.5774	0.333391	45.4251	0	0	0	0	0	0	0	0	0	0	0	0	0	0	0	0	0	0	0	0	24.6435	6	6	22	10	12	0	9	0	1	0	0	0	0	0	0	0	1566.54	1683.73	1997.97	1726.63	1161.67
	OCCN1C(=O)c2ccccc2C1=O	0	Negative	0	-0.1832	0.0335622	52.8876	0	0	0	0	0	0	0	0	0	0	0	0	0	0	0	0	0	0	0	0	27.1071	6	6	23	14	9	0	10	1	3	0	0	0	0	0	0	0	2415.89	2492.57	3624.75	3936.03	3332.24
	CCCC(=O)C	0	Negative	0	-0.4558	0.207754	24.1299	0	0	0	0	0	0	0	0	0	0	0	0	0	0	0	0	0	0	0	0	16.2699	0	0	16	6	10	0	5	0	1	0	0	0	0	0	0	0	987.449	890.291	994.748	716.773	477.732
	CCCCCCCCCc1ccc(OP(Oc2ccc(CCCCCCCCC)cc2)Oc3ccc(CCCCCCCCC)cc3)cc1	0	Negative	0	-4.6828	21.9286	192.319	0	0	0	0	0	0	0	0	0	0	0	0	0	0	0	0	0	0	0	0	131.245	18	18	118	49	69	0	45	0	3	0	1	0	0	0	0	0	8289.27	9390.41	11557	12438.2	12263.8
	Nc1cccc(c1)S(=O)(=O)O	0	Negative	1	-0.7816	0.610899	44.7527	0	0	0	0	0	0	0	0	0	0	0	0	0	0	0	0	0	0	0	0	21.6336	6	6	18	11	7	0	6	1	3	1	0	0	0	0	0	0	2864.64	3050.47	3471.01	2976.95	2426.74
	CC(=CC(=O)C)C	0	Negative	0	1.1956	1.42946	30.798	0	0	0	0	0	0	0	0	0	0	0	0	0	0	0	0	0	0	0	0	18.0299	0	0	17	7	10	0	6	0	1	0	0	0	0	0	0	0	1131.71	1034.56	1247.97	907.392	800.109
	O=C1N2C(=Nc3cccc4cccc2c34)c5ccccc15	0	Negative	0	1.4663	2.15004	89.9639	0	0	0	0	0	0	0	0	0	0	0	0	0	0	0	0	0	0	0	0	41.3499	16	17	31	21	10	0	18	2	1	0	0	0	0	0	0	0	3255.27	3895.44	6071.66	6840.33	6387.69
	OCCCCC(=O)O	0	Negative	1	-1.2297	1.51216	24.8685	0	0	0	0	0	0	0	0	0	0	0	0	0	0	0	0	0	0	0	0	17.8739	0	0	18	8	10	0	5	0	3	0	0	0	0	0	0	0	1499.39	1282.66	1495.28	1137.42	926.568
	CCOC(=O)Cl	0	Negative	0	1.2656	1.60174	22.4196	0	0	0	0	0	0	0	0	0	0	0	0	0	0	0	0	0	0	0	0	12.398	0	0	11	6	5	0	3	0	2	0	0	0	1	0	0	1	2206.51	1207.08	1823.58	840.91	757.996
	CCCCCCCCCCCCCC(=O)NCC(=O)O	0	Negative	1	-4.1583	17.2915	61.6983	0	0	0	0	0	0	0	0	1	0	0	0	0	0	0	0	0	0	0	0	52.3366	0	0	51	20	31	0	16	1	3	0	0	0	0	0	0	0	3303.82	3314.02	3990.96	3715.85	3439.13
	CNS(=O)(=O)c1cc(OC)c(cc1OC)N=Nc2c(O)c(cc3ccccc23)C(=O)Nc4ccc5[nH]c(O)nc5c4	0	Negative	0	-1.2256	1.5021	155.96	0	0	0	0	0	0	0	0	0	0	0	0	0	0	0	0	0	0	0	0	78.637	25	27	65	41	24	0	27	6	7	1	0	0	0	0	0	0	7916.31	8682.46	12080.9	13665.1	13841.8
	Cc1cc2[nH]c(O)nc2cc1N=NC3C(=O)NC(=O)NC3=O	0	Negative	0	-0.5969	0.35629	67.3468	2	0	0	0	0	0	0	0	2	0	0	0	0	0	0	0	0	0	0	0	37.5959	9	10	32	22	10	0	12	6	4	0	0	0	0	0	0	0	3942.38	4076.74	6226.48	6313.18	5550.36
	NC(=O)c1ccc(NC(=O)c2ccc(N)cc2)cc1	0	Negative	0	-0.4975	0.247506	77.2319	0	0	0	0	0	0	0	0	0	0	0	0	0	0	0	0	0	0	0	0	38.2123	12	12	32	19	13	0	14	3	2	0	0	0	0	0	0	0	3133.43	3244.43	4562.83	4642.19	3818.93
	CN1CCN(CC1)C(=O)C(OCc2ccccc2)C(OCc3ccccc3)C(OCc4ccccc4)C5(COCc6ccccc6)COC(C)(C)O5	0	Negative	0	3.0831	9.50551	218.335	0	0	0	0	0	0	0	0	0	0	0	0	0	0	0	0	0	0	0	0	118.167	24	24	104	52	52	0	43	2	7	0	0	0	0	0	0	0	8440.36	9619.17	13810.2	15138.2	15623.7
	CC1(C)C(=CC=C2CCCC(=C2Cl)C=CC3=[N+](CCCCS(=O)(=O)O)c4ccc5ccccc5c4C3(C)C)N(CCCCS(=O)(=O)O)c6ccc7ccccc7c16	0	Negative	2	1.4872	2.21176	236.164	0	0	0	0	0	0	0	0	0	0	0	0	0	0	0	0	0	0	0	0	130.625	20	22	109	57	52	0	46	2	6	2	0	0	1	0	0	1	11929.6	12845.2	17333.7	19013.6	19111.9
	CC(=O)C(N=Nc1ccc(C)cc1[N+](=O)[O-])C(=O)Nc2ccccc2	0	Negative	0	1.5271	2.33203	89.6014	2	0	0	0	0	0	0	0	2	0	0	0	0	0	0	0	0	0	0	0	48.1967	12	12	41	25	16	0	17	4	4	0	0	0	0	0	0	0	4277.4	4373.86	6078.99	6641.9	6564.18
	Cc1ccc(cc1)S(=O)(=O)OC2CCC3(C)C(CCC4C3CCC5(C)C4CCC5=O)C2	0	Negative	0	1.7092	2.92136	121.748	0	0	0	0	0	0	0	0	0	0	0	0	0	0	0	0	0	0	0	0	75.8725	6	6	67	31	36	0	26	0	4	1	0	0	0	0	0	0	5839.16	6927.7	10317.2	12162.5	11130.9
	Oc1c2ccccc2c(O)c3c1ccc4nc5c6C(=O)c7ccccc7C(=O)c6ccc5nc34	0	Negative	0	1.1835	1.40067	139.752	0	0	0	0	0	0	0	0	0	0	0	0	0	0	0	0	0	0	0	0	64.0231	28	32	48	34	14	0	28	2	4	0	0	0	0	0	0	0	5469.88	6235.6	9834.15	12325.9	12386
	CC(C)(C)OC(=O)N1CCCC1c2nc(c[nH]2)c3ccc(cc3)c4ccc(cc4)c5c[nH]c(n5)C6CCCN6C(=O)OC(C)(C)C	0	Negative	0	0.5274	0.278151	176.507	0	0	0	0	0	0	0	0	0	0	0	0	0	0	0	0	0	0	0	0	102.507	22	25	90	46	44	0	36	6	4	0	0	0	0	0	0	0	7439.26	8517.24	13193.9	12802	14222.6
	CCC(CO)(CO)CO	0	Negative	0	-1.409	1.98528	34.8014	0	0	0	0	0	0	0	0	0	0	0	0	0	0	0	0	0	0	0	0	22.3011	0	0	23	9	14	0	6	0	3	0	0	0	0	0	0	0	1647.71	1479.37	1883.93	2537.67	1949.64
	Cc1ccc(N)c(C)c1	0	Negative	0	1.0995	1.2089	43.0696	0	0	0	0	0	0	0	0	0	0	0	0	0	0	0	0	0	0	0	0	22.5147	6	6	20	9	11	0	8	1	0	0	0	0	0	0	0	0	1361.49	1459.55	1955.73	1832.38	962.282
	CC(C)C1CCC(O)CC1	0	Negative	0	-0.3087	0.0952957	37.7599	0	0	0	0	0	0	0	0	0	0	0	0	0	0	0	0	0	0	0	0	28.6443	0	0	28	10	18	0	9	0	1	0	0	0	0	0	0	0	1572.63	1712.49	2372.84	2280.1	1477.69
	ClC(=C)C=C	0	Negative	0	1.7837	3.18159	25.0106	0	0	0	0	0	0	0	0	0	0	0	0	0	0	0	0	0	0	0	0	12.554	0	0	10	5	5	0	4	0	0	0	0	0	1	0	0	1	1838.84	919.118	1214.78	739.822	121.928
	CCCCCCOC(=O)C(=CC)C	0	Negative	0	0.1735	0.0301023	48.8821	0	0	0	0	0	0	0	0	0	0	0	0	0	0	0	0	0	0	0	0	34.2999	0	0	33	13	20	0	11	0	2	0	0	0	0	0	0	0	2119.16	2117.01	2528.42	2583.7	2163.89
	CC(C)CCCC(C)CCCC(C)CCCC1(C)CCc2cc(OC3OC(CO)C(O)C(O)C3O)cc(C)c2O1	0	Negative	0	0.3812	0.145313	153.407	0	0	0	0	0	0	0	0	0	0	0	0	0	0	0	0	0	0	0	0	101.034	6	6	96	40	56	0	33	0	7	0	0	0	0	0	0	0	6609.39	7232.17	10734.6	12499.3	11436.8
	CC(=O)OCc1ccc(C)cc1C	0	Negative	0	2.031	4.12496	54.728	0	0	0	0	0	0	0	0	0	0	0	0	0	0	0	0	0	0	0	0	30.2991	6	6	27	13	14	0	11	0	2	0	0	0	0	0	0	0	2113.07	2188.63	2956.13	2744.44	2238.61
	Nc1cc(Cl)ccc1Oc2ccc(Cl)cc2Cl	0	Negative	0	1.6685	2.78389	79.8845	0	0	0	0	0	0	0	0	0	0	0	0	0	0	0	0	0	0	0	0	34.8963	12	12	25	17	8	0	12	1	1	0	0	0	3	0	0	3	5961.57	3661.99	5705.82	6314.56	5698.76
	Cc1c(c(C)c(c(c1[N+](=O)[O-])C(C)(C)C)[N+](=O)[O-])[N+](=O)[O-]	0	Negative	0	4.2967	18.4616	67.0796	0	0	0	0	0	0	0	0	0	0	0	0	0	0	0	0	0	0	0	0	39.2339	6	6	36	21	15	0	12	3	6	0	0	0	0	0	0	0	3870.81	3762.08	5723.92	6960.96	9005.91
	Cc1ccc(N)cc1C	0	Negative	0	1.0995	1.2089	43.0696	0	0	0	0	0	0	0	0	0	0	0	0	0	0	0	0	0	0	0	0	22.5147	6	6	20	9	11	0	8	1	0	0	0	0	0	0	0	0	1361.49	1459.55	1955.73	1810.41	989.299
	CCCCCCCCOC(=O)OCCCCCCCC	0	Negative	0	-2.8705	8.23977	63.804	0	0	0	0	0	0	0	0	0	0	0	0	0	0	0	0	0	0	0	0	54.997	0	0	54	20	34	0	17	0	3	0	0	0	0	0	0	0	3254.94	3392.16	3958.97	3663.41	3543.17
	CC1CCC2(C)C(CC(C)(C=C)C(O)C(C)C13CCC(=O)C23)OC(=O)COS(=O)(=O)C	0	Negative	0	0.0735	0.00540225	114.551	0	0	0	0	0	0	0	0	0	0	0	0	0	0	0	0	0	0	0	0	72.9985	0	0	67	31	36	0	23	0	7	1	0	0	0	0	0	0	6174.27	6834.79	9866.06	12259.8	14394.3
	ClCC(=O)c1ccccc1	0	Negative	0	1.4865	2.20968	45.2593	0	0	0	0	0	0	0	0	0	0	0	0	0	0	0	0	0	0	0	0	21.7296	6	6	17	10	7	0	8	0	1	0	0	0	1	0	0	1	2673.9	1856.82	2326.26	2592.95	1862.41
	Cc1ccc(C)c(N)c1	0	Negative	0	1.0995	1.2089	43.0696	0	0	0	0	0	0	0	0	0	0	0	0	0	0	0	0	0	0	0	0	22.5147	6	6	20	9	11	0	8	1	0	0	0	0	0	0	0	0	1361.49	1459.55	1955.73	1832.38	984.243
	NC(CC(=O)O)C(=O)O	0	Negative	2	-1.3518	1.82736	26.5327	1	0	0	1	0	0	0	0	1	0	0	0	0	0	0	0	0	0	0	0	16.0156	0	0	16	9	7	0	4	1	4	0	0	0	0	0	0	0	1804.24	1466.5	2042.82	1799.64	1447.78
	COC1C(O)C(O)OC(CO)C1O	0	Negative	0	-2.1049	4.4306	40.6746	0	0	0	0	0	0	0	0	0	0	0	0	0	0	0	0	0	0	0	0	26.4671	0	0	27	13	14	0	7	0	6	0	0	0	0	0	0	0	2559.88	2444.21	3598.42	4605.95	3766.11
	CCCCCCCC(=O)OCC(CCC)CCCCC	0	Negative	0	-2.2777	5.18792	71.16	0	0	0	0	0	0	0	0	0	0	0	0	0	0	0	0	0	0	0	0	57.2885	0	0	56	20	36	0	18	0	2	0	0	0	0	0	0	0	3145.27	3320.57	3945.93	4004.91	4022.98
	O=C(OOC(=O)c1ccccc1)c2ccccc2	0	Negative	0	2.2334	4.98808	72.0548	0	0	0	0	0	0	0	0	0	0	0	0	0	0	0	0	0	0	0	0	34.5159	12	12	28	18	10	0	14	0	4	0	0	0	0	0	0	0	3053.73	3165.39	4215.29	4319.18	3574
	COc1cc(C)c2c(Cl)c(OC)ccc2n1	0	Negative	0	1.608	2.58566	68.1941	0	0	0	0	0	0	0	0	0	0	0	0	0	0	0	0	0	0	0	0	34.0055	10	11	28	16	12	0	12	1	2	0	0	0	1	0	0	1	3708.2	3118.85	4535.72	5729.54	5510.08
	CC(=O)C(N=Nc1ccc(Cl)cc1[N+](=O)[O-])C(=O)Nc2ccccc2Cl	0	Negative	0	1.8181	3.30549	94.7518	2	0	0	0	0	0	0	0	2	0	0	0	0	0	0	0	0	0	0	0	48.1295	12	12	38	26	12	0	16	4	4	0	0	0	2	0	0	2	6642.48	5032.75	7430.04	8524.08	8050.42
	SC(=S)NCCNC(=S)S	0	Negative	0	2.6106	6.81523	57.6746	0	0	0	0	0	0	0	0	0	0	0	0	0	0	0	0	0	0	0	0	26.1743	0	0	18	10	8	0	4	2	0	4	0	0	0	0	0	0	5088.95	2498.81	4656.53	2384.4	2242.28
	CCOC(=O)CP(=O)(OCC)OCC	0	Negative	0	0.3266	0.106668	50.2491	0	0	0	0	0	0	0	0	0	0	0	0	0	0	0	0	0	0	0	0	33.0555	0	0	31	14	17	0	8	0	5	0	1	0	0	0	0	0	3410.6	3602.37	4199.76	4323.32	4264.44
	CC(C)N=C(N)NC#N	0	Negative	0	-0.3945	0.15563	32.9572	0	0	0	0	0	0	0	0	0	0	0	0	0	0	0	0	0	0	0	0	19.8679	0	0	19	9	10	0	5	4	0	0	0	0	0	0	0	0	1516.27	1425.06	1720.57	1404.11	1382.2
	COC(=O)c1ccccc1C(=O)OC	0	Negative	0	1.0346	1.0704	52.4924	0	0	0	0	0	0	0	0	0	0	0	0	0	0	0	0	0	0	0	0	27.4759	6	6	24	14	10	0	10	0	4	0	0	0	0	0	0	0	2476.67	2428.17	3211.48	3561.04	3504.35
	CNS(=O)(=O)c1cc(OC)c(cc1C)N=Nc2c(O)c(cc3ccccc23)C(=O)Nc4ccc5[nH]c(O)nc5c4	0	Negative	0	-0.2806	0.0787364	153.599	0	0	0	0	0	0	0	0	0	0	0	0	0	0	0	0	0	0	0	0	77.835	25	27	64	40	24	0	27	6	6	1	0	0	0	0	0	0	7660.34	8442.4	11828.7	13185.2	12964.9
	Cc1cc(C(=O)CC(=O)c2ccc(cc2)C(C)(C)C)c(C)c(C)c1C	0	Negative	0	5.069	25.6948	109.747	0	0	0	0	0	0	0	0	0	0	0	0	0	0	0	0	0	0	0	0	60.7542	12	12	53	25	28	0	23	0	2	0	0	0	0	0	0	0	3858.46	4185.67	6264	7272.64	6678.89
	CCOC(=O)C(F)(F)F	0	Negative	0	1.3597	1.84878	22.7168	0	0	0	0	0	0	0	0	0	0	0	0	0	0	0	0	0	0	0	0	13.649	0	0	14	9	5	0	4	0	2	0	0	3	0	0	0	3	2176.89	1610.13	2840.97	2383.12	1113.79
	CC(C)CC(=O)CC(C)C	0	Negative	0	0.9516	0.905543	42.98	0	0	0	0	0	0	0	0	0	0	0	0	0	0	0	0	0	0	0	0	28.6443	0	0	28	10	18	0	9	0	1	0	0	0	0	0	0	0	1572.63	1564.2	2011.71	1790.75	1786.9
	O=C1CCCCCCCCCCCC(=O)OCCO1	0	Negative	0	-2.6814	7.18991	57.3106	0	0	0	0	0	0	0	0	0	0	0	0	0	0	0	0	0	0	0	0	46.9446	0	0	45	19	26	0	15	0	4	0	0	0	0	0	0	0	3214.25	3343.2	4199.21	4199.59	4223.99
	CC(C)(C)c1ccc(O)c(c1)C(C)(C)C	0	Negative	0	3.5615	12.6843	68.3747	0	0	0	0	0	0	0	0	0	0	0	0	0	0	0	0	0	0	0	0	40.1114	6	6	37	15	22	0	14	0	1	0	0	0	0	0	0	0	2298.02	2482.24	3879.1	4121.61	3663.45
	CC1(C)CC(COS(=O)(=O)c2ccccc2)C(=O)O1	0	Negative	0	0.9961	0.992215	73.5342	0	0	0	0	0	0	0	0	0	0	0	0	0	0	0	0	0	0	0	0	40.4587	6	6	35	19	16	0	13	0	5	1	0	0	0	0	0	0	4199.37	4617.4	6271.32	5882.43	5197.44
	Clc1cc(cc(Cl)c1Cl)c2cc(Cl)c(Cl)c(Cl)c2	0	Negative	0	4.6278	21.4165	87.7686	0	0	0	0	0	0	0	0	0	0	0	0	0	0	0	0	0	0	0	0	36.8672	12	13	22	18	4	0	12	0	0	0	0	0	6	0	0	6	9275.45	4478.6	7514.56	12444.2	8504.2
	COc1cc(C)c2c(Oc3cccc(c3)C(F)(F)F)c(OC)cc(NC(C)CCCN4C(=O)c5ccccc5C4=O)c2n1	0	Negative	0	1.3207	1.74425	163.281	0	0	0	0	0	0	0	0	0	0	0	0	0	0	0	0	0	0	0	0	85.3048	22	23	73	43	30	0	32	3	5	0	0	3	0	0	0	3	7598.18	7948.43	12405	13586.3	13765
	CC(C)(C)C(=O)C(Oc1ccc(Cl)cc1)n2ccnc2	0	Negative	0	0.9264	0.858217	83.1719	0	0	0	0	0	0	0	0	1	0	0	0	0	0	0	0	0	0	0	0	43.7195	11	11	37	20	17	0	15	2	2	0	0	0	1	0	0	1	4342.27	3780.46	5672.17	5800.79	5258.61
	CC1OC(OC2C(O)C(O)C(CO)OC2Oc3cc(O)c(C(=O)CCc4ccc(O)cc4)c(O)c3)C(O)C(O)C1O	0	Negative	0	-3.3412	11.1636	144.389	0	0	0	0	0	0	0	0	0	0	0	0	0	0	0	0	0	0	0	0	81.419	12	12	75	41	34	0	27	0	14	0	0	0	0	0	0	0	7513.23	7657.64	11802.7	14646.5	13864.4
	CC(C)N(C#N)C#N	0	Negative	0	0.3352	0.112359	31.4045	0	0	0	0	0	0	0	0	0	0	0	0	0	0	0	0	0	0	0	0	16.7676	0	0	15	8	7	0	5	3	0	0	0	0	0	0	0	0	1317.02	1214.47	1423	1437.68	1051.82
	Oc1c2cc(Cl)ccc2nc3cc4c(O)c5cc(Cl)ccc5nc4cc13	0	Negative	0	1.7208	2.96115	112.342	0	0	0	0	0	0	0	0	0	0	0	0	0	0	0	0	0	0	0	0	50.0319	22	26	36	26	10	0	20	2	2	0	0	0	2	0	0	2	6313.18	5211.78	8363.57	9598.52	8722.16
	COc1cc(c(OC)cc1N)S(=O)(=O)Nc2ccccc2	0	Negative	0	-1.2172	1.48158	88.5454	0	0	0	0	0	0	0	0	0	0	0	0	0	0	0	0	0	0	0	0	43.6167	12	12	37	21	16	0	14	2	4	1	0	0	0	0	0	0	4480.06	4896.04	6215.27	7265.43	7539.72
	COc1ccccc1NC(=O)C(N=Nc2ccc(Cl)cc2[N+](=O)[O-])C(=O)C	0	Negative	0	0.9508	0.904021	96.6791	2	0	0	0	0	0	0	0	2	0	0	0	0	0	0	0	0	0	0	0	50.5119	12	12	42	27	15	0	17	4	5	0	0	0	1	0	0	1	5789.06	5027.61	7158.48	8089.62	8065.86
	CC(=O)OC(=O)C	0	Negative	0	-0.1948	0.037947	22.082	0	0	0	0	0	0	0	0	0	0	0	0	0	0	0	0	0	0	0	0	13.4468	0	0	13	7	6	0	4	0	3	0	0	0	0	0	0	0	1351.06	1129.83	1503.59	866.38	857.203
	CC[n+]1ccn(C)c1	0	Negative	0	-1.691	2.85948	31.5915	0	0	0	0	0	0	0	0	0	0	0	0	0	0	0	0	0	0	0	0	20.0947	0	0	19	8	11	0	6	2	0	0	0	0	0	0	0	0	1269.15	1431.13	1785.43	1209.17	721.161
	COc1ccc(cc1N=Nc2c(O)c(cc3ccccc23)C(=O)Nc4cc(Cl)ccc4C)C(=O)Nc5ccccc5	0	Negative	0	2.4634	6.06834	169.021	0	0	0	0	0	0	0	0	0	0	0	0	0	0	0	0	0	0	0	0	82.7778	28	29	66	41	25	0	32	4	4	0	0	0	1	0	0	1	7707.21	7519.41	10925.2	12498.8	12173.5
	CC(=C)C(=O)O	0	Negative	1	0.9141	0.835579	21.6485	0	0	0	0	0	0	0	0	0	0	0	0	0	0	0	0	0	0	0	0	12.6448	0	0	12	6	6	0	4	0	2	0	0	0	0	0	0	0	1095.09	893.783	1149.8	917.961	191.58
	OC(=O)c1nc(Cl)ccc1Cl	0	Negative	1	1.0313	1.06358	44.1602	0	0	0	0	0	0	0	0	0	0	0	0	0	0	0	0	0	0	0	0	19.6244	6	6	14	11	3	0	6	1	2	0	0	0	2	0	0	2	4090.17	2334.05	3700.78	3928.68	3460.65
	OC(Cn1ccnc1)c2ccc(Cl)cc2Cl	0	Negative	0	-0.2287	0.0523037	68.7273	0	0	0	0	0	0	0	0	0	0	0	0	0	0	0	0	0	0	0	0	33.3899	11	11	26	16	10	0	11	2	1	0	0	0	2	0	0	2	4758.83	3308.4	4923.08	4981.85	5670.29
	COP(=S)(OC)Oc1ccc(cc1)[N+](=O)[O-]	0	Negative	0	2.1749	4.73019	63.8942	0	0	0	0	0	0	0	0	0	0	0	0	0	0	0	0	0	0	0	0	32.3879	6	6	26	16	10	0	8	1	5	1	1	0	0	0	0	0	4627.53	4659.25	5849.17	5321.22	4470.03
	CCCC(O)C(CC)CO	0	Negative	0	-2.0269	4.10832	36.5743	0	0	0	0	0	0	0	0	0	0	0	0	0	0	0	0	0	0	0	0	27.6863	0	0	28	10	18	0	8	0	2	0	0	0	0	0	0	0	1684.34	1620.14	1971.77	2256.33	2123.33
	CCOC(=O)CC1(C)OCCO1	0	Negative	0	0.0827	0.00683929	41.6933	0	0	0	0	0	0	0	0	0	0	0	0	0	0	0	0	0	0	0	0	26.6231	0	0	26	12	14	0	8	0	4	0	0	0	0	0	0	0	2192.21	2235.97	3263.37	2452.67	2554.77
	FC(F)(F)C(F)(F)Cl	0	Negative	0	2.3929	5.72597	17.704	0	0	0	0	0	0	0	0	0	0	0	0	0	0	0	0	0	0	0	0	8.485	0	0	8	8	0	0	2	0	0	0	0	5	1	0	0	6	3349.93	1711	4357.48	4186.12	0
	CCCC(=O)NC(C)C(=O)O	0	Negative	1	-1.1823	1.39783	37.2418	1	0	0	0	0	0	0	0	1	0	0	0	0	0	0	0	0	0	0	0	24.4943	0	0	24	11	13	0	7	1	3	0	0	0	0	0	0	0	1987.16	1797.71	2390.61	2325.33	1926.98
	COP(=O)(OC)OC(Br)C(Cl)(Cl)Br	0	Negative	0	2.8753	8.26735	58.2459	0	0	0	0	0	0	0	0	0	0	0	0	0	0	0	0	0	0	0	0	29.0056	0	0	20	13	7	0	4	0	4	0	1	0	2	2	0	4	17850.1	5558.74	14027	19409.5	9854.07
	NCCCCCCN	0	Negative	0	-2.6286	6.90954	29.515	0	0	0	0	0	0	0	0	0	0	0	0	0	0	0	0	0	0	0	0	23.4287	0	0	24	8	16	0	6	2	0	0	0	0	0	0	0	0	1274.23	1259.56	1268.71	1096.34	899.58
	COc1ccccc1NC(=O)C(N=Nc2ccccc2C(=O)O)C(=O)C	0	Negative	1	-0.0666	0.00443556	94.7444	2	0	0	0	0	0	0	0	2	0	0	0	0	0	0	0	0	0	0	0	50.3255	12	12	43	26	17	0	18	3	5	0	0	0	0	0	0	0	4482.46	4542.21	6295.28	7143.13	7103.29
	OC(=O)CCCCCNc1nc(NCCCCCC(=O)O)nc(NCCCCCC(=O)O)n1	0	Negative	3	-4.9854	24.8542	101.146	0	0	0	0	0	0	0	0	0	0	0	0	0	0	0	0	0	0	0	0	72.3765	6	6	69	33	36	0	21	6	6	0	0	0	0	0	0	0	5779.11	5789.75	7650.82	7032.42	7085.84
	CC(C)Oc1cc(CC=C)ccc1O	0	Negative	0	1.1247	1.26495	62.3851	0	0	0	0	0	0	0	0	0	0	0	0	0	0	0	0	0	0	0	0	33.3927	6	6	30	14	16	0	12	0	2	0	0	0	0	0	0	0	2259.36	2361.13	3186.87	3210.77	2742.05
	CC(O)CO	0	Negative	0	-0.9081	0.824646	19.138	0	0	0	0	0	0	0	0	0	0	0	0	0	0	0	0	0	0	0	0	12.2183	0	0	13	5	8	0	3	0	2	0	0	0	0	0	0	0	952.857	777.753	882.165	649.879	104.935
	CC(C)CCCCCCCOC(=O)C(=C)C	0	Negative	0	0.4629	0.214276	58.7107	0	0	0	0	0	0	0	0	0	0	0	0	0	0	0	0	0	0	0	0	43.5806	0	0	42	16	26	0	14	0	2	0	0	0	0	0	0	0	2558.05	2622.45	3241.7	3133.59	2502.07
	CC(=O)CC(=O)OCCOC(=O)C(=C)C	0	Negative	0	0.7758	0.601866	51.7566	0	0	0	0	0	0	0	0	0	0	0	0	0	0	0	0	0	0	0	0	30.9451	0	0	29	15	14	0	10	0	5	0	0	0	0	0	0	0	2736.71	2524.5	3327.48	3150.51	2781.6
	CCCCCCCCC(=O)O	0	Negative	1	-1.8817	3.54079	35.1368	0	0	0	0	0	0	0	0	0	0	0	0	0	0	0	0	0	0	0	0	29.4463	0	0	29	11	18	0	9	0	2	0	0	0	0	0	0	0	1828.6	1760.39	2047.73	1700.03	1489.18
	Nc1ccc(c2ccc(N)c3C(=O)c4ccccc4C(=O)c23)c5C(=O)c6ccccc6C(=O)c15	0	Negative	0	0.209	0.043681	140.106	0	0	0	0	0	0	0	0	0	0	0	0	0	0	0	0	0	0	0	0	65.3567	24	25	50	34	16	0	28	2	4	0	0	0	0	0	0	0	5471.92	6067.61	9475.97	12082.2	12979.2
	FC(F)(Cl)C(F)(Cl)Cl	0	Negative	0	2.7863	7.76347	27.3736	0	0	0	0	0	0	0	0	0	0	0	0	0	0	0	0	0	0	0	0	11.731	0	0	8	8	0	0	2	0	0	0	0	3	3	0	0	6	5141.45	2106.2	6273.55	6602.75	0
	Cc1cccc(O)c1	0	Negative	0	1.2867	1.6556	36.8433	0	0	0	0	0	0	0	0	0	0	0	0	0	0	0	0	0	0	0	0	18.4563	6	6	16	8	8	0	7	0	1	0	0	0	0	0	0	0	1273.95	1302.89	1686.77	1357.86	713.288
	Oc1nc2cc(NC(=O)c3cc4ccccc4c(N=Nc5cc(Cl)ccc5Cl)c3O)ccc2[nH]1	0	Negative	0	1.79	3.2041	135.94	0	0	0	0	0	0	0	0	0	0	0	0	0	0	0	0	0	0	0	0	64.5079	25	27	49	34	15	0	24	5	3	0	0	0	2	0	0	2	7739.87	6626.18	10146.4	11229.1	10378.5
	Cc1c(cc(cc1[N+](=O)[O-])[N+](=O)[O-])[N+](=O)[O-]	0	Negative	0	2.4897	6.19861	44.8909	0	0	0	0	0	0	0	0	0	0	0	0	0	0	0	0	0	0	0	0	23.766	6	6	21	16	5	0	7	3	6	0	0	0	0	0	0	0	3139.33	2919.69	4172.23	4550.74	4648.01
	Oc1ccc(cc1)S(=O)(=O)c2ccc(O)cc2	0	Negative	0	0.3618	0.130899	72.4196	0	0	0	0	0	0	0	0	0	0	0	0	0	0	0	0	0	0	0	0	33.8959	12	12	27	17	10	0	12	0	4	1	0	0	0	0	0	0	3793.05	4040.61	5426.93	5728.88	4370.53
	OC(=O)c1cc(Br)nn1c2ncccc2Cl	0	Negative	1	1.4897	2.21921	65.4924	0	0	0	0	0	0	0	0	0	0	0	0	0	0	0	0	0	0	0	0	29.308	11	12	21	16	5	0	9	3	2	0	0	0	1	1	0	2	10045.3	3881.64	6401.98	6807.37	6389.09
	CC(=O)OC(C)(C)C1CCC(=CC1)C	0	Negative	0	1.5014	2.2542	57.0701	0	0	0	0	0	0	0	0	0	0	0	0	0	0	0	0	0	0	0	0	36.0599	0	0	34	14	20	0	12	0	2	0	0	0	0	0	0	0	2263.43	2405.54	3602.83	3480.87	3263.22
	ClC(Cl)c1ccccc1	0	Negative	0	2.4074	5.79557	45.1176	0	0	0	0	0	0	0	0	0	0	0	0	0	0	0	0	0	0	0	0	20.6808	6	6	15	9	6	0	7	0	0	0	0	0	2	0	0	2	3529.35	1934.07	3467.04	2598.04	2105.42
	CC(=O)Oc1ccc(cc1)C(=O)O	0	Negative	1	0.44	0.1936	47.9988	0	0	0	0	0	0	0	0	0	0	0	0	0	0	0	0	0	0	0	0	24.3823	6	6	21	13	8	0	9	0	4	0	0	0	0	0	0	0	2330.38	2215.81	3111.63	2779.61	2322.65
	CC(C)CN(CC(O)C(Cc1ccc(OCc2csc(C)n2)cc1)NC(=O)OC3COC4OCCC34)S(=O)(=O)c5ccc6OCOc6c5	0	Negative	0	-1.2064	1.4554	182.915	0	0	0	0	0	0	0	0	0	0	0	0	0	0	0	0	0	0	0	0	102.539	17	17	89	48	41	0	33	3	10	2	0	0	0	0	0	0	10006.3	10727.4	15534.1	15085.2	15437.8
	CC(=CCCC(C)(OC(=O)C)C=C)C	0	Negative	0	2.8483	8.11281	58.9051	0	0	0	0	0	0	0	0	0	0	0	0	0	0	0	0	0	0	0	0	36.0599	0	0	34	14	20	0	12	0	2	0	0	0	0	0	0	0	2263.43	2261.27	3133.72	2933.06	2920.7
	CCCCCC(=O)C	0	Negative	0	-1.0318	1.06461	29.9531	0	0	0	0	0	0	0	0	0	0	0	0	0	0	0	0	0	0	0	0	22.4571	0	0	22	8	14	0	7	0	1	0	0	0	0	0	0	0	1280.04	1227.25	1382.17	1110.29	871.245
	COc1ccc(NC(=O)c2cc3ccccc3cc2O)cc1	0	Negative	0	1.0123	1.02475	93.9067	0	0	0	0	0	0	0	0	0	0	0	0	0	0	0	0	0	0	0	0	45.1879	16	17	37	22	15	0	18	1	3	0	0	0	0	0	0	0	3576.1	3889.52	5481.86	5881.44	5214.23
	CC(C)C1CCC(=C)CC1	0	Negative	0	1.4147	2.00138	44.6321	0	0	0	0	0	0	0	0	0	0	0	0	0	0	0	0	0	0	0	0	29.6023	0	0	28	10	18	0	10	0	0	0	0	0	0	0	0	0	1460.93	1660.57	2249.82	2163.14	1425.82
	CCN(CC)c1ccc(C=C(C#N)C(=O)OCCC[N+](C)(C)CCOC(=O)C(=Cc2ccc(cc2)N(CC)CC)C#N)cc1	0	Negative	0	1.9099	3.64772	180.216	0	0	0	0	0	0	0	0	0	0	0	0	0	0	0	0	0	0	0	0	100.98	12	12	90	44	46	0	35	5	4	0	0	0	0	0	0	0	7100.84	7623.9	10285.7	11580	11582.6
	COC(=O)C(=CC)C	0	Negative	0	1.3649	1.86295	32.3215	0	0	0	0	0	0	0	0	0	0	0	0	0	0	0	0	0	0	0	0	18.8319	0	0	18	8	10	0	6	0	2	0	0	0	0	0	0	0	1387.68	1274.62	1516	1566.16	998.586
	CCCCCCCOC(=O)CCC	0	Negative	0	-1.6701	2.78923	44.8201	0	0	0	0	0	0	0	0	0	0	0	0	0	0	0	0	0	0	0	0	35.6334	0	0	35	13	22	0	11	0	2	0	0	0	0	0	0	0	2121.19	2141.22	2468.91	2275.06	2106.49
	FC(F)(Cl)C(Cl)(Cl)Cl	0	Negative	0	2.983	8.89829	32.2084	0	0	0	0	0	0	0	0	0	0	0	0	0	0	0	0	0	0	0	0	13.354	0	0	8	8	0	0	2	0	0	0	0	2	4	0	0	6	6037.22	2303.8	7637.57	7811.07	0
	CC(C)C(=O)c1ccccc1	0	Negative	0	1.6783	2.81669	50.1683	0	0	0	0	0	0	0	0	0	0	0	0	0	0	0	0	0	0	0	0	26.4035	6	6	23	11	12	0	10	0	1	0	0	0	0	0	0	0	1710.8	1780.09	2351.63	2396	1742.22
	CC1(C)CC(COS(=O)(=O)c2cccc(Cl)c2)C(=O)O1	0	Negative	0	1.3648	1.86268	78.2504	0	0	0	0	0	0	0	0	0	0	0	0	0	0	0	0	0	0	0	0	41.9719	6	6	35	20	15	0	13	0	5	1	0	0	1	0	0	1	5455.06	5031.08	7098.69	6779.23	6750.05
	CCOC(=O)c1nn(c2ccc(OC)cc2)c3C(=O)N(CCc13)c4ccc(cc4)[N+](=O)[O-]	0	Negative	0	1.2549	1.57477	121.243	0	0	0	0	0	0	0	0	0	0	0	0	0	0	0	0	0	0	0	0	61.2679	17	18	52	32	20	0	22	4	6	0	0	0	0	0	0	0	5514.72	5958.2	8704.16	9839.82	10039.3
	COc1cc(c(OC)cc1CC#N)C(F)(F)F	0	Negative	0	1.1826	1.39854	58.985	0	0	0	0	0	0	0	0	0	0	0	0	0	0	0	0	0	0	0	0	30.4029	6	6	27	17	10	0	11	1	2	0	0	3	0	0	0	3	3388.02	3040.91	4780.45	4820	5423.4
	C(OCC1CO1)C2CO2	0	Negative	0	-0.5167	0.266979	30.5019	0	0	0	0	0	0	0	0	0	0	0	0	0	0	0	0	0	0	0	0	19.6339	0	0	19	9	10	0	6	0	3	0	0	0	0	0	0	0	1643.65	1851.11	1512.07	1434.97	966.464
	Oc1c(Cl)c(Cl)c(Cl)c(Cl)c1Cl	0	Negative	0	2.6838	7.20278	56.1423	0	0	0	0	0	0	0	0	0	0	0	0	0	0	0	0	0	0	0	0	22.9288	6	6	13	12	1	0	6	0	1	0	0	0	5	0	0	5	7406.08	3202.83	5519.92	11260.4	8577.93
	CC(C)NC(C)C	0	Negative	0	-0.316	0.099856	33.6906	0	0	0	0	0	0	0	0	0	0	0	0	0	0	0	0	0	0	0	0	21.6619	0	0	22	7	15	0	6	1	0	0	0	0	0	0	0	0	1077.02	1097.15	1364.1	978.638	802.268
	Cc1ccc(C)cc1	0	Negative	0	2.2962	5.27253	39.5198	0	0	0	0	0	0	0	0	0	0	0	0	0	0	0	0	0	0	0	0	20.7479	6	6	18	8	10	0	8	0	0	0	0	0	0	0	0	0	1164.27	1275.18	1618.24	1302.45	544.895
	ClCOCCl	0	Negative	0	0.9243	0.85433	22.2913	0	0	0	0	0	0	0	0	0	0	0	0	0	0	0	0	0	0	0	0	11.3492	0	0	9	5	4	0	2	0	1	0	0	0	2	0	0	2	3061.97	1284.34	1488.07	900.008	1403.7
	O=P(Oc1ccccc1)(Oc2ccccc2)Oc3ccc(cc3)c4ccc(OP(=O)(Oc5ccccc5)Oc6ccccc6)cc4	0	Negative	0	5.151	26.5328	201.278	0	0	0	0	0	0	0	0	0	0	0	0	0	0	0	0	0	0	0	0	95.7062	36	37	74	46	28	0	36	0	8	0	2	0	0	0	0	0	9188.45	10794.1	14058.3	14920.4	15916.2
	CC(=O)CC(C)(C)NC(=O)C=C	0	Negative	0	0.341	0.116281	46.6012	0	0	0	0	0	0	0	0	0	0	0	0	0	0	0	0	0	0	0	0	28.5459	0	0	27	12	15	0	9	1	2	0	0	0	0	0	0	0	2021.75	1914.27	2724.6	2491.7	2702.22
	COCCOC(=O)C	0	Negative	0	-0.1098	0.012056	28.4563	0	0	0	0	0	0	0	0	0	0	0	0	0	0	0	0	0	0	0	0	17.8739	0	0	18	8	10	0	5	0	3	0	0	0	0	0	0	0	1499.39	1370.42	1518.92	1131.01	904.392
	CCCCN1CCC(CNC(=O)c2c3OCCCn3c4ccccc24)CC1	0	Negative	0	-1.3452	1.80956	102.592	0	0	0	0	0	0	0	0	0	0	0	0	0	0	0	0	0	0	0	0	64.2946	9	10	58	27	31	0	22	3	2	0	0	0	0	0	0	0	4305.83	5040.75	7202.77	7760.27	7565.79
	COC(=O)CCC(=O)OC	0	Negative	0	0.092	0.008464	33.0752	0	0	0	0	0	0	0	0	0	0	0	0	0	0	0	0	0	0	0	0	20.4359	0	0	20	10	10	0	6	0	4	0	0	0	0	0	0	0	1899.62	1706.85	2059.4	1839.93	1404.03
	BrC1CC(Br)CC(Br)CC(Br)CC(Br)CC(Br)C1	0	Negative	0	3.3024	10.9058	89.4516	0	0	0	0	0	0	0	0	0	0	0	0	0	0	0	0	0	0	0	0	51.4223	0	0	36	18	18	0	12	0	0	0	0	0	0	6	0	6	40057.4	7707.46	14173.1	15641.2	52988.6
	CC(C)CCC(=O)C	0	Negative	0	0.6094	0.371368	34.0392	0	0	0	0	0	0	0	0	0	0	0	0	0	0	0	0	0	0	0	0	22.4571	0	0	22	8	14	0	7	0	1	0	0	0	0	0	0	0	1280.04	1227.25	1503.23	1176.83	880.39
	C1Oc2ccccc2N=C=Nc3ccccc3OCC14COc5ccccc5N=C=Nc6ccccc6OC4	0	Negative	0	-1.1462	1.31377	163.388	0	0	0	0	0	0	0	0	0	0	0	0	0	0	0	0	0	0	0	0	78.171	24	24	63	39	24	0	31	4	4	0	0	0	0	0	0	0	6305.23	7213.18	10143.7	12283	12392.8
	Nc1ccnc(O)n1	0	Negative	0	-1.401	1.9628	26.4928	0	0	0	0	0	0	0	0	0	0	0	0	0	0	0	0	0	0	0	0	14.476	6	6	13	8	5	0	4	3	1	0	0	0	0	0	0	0	1426.69	1390.46	1865.87	1349.82	743.605
	CCCCOCCOCCOC(=O)CCC(=O)OCCOCCOCCCC	0	Negative	0	-1.6624	2.76357	98.724	0	0	0	0	0	0	0	0	0	0	0	0	0	0	0	0	0	0	0	0	66.9541	0	0	66	28	38	0	20	0	8	0	0	0	0	0	0	0	4971.64	5025.8	5883.65	5733.97	5465.66
	O=C1NC(=S)NC2CCCC12	0	Negative	0	-0.3676	0.13513	40.1695	0	0	0	0	0	0	0	0	0	0	0	0	0	0	0	0	0	0	0	0	24.8899	0	0	21	11	10	0	7	2	1	1	0	0	0	0	0	0	2696.21	2240.87	3585.09	3239.17	2858.59
	CCOP(=S)(OCC)Oc1cc(C)nc(n1)C(C)C	0	Negative	0	2.0171	4.06869	81.5681	0	0	0	0	0	0	0	0	0	0	0	0	0	0	0	0	0	0	0	0	46.2587	6	6	40	19	21	0	12	2	3	1	1	0	0	0	0	0	4900.02	5137.47	6642.94	6521.82	6791.97
	CC(=O)OCCCc1ccccc1	0	Negative	0	0.9126	0.832839	53.941	0	0	0	0	0	0	0	0	0	0	0	0	0	0	0	0	0	0	0	0	30.2991	6	6	27	13	14	0	11	0	2	0	0	0	0	0	0	0	2113.07	2188.63	2736.18	2258.75	1785.66
	NCC(=O)NC(CCC(=O)N)C(=O)O	0	Negative	1	-2.8714	8.24494	41.67	1	0	0	0	0	0	1	0	2	0	0	0	0	0	0	0	0	0	0	0	27.4963	0	0	27	14	13	0	7	3	4	0	0	0	0	0	0	0	2635.52	2334.4	3168.54	3145.82	2873.73
	CCCCCCCCOCCCCCCCC	0	Negative	0	-3.4843	12.1403	57.7801	0	0	0	0	0	0	0	0	0	0	0	0	0	0	0	0	0	0	0	0	51.633	0	0	51	17	34	0	16	0	1	0	0	0	0	0	0	0	2598.74	2815.67	3046.8	2894.75	2698
	CC(=O)CC(=O)Nc1ccccc1	0	Negative	0	0.1027	0.0105473	53.0446	0	0	0	0	0	0	0	0	0	0	0	0	0	0	0	0	0	0	0	0	27.6387	6	6	24	13	11	0	10	1	2	0	0	0	0	0	0	0	2161.95	2154.37	2837.78	2498.54	2338.42
	Nc1ccc(cc1)C(=O)O	0	Negative	1	-0.2287	0.0523037	40.5048	0	0	0	0	0	0	0	0	0	0	0	0	0	0	0	0	0	0	0	0	19.6916	6	6	17	10	7	0	7	1	2	0	0	0	0	0	0	0	1725.09	1655.21	2265.08	2054.46	1325.29
	OCCN(CCO)C(=O)C1CCC(CC1)C(=O)N(CCO)CCO	0	Negative	0	-2.285	5.22122	87.8894	0	0	0	0	0	0	0	0	0	0	0	0	0	0	0	0	0	0	0	0	55.1758	0	0	54	24	30	0	16	2	6	0	0	0	0	0	0	0	4266.91	4272.87	5681.49	6771.92	7169.56
	CC(C)(C)C	0	Negative	0	2.1982	4.83208	24.6289	0	0	0	0	0	0	0	0	0	0	0	0	0	0	0	0	0	0	0	0	16.8015	0	0	17	5	12	0	5	0	0	0	0	0	0	0	0	0	733.513	722.342	1023.06	435.855	54.8675
	Oc1c(cc2ccccc2c1N=Nc3cc(Cl)ccc3Cl)C(=O)Nc4ccc(NC(=O)c5cc6ccccc6c(N=Nc7cc(Cl)ccc7Cl)c5O)c(Cl)c4	0	Negative	0	4.4815	20.0838	226.374	0	0	0	0	0	0	0	0	0	0	0	0	0	0	0	0	0	0	0	0	106.444	38	40	78	55	23	0	40	6	4	0	0	0	5	0	0	5	14278.5	10985.5	16921.8	20407.9	19495.2
	CC(C)C1CCC(C)CC1C(=O)NCCc2ccccn2	0	Negative	0	-0.1121	0.0125664	86.1378	0	0	0	0	0	0	0	0	0	0	0	0	0	0	0	0	0	0	0	0	53.3522	6	6	49	21	28	0	18	2	1	0	0	0	0	0	0	0	3273.56	3658.62	5068.99	5397.79	5105.51
	CCN1CCCC1=O	0	Negative	0	-0.5237	0.274262	29.605	0	0	0	0	0	0	0	0	0	0	0	0	0	0	0	0	0	0	0	0	19.7967	0	0	19	8	11	0	6	1	1	0	0	0	0	0	0	0	1328.93	1407.11	1887.49	1468.36	779.296
	COc1ccc(cc1[N+](=O)[O-])C(=O)O	0	Negative	1	0.6827	0.466079	46.8162	0	0	0	0	0	0	0	0	0	0	0	0	0	0	0	0	0	0	0	0	23.8576	6	6	21	14	7	0	8	1	5	0	0	0	0	0	0	0	2637.26	2483.71	3435.95	3684.74	3480.46
	Cc1cc(cc(c1O)[N+](=O)[O-])[N+](=O)[O-]	0	Negative	0	1.7133	2.9354	43.2787	0	0	0	0	0	0	0	0	0	0	0	0	0	0	0	0	0	0	0	0	22.5308	6	6	20	14	6	0	7	2	5	0	0	0	0	0	0	0	2688.18	2511.54	3591.89	3931.92	3583.58
	CC(=C)CCO	0	Negative	0	0.9608	0.923137	26.1578	0	0	0	0	0	0	0	0	0	0	0	0	0	0	0	0	0	0	0	0	16.2699	0	0	16	6	10	0	5	0	1	0	0	0	0	0	0	0	987.449	894.311	952.856	724.863	523.688
	Clc1ccccc1Cl	0	Negative	0	2.1408	4.58302	40.3882	0	0	0	0	0	0	0	0	0	0	0	0	0	0	0	0	0	0	0	0	17.5872	6	6	12	8	4	0	6	0	0	0	0	0	2	0	0	2	3383.05	1765.59	2665.6	3564.03	1044.97
	CCCCC(CC)C(=O)OCC(C)O	0	Negative	0	-1.1894	1.41467	51.4707	0	0	0	0	0	0	0	0	0	0	0	0	0	0	0	0	0	0	0	0	36.4354	0	0	36	14	22	0	11	0	3	0	0	0	0	0	0	0	2377.16	2337.41	2977.3	3122.1	2878.14
	CC(C)N(C)C	0	Negative	0	0.27	0.0729	29.4867	0	0	0	0	0	0	0	0	0	0	0	0	0	0	0	0	0	0	0	0	18.5683	0	0	19	6	13	0	5	1	0	0	0	0	0	0	0	0	930.725	950.635	1121.42	910.009	314.956
	Cc1cc(c(O)c(c1)C(C)(C)C)C(C)(C)C	0	Negative	0	4.0079	16.0633	72.6567	0	0	0	0	0	0	0	0	0	0	0	0	0	0	0	0	0	0	0	0	43.205	6	6	40	16	24	0	15	0	1	0	0	0	0	0	0	0	2444.32	2650.72	4182.79	4645.7	4689.92
	Nc1ccc(N=Nc2cccc(c2)N=Nc3cc(N=Nc4ccc(cc4)S(=O)(=O)O)c(N)cc3N)c(N)c1	0	Negative	1	-2.8423	8.07867	144.236	0	0	0	0	0	0	0	0	0	0	0	0	0	0	0	0	0	0	0	0	73.2154	24	24	60	38	22	0	24	10	3	1	0	0	0	0	0	0	7242.4	7943.64	10399.1	10879.5	9278.02
	CCc1cc2c(cc1C(=O)C)C(C)(C)CCC2(C)C	0	Negative	0	2.6272	6.90218	84.1765	0	0	0	0	0	0	0	0	0	0	0	0	0	0	0	0	0	0	0	0	49.8186	6	6	45	19	26	0	18	0	1	0	0	0	0	0	0	0	2879.14	3247.97	5145.23	6051.08	5693.72
	C1CCNCC1	0	Negative	0	-1.2612	1.59063	21.4592	0	0	0	0	0	0	0	0	0	0	0	0	0	0	0	0	0	0	0	0	17.2347	0	0	17	6	11	0	5	1	0	0	0	0	0	0	0	0	928.693	1048.72	1193.02	751.491	157.523
	CC(CCC=C(C)C)CC#N	0	Negative	0	2.2703	5.15426	48.2894	0	0	0	0	0	0	0	0	0	0	0	0	0	0	0	0	0	0	0	0	30.0355	0	0	28	11	17	0	10	1	0	0	0	0	0	0	0	0	1656.11	1672.44	1937.86	1811.76	1590.74
	NC(CSSCC(N)C(=O)O)C(=O)O	0	Negative	2	-1.0892	1.18636	54.5398	2	0	0	0	2	0	0	0	2	0	0	0	0	0	0	0	0	0	0	0	29.7695	0	0	26	14	12	0	6	2	4	2	0	0	0	0	0	0	4349.73	3641.55	4113.43	4772.5	4571.49
	CCCCOC(=O)C	0	Negative	0	-0.5943	0.353192	28.1502	0	0	0	0	0	0	0	0	0	0	0	0	0	0	0	0	0	0	0	0	20.1655	0	0	20	8	12	0	6	0	2	0	0	0	0	0	0	0	1389.71	1298.83	1500.36	1093.54	892.81
	CC(N(C)C(=O)N1CCC(CC1c2ccc(F)cc2C)N3CCN(CC3)C(=O)C)c4cc(cc(c4)C(F)(F)F)C(F)(F)F	0	Negative	0	2.8218	7.96256	151.19	0	0	0	0	0	0	0	0	0	0	0	0	0	0	0	0	0	0	0	0	86.0408	12	12	78	43	35	0	30	4	2	0	0	7	0	0	0	7	8186.78	8030.86	13487	14081.9	14491.3
	Cc1cc(F)ccc1C2CC(=O)C=CN2C(=O)OCc3ccccc3	0	Negative	0	2.2601	5.10805	100.164	0	0	0	0	0	0	0	0	0	0	0	0	0	0	0	0	0	0	0	0	51.2653	12	12	43	25	18	0	20	1	3	0	0	1	0	0	0	1	4228.61	4460.51	6421.4	6858.87	6631.46
	CC(=O)C(N=Nc1cc(Cl)c(cc1Cl)c2cc(Cl)c(cc2Cl)N=NC(C(=O)C)C(=O)Nc3ccc(C)cc3C)C(=O)Nc4ccc(C)cc4C	0	Negative	0	4.604	21.1968	197.756	4	0	0	0	0	0	0	0	4	0	0	0	0	0	0	0	0	0	0	0	103.225	24	25	82	50	32	0	36	6	4	0	0	0	4	0	0	4	12453.9	9650.81	14698.3	18126.5	18453.7
	Cc1cccc(C)c1	0	Negative	0	2.2962	5.27253	39.5198	0	0	0	0	0	0	0	0	0	0	0	0	0	0	0	0	0	0	0	0	20.7479	6	6	18	8	10	0	8	0	0	0	0	0	0	0	0	0	1164.27	1275.18	1618.24	1302.45	665.961
	CC(=O)C(N=Nc1ccc(cc1Cl)c2ccc(N=NC(C(=O)C)C(=O)Nc3ccc(C)cc3)c(Cl)c2)C(=O)Nc4ccc(C)cc4	0	Negative	0	2.9738	8.84349	179.76	4	0	0	0	0	0	0	0	4	0	0	0	0	0	0	0	0	0	0	0	94.0118	24	25	76	46	30	0	34	6	4	0	0	0	2	0	0	2	9649.92	8486.49	12436.2	14570.7	13863.9
	Cc1ccc(cc1)S(=O)(=O)N	0	Negative	0	0.4665	0.217622	45.7071	0	0	0	0	0	0	0	0	0	0	0	0	0	0	0	0	0	0	0	0	23.9251	6	6	20	11	9	0	7	1	2	1	0	0	0	0	0	0	2754.97	2982.83	3382.86	2945.7	1993.69
	O=C(NCCCCCCNC(=O)NCc1ccccc1)NCc2ccccc2	0	Negative	0	0.0546	0.00298116	109.852	0	0	0	0	0	0	0	0	0	0	0	0	0	0	0	0	0	0	0	0	64.7278	12	12	58	28	30	0	22	4	2	0	0	0	0	0	0	0	4501.01	4842.51	6174.72	5843.99	5156.88
	CC(Cl)(Cl)Cl	0	Negative	0	2.0293	4.11806	26.2173	0	0	0	0	0	0	0	0	0	0	0	0	0	0	0	0	0	0	0	0	12.0604	0	0	8	5	3	0	2	0	0	0	0	0	3	0	0	3	4061.68	1457.96	5086.85	321.602	0
	CC(=C)c1ccccc1	0	Negative	0	2.3617	5.57763	44.1649	0	0	0	0	0	0	0	0	0	0	0	0	0	0	0	0	0	0	0	0	22.5079	6	6	19	9	10	0	9	0	0	0	0	0	0	0	0	0	1308.54	1419.45	1772.58	1568.8	985.73
	COc1cc(NC(=O)CC(=O)C)c(OC)cc1Cl	0	Negative	0	-0.5258	0.276466	71.0478	0	0	0	0	0	0	0	0	0	0	0	0	0	0	0	0	0	0	0	0	36.9431	6	6	32	18	14	0	12	1	4	0	0	0	1	0	0	1	4222.16	3385.14	4776.76	5536.9	5489.04
	CC1CCC(O)CC1	0	Negative	0	-0.4421	0.195452	29.2246	0	0	0	0	0	0	0	0	0	0	0	0	0	0	0	0	0	0	0	0	22.4571	0	0	22	8	14	0	7	0	1	0	0	0	0	0	0	0	1280.04	1375.53	1864.36	1577.9	699.806
	CCC(=O)OC1CC(CC=C1C)C(=C)C	0	Negative	0	2.0246	4.09901	61.2873	0	0	0	0	0	0	0	0	0	0	0	0	0	0	0	0	0	0	0	0	37.8199	0	0	35	15	20	0	13	0	2	0	0	0	0	0	0	0	2407.69	2549.8	3581.13	3792.17	3226.23
	c1ccc(cc1)c2nnc(nc2c3ccccc3)c4ccc(cc4)c5nnc(c6ccccc6)c(n5)c7ccccc7	0	Negative	0	4.0386	16.3103	182.804	0	0	0	0	0	0	0	0	0	0	0	0	0	0	0	0	0	0	0	0	85.963	42	48	66	42	24	0	36	6	0	0	0	0	0	0	0	0	6395.07	7510.9	10590	11714.7	11690.5
	CC(=O)C(N=Nc1ccc(cc1Cl)c2ccc(N=NC(C(=O)C)C(=O)Nc3ccccc3C)c(Cl)c2)C(=O)Nc4ccccc4C	0	Negative	0	2.9738	8.84349	179.76	4	0	0	0	0	0	0	0	4	0	0	0	0	0	0	0	0	0	0	0	94.0118	24	25	76	46	30	0	34	6	4	0	0	0	2	0	0	2	9649.92	8486.49	12436.2	14856.7	14229
	FC(F)(F)C(F)(F)C(F)(F)C(F)(F)C(F)(F)C(F)(F)C(F)(F)C(F)(F)C(F)(F)C(F)(F)CCOC(=O)C=C	0	Negative	0	5.7558	33.1292	72.4342	0	0	0	0	0	0	0	0	0	0	0	0	0	0	0	0	0	0	0	0	44.3686	0	0	45	38	7	0	15	0	2	0	0	21	0	0	0	21	10262.7	7328.66	15950.7	24758.3	22740.3
	COCOCC(CO)(CO)CO	0	Negative	0	-1.9047	3.62788	42.3319	0	0	0	0	0	0	0	0	0	0	0	0	0	0	0	0	0	0	0	0	26.9987	0	0	28	12	16	0	7	0	5	0	0	0	0	0	0	0	2305.95	2127.98	2561.95	3276.51	2940.44
	ClCC1(CCl)C(=C)C2(Cl)C(Cl)C(Cl)C1(Cl)C2(Cl)Cl	0	Negative	0	5.0479	25.4813	80.5724	0	0	0	0	0	0	0	0	0	0	0	0	0	0	0	0	0	0	0	0	40.3743	0	0	26	18	8	0	10	0	0	0	0	0	8	0	0	8	11504.4	5090.08	11004.6	23430.6	23318.3
	OC(=O)COc1cc(Cl)c(Cl)cc1Cl	0	Negative	1	1.467	2.15209	57.8325	0	0	0	0	0	0	0	0	0	0	0	0	0	0	0	0	0	0	0	0	26.36	6	6	19	14	5	0	8	0	3	0	0	0	3	0	0	3	5697.2	3120.43	4899.4	6429.17	4906.81
	Oc1nc2ccccc2[nH]1	0	Negative	0	0.4353	0.189486	40.5887	0	0	0	0	0	0	0	0	0	0	0	0	0	0	0	0	0	0	0	0	19.3228	9	10	16	10	6	0	7	2	1	0	0	0	0	0	0	0	1664.31	1809.38	2604.64	1989.44	1190.94
	CC(O)C(=O)N(C)C	0	Negative	0	-0.9963	0.992614	30.621	0	0	0	0	0	0	0	0	0	0	0	0	0	0	0	0	0	0	0	0	18.8387	0	0	19	8	11	0	5	1	2	0	0	0	0	0	0	0	1440.63	1314.77	1728.51	1801.84	999.652
	CC(Cl)CCl	0	Negative	0	1.5011	2.2533	25.24	0	0	0	0	0	0	0	0	0	0	0	0	0	0	0	0	0	0	0	0	13.6408	0	0	11	5	6	0	3	0	0	0	0	0	2	0	0	2	2952.29	1212.75	1617.65	1962.51	113.297
	CC(=O)C1=C(O)CCCC1	0	Negative	0	-0.8028	0.644488	36.6148	0	0	0	0	0	0	0	0	0	0	0	0	0	0	0	0	0	0	0	0	23.6855	0	0	22	10	12	0	8	0	2	0	0	0	0	0	0	0	1678.24	1687.75	2316.29	2341.96	1842.8
	CCCOC	0	Negative	0	-0.2769	0.0766736	20.8383	0	0	0	0	0	0	0	0	0	0	0	0	0	0	0	0	0	0	0	0	14.5099	0	0	15	5	10	0	4	0	1	0	0	0	0	0	0	0	843.185	793.927	678.419	499.914	265.373
	COc1cc(C)c2c(Oc3cccc(c3)C(F)(F)F)c(OC)cc(N)c2n1	0	Negative	0	1.3008	1.69208	103.472	0	0	0	0	0	0	0	0	0	0	0	0	0	0	0	0	0	0	0	0	51.0525	16	17	44	27	17	0	19	2	3	0	0	3	0	0	0	3	5001.41	5004.6	7952.91	8480.54	8645.68
	BrCCBr	0	Negative	0	1.8008	3.24288	26.6226	0	0	0	0	0	0	0	0	0	0	0	0	0	0	0	0	0	0	0	0	12.2872	0	0	8	4	4	0	2	0	0	0	0	0	0	2	0	2	13061.9	2112.15	2292.09	6710.89	0
	Cc1cc(C)cc(C)c1	0	Negative	0	2.7426	7.52185	43.8018	0	0	0	0	0	0	0	0	0	0	0	0	0	0	0	0	0	0	0	0	23.8415	6	6	21	9	12	0	9	0	0	0	0	0	0	0	0	0	1310.57	1443.66	1921.92	1661.59	1141.17
	CN1C(=O)c2ccc3c4ccc5C(=O)N(C)C(=O)c6ccc(c7ccc(C1=O)c2c37)c4c56	0	Negative	0	1.0188	1.03795	124.704	0	0	0	0	0	0	0	0	0	0	0	0	0	0	0	0	0	0	0	0	60.5031	20	24	46	32	14	0	26	2	4	0	0	0	0	0	0	0	5181.36	5986.98	9835.73	12747	12753.3
	CCCCC(=O)C	0	Negative	0	-0.7438	0.553238	27.0415	0	0	0	0	0	0	0	0	0	0	0	0	0	0	0	0	0	0	0	0	19.3635	0	0	19	7	12	0	6	0	1	0	0	0	0	0	0	0	1133.75	1058.77	1188.46	913.53	674.488
	CCCCCCCCCCCCCCCCOS(=O)(=O)C	0	Negative	0	-4.2596	18.1442	67.0618	0	0	0	0	0	0	0	0	0	0	0	0	0	0	0	0	0	0	0	0	59.2305	0	0	57	21	36	0	17	0	3	1	0	0	0	0	0	0	4284.82	4715.84	4830.4	3976.39	3759.54
	NC1C(O)OC(CO)C(O)C1O	0	Negative	0	-2.803	7.85681	37.5809	0	0	0	0	0	0	0	0	0	0	0	0	0	0	0	0	0	0	0	0	24.3383	0	0	25	12	13	0	6	1	5	0	0	0	0	0	0	0	2354.83	2220.04	3378.1	4195.9	3052.55
	CC1CCCCC1O	0	Negative	0	-0.9857	0.971604	27.6844	0	0	0	0	0	0	0	0	0	0	0	0	0	0	0	0	0	0	0	0	22.4571	0	0	22	8	14	0	7	0	1	0	0	0	0	0	0	0	1280.04	1375.53	1864.36	1742.85	756.23
	CC(C)CCCCCCCCCCOC(=O)Nc1ccc(C)c(NC(=O)OCCCCCCCCCCC(C)C)c1	0	Negative	0	-2.1396	4.57789	144.928	0	0	0	0	0	0	0	0	0	0	0	0	0	0	0	0	0	0	0	0	108.349	6	6	103	41	62	0	35	2	4	0	0	0	0	0	0	0	6528.5	7052.79	9054.65	8938.14	8884.94
	ClCCCI	0	Negative	0	1.8996	3.60848	31.8978	0	0	0	0	0	0	0	0	0	0	0	0	0	0	0	0	0	0	0	0	16.8108	0	0	11	5	6	0	3	0	0	0	0	0	1	0	1	2	17800.3	2311.21	2521.52	2333.9	4830.13
	CC(=CCCC(C)(O)C=C)C	0	Negative	0	2.4692	6.09695	49.7536	0	0	0	0	0	0	0	0	0	0	0	0	0	0	0	0	0	0	0	0	30.4043	0	0	29	11	18	0	10	0	1	0	0	0	0	0	0	0	1716.9	1712.49	2321.9	2103.4	1544.23
	CC(C)NO	0	Negative	0	-0.8285	0.686412	21.0599	0	0	0	0	0	0	0	0	0	0	0	0	0	0	0	0	0	0	0	0	13.1831	0	0	14	5	9	0	3	1	1	0	0	0	0	0	0	0	894.101	795.86	832.33	602.262	137.233
	CCC(C)O	0	Negative	0	-0.6961	0.484555	20.6715	0	0	0	0	0	0	0	0	0	0	0	0	0	0	0	0	0	0	0	0	14.5099	0	0	15	5	10	0	4	0	1	0	0	0	0	0	0	0	843.185	750.047	853.488	562.434	147.355
	CCOP(=S)(OCC)Oc1ccc2C(=C(Cl)C(=O)Oc2c1)C	0	Negative	0	3.0118	9.07094	92.9802	0	0	0	0	0	0	0	0	0	0	0	0	0	0	0	0	0	0	0	0	48.0287	6	6	38	22	16	0	14	0	5	1	1	0	1	0	0	1	6559.71	5983.32	8248.78	9299.16	8379.17
	O=C1CCCC(=O)C1	0	Negative	0	-0.7112	0.505805	27.2512	0	0	0	0	0	0	0	0	0	0	0	0	0	0	0	0	0	0	0	0	17.4983	0	0	16	8	8	0	6	0	2	0	0	0	0	0	0	0	1385.65	1346.77	1832.02	1532.31	813.853
	CCCCCCCCC(CCCCCC)COc1ccc(cc1)S(=O)(=O)C(CC)C(=O)Nc2cc(O)c(NC(=O)c3ccc(Cl)c(Cl)c3)cc2Cl	0	Negative	0	-2.033	4.13309	199.321	0	0	0	0	0	0	0	0	0	0	0	0	0	0	0	0	0	0	0	0	119.098	18	18	102	51	51	0	39	2	6	1	0	0	3	0	0	3	12404.3	10670.4	15026.9	18772.8	16725.6
	COc1nc(OC)nc(n1)C(=O)c2cccc(F)c2N(C)S(=O)(=O)C(F)F	0	Negative	0	-0.0313	0.00097969	89.1698	0	0	0	0	0	0	0	0	0	0	0	0	0	0	0	0	0	0	0	0	46.2893	12	12	40	27	13	0	14	4	5	1	0	3	0	0	0	3	6208.19	6162.79	9060.12	9863.02	9933.34
	OC(=O)C=C	0	Negative	1	0.361	0.130321	17.2914	0	0	0	0	0	0	0	0	0	0	0	0	0	0	0	0	0	0	0	0	9.55117	0	0	9	5	4	0	3	0	2	0	0	0	0	0	0	0	948.793	725.304	846.112	471.062	77.6311
	COc1ccccc1NC(=O)C(N=Nc2ccc(cc2Cl)c3ccc(N=NC(C(=O)C)C(=O)Nc4ccc(C)cc4C)c(Cl)c3)C(=O)C	0	Negative	0	2.4752	6.12662	186.403	4	0	0	0	0	0	0	0	4	0	0	0	0	0	0	0	0	0	0	0	97.9074	24	25	80	48	32	0	35	6	5	0	0	0	2	0	0	2	10052.2	8895.03	12992	15623.8	15114.5
	CCCCCCCCCCCCCC(=O)NC(CCC(=O)O)C(=O)O	0	Negative	2	-4.6066	21.2208	75.1392	1	0	0	0	0	0	0	1	1	0	0	0	0	0	0	0	0	0	0	0	61.8878	0	0	60	25	35	0	19	1	5	0	0	0	0	0	0	0	4252.62	4183.59	5328.15	5264.1	5231.93
	CCNCC	0	Negative	0	0.285	0.081225	23.281	0	0	0	0	0	0	0	0	0	0	0	0	0	0	0	0	0	0	0	0	15.4747	0	0	16	5	11	0	4	1	0	0	0	0	0	0	0	0	784.429	760.194	690.63	462.142	275.496
	COc1ccccc1NC(=O)C(N=Nc2cc(ccc2OC)[N+](=O)[O-])C(=O)C	0	Negative	0	0.0835	0.00697225	98.6064	2	0	0	0	0	0	0	0	2	0	0	0	0	0	0	0	0	0	0	0	52.8943	12	12	46	28	18	0	18	4	6	0	0	0	0	0	0	0	4935.64	5022.47	6886.93	7933.9	7667.76
	Cc1cccc(C=C)c1	0	Negative	0	2.3617	5.57763	44.1649	0	0	0	0	0	0	0	0	0	0	0	0	0	0	0	0	0	0	0	0	22.5079	6	6	19	9	10	0	9	0	0	0	0	0	0	0	0	0	1308.54	1419.45	1772.58	1568.8	974.639
	CCCCOCCOC(=O)C	0	Negative	0	-0.7252	0.525915	39.1937	0	0	0	0	0	0	0	0	0	0	0	0	0	0	0	0	0	0	0	0	27.1547	0	0	27	11	16	0	8	0	3	0	0	0	0	0	0	0	1938.27	1875.85	2143.92	1755.04	1522.32
	COC(=O)c1nccnc1N	0	Negative	0	0.3442	0.118474	38.9732	0	0	0	0	0	0	0	0	0	0	0	0	0	0	0	0	0	0	0	0	20.1316	6	6	18	11	7	0	6	3	2	0	0	0	0	0	0	0	1973.22	1939.25	2552.09	2641.09	2117.53
	c1ccc2scnc2c1	0	Negative	0	1.0662	1.13678	44.9557	0	0	0	0	0	0	0	0	0	0	0	0	0	0	0	0	0	0	0	0	19.654	9	10	14	9	5	0	7	1	0	1	0	0	0	0	0	0	2238.97	2032.74	2853.09	1998.5	1033.6
	COCCOCCOC(=O)CCCCC(=O)OCCOCCOC	0	Negative	0	-1.0076	1.01526	83.0724	0	0	0	0	0	0	0	0	0	0	0	0	0	0	0	0	0	0	0	0	54.5798	0	0	54	24	30	0	16	0	8	0	0	0	0	0	0	0	4386.45	4351.89	5021.05	4879.43	4623.31
	CNC(=O)ON=C(C)SC	0	Negative	0	0.7558	0.571234	39.6027	0	0	0	0	0	0	0	0	0	0	0	0	0	0	0	0	0	0	0	0	22.1719	0	0	20	10	10	0	5	2	2	1	0	0	0	0	0	0	2663.65	2150.63	2564.46	2213.73	1524.4
	C[N+]1(Cl)CCC(CC1)C2CC[N+](C)(Cl)CC2	0	Negative	0	-2.9124	8.48207	58.7254	0	0	0	0	0	0	0	0	0	0	0	0	0	0	0	0	0	0	0	0	43.683	0	0	40	16	24	0	12	2	0	0	0	0	2	0	0	2	4661.35	3591.47	6111.02	5712.91	3776.56
	CC(=O)C(N=Nc1ccccc1C(=O)O)C(=O)Nc2ccc3[nH]c(O)nc3c2	0	Negative	1	-0.5361	0.287403	97.7338	2	0	0	0	0	0	0	0	2	0	0	0	0	0	0	0	0	0	0	0	51.1919	15	16	43	28	15	0	18	5	5	0	0	0	0	0	0	0	4872.82	5004.82	7333.24	7638.35	7437.51
	CCCCC(CC)COC(=O)CCCCC(=O)OCC(CC)CCCC	0	Negative	0	-2.2892	5.24044	92.503	0	0	0	0	0	0	0	0	0	0	0	0	0	0	0	0	0	0	0	0	69.9333	0	0	68	26	42	0	22	0	4	0	0	0	0	0	0	0	4240.36	4402.5	5488.62	5760.67	5751.43
	COC(=O)C1=C(O)OCC1=O	0	Negative	0	-0.4433	0.196515	32.9326	0	0	0	0	0	0	0	0	0	0	0	0	0	0	0	0	0	0	0	0	18.5708	0	0	17	11	6	0	6	0	5	0	0	0	0	0	0	0	2151.52	1998.87	2843.69	2803.54	2642.12
	CN(c1ccc2c(C)n(C)nc2c1)c3ccnc(Cl)n3	0	Negative	0	-0.0399	0.00159201	85.2943	0	0	0	0	0	0	0	0	0	0	0	0	0	0	0	0	0	0	0	0	41.6551	15	16	34	20	14	0	14	5	0	0	0	0	1	0	0	1	4271.61	3916.51	5965.83	5916.87	5178.58
	OCC1OC(OCC2OC(O)(CO)C(O)C2O)C(O)C(O)C1O	0	Negative	0	-4.3105	18.5804	68.7741	0	0	0	0	0	0	0	0	0	0	0	0	0	0	0	0	0	0	0	0	44.6114	0	0	45	23	22	0	12	0	11	0	0	0	0	0	0	0	4569.17	4431.45	7114.67	9127.85	7035.57
	CCOc1ccccc1NC(=O)C(=O)Nc2ccccc2CC	0	Negative	0	0.5067	0.256745	95.5177	0	0	0	0	0	0	0	0	2	0	0	0	0	0	0	0	0	0	0	0	49.6219	12	12	43	23	20	0	18	2	3	0	0	0	0	0	0	0	3777.37	3996	5443.01	6006.04	5492.54
	CC(=O)Nc1ccc(NC(=O)c2cc3ccccc3cc2O)cc1	0	Negative	0	0.4392	0.192897	99.4568	0	0	0	0	0	0	0	0	0	0	0	0	0	0	0	0	0	0	0	0	48.7147	16	17	40	24	16	0	19	2	3	0	0	0	0	0	0	0	3917.57	4192.22	6030.67	6272.86	5852.12
	O=C1NCCN1	0	Negative	0	-0.6045	0.36542	19.367	0	0	0	0	0	0	0	0	0	0	0	0	0	0	0	0	0	0	0	0	12.2828	0	0	12	6	6	0	3	2	1	0	0	0	0	0	0	0	1087.25	1086.05	1424.76	582.067	69.5883
	CCCCCCCCCCCCCCCCCCNC(=O)Nc1ccc(Cc2ccc(NC(=O)NCCCCCCCC)cc2)cc1	0	Negative	0	-5.4874	30.1116	167.89	0	0	0	0	0	0	0	0	0	0	0	0	0	0	0	0	0	0	0	0	123.506	12	12	115	47	68	0	41	4	2	0	0	0	0	0	0	0	7280.64	8043.6	10115	10115	9879.92
	COc1cc2nc(O)c(O)nc2cc1N	0	Negative	0	-1.3487	1.81899	56.7573	0	0	0	0	0	0	0	0	0	0	0	0	0	0	0	0	0	0	0	0	27.5471	10	11	24	15	9	0	9	3	3	0	0	0	0	0	0	0	2664.01	2740.72	4010.44	4445.03	3278.73
	COc1cc(C=CC)ccc1OC(=O)C	0	Negative	0	1.0885	1.18483	63.4741	0	0	0	0	0	0	0	0	0	0	0	0	0	0	0	0	0	0	0	0	32.8611	6	6	29	15	14	0	12	0	3	0	0	0	0	0	0	0	2513.3	2572.96	3391.36	3444.25	3277.1
	CC(C)OC(=O)c1ccc2c(C3CCCC3)c(Br)n(C)c2c1	0	Negative	0	1.1472	1.31607	91.3291	0	0	0	0	0	0	0	0	0	0	0	0	0	0	0	0	0	0	0	0	52.1034	9	10	44	22	22	0	18	1	2	0	0	0	0	1	0	1	9711.89	4759.78	7686.11	9313.69	9636.14
	CCCP(=O)(OC)OC	0	Negative	0	-0.9953	0.990622	32.552	0	0	0	0	0	0	0	0	0	0	0	0	0	0	0	0	0	0	0	0	23.5043	0	0	22	9	13	0	5	0	3	0	1	0	0	0	0	0	2461.81	2688.92	2884.08	2422.93	1520.4
	CCCCCCCCCCCC	0	Negative	0	-2.7774	7.71395	40.9134	0	0	0	0	0	0	0	0	0	0	0	0	0	0	0	0	0	0	0	0	38.4566	0	0	38	12	26	0	12	0	0	0	0	0	0	0	0	0	1757.59	1901.69	2015.82	1855.65	1658.89
	CCCC(C)OC(=O)C	0	Negative	0	-0.605	0.366025	32.7346	0	0	0	0	0	0	0	0	0	0	0	0	0	0	0	0	0	0	0	0	23.2591	0	0	23	9	14	0	7	0	2	0	0	0	0	0	0	0	1536.01	1467.31	1859.02	1467.79	1434.08
	CC(=O)CC(=O)Nc1ccccc1C	0	Negative	0	0.5491	0.301511	57.3266	0	0	0	0	0	0	0	0	0	0	0	0	0	0	0	0	0	0	0	0	30.7323	6	6	27	14	13	0	11	1	2	0	0	0	0	0	0	0	2308.25	2322.85	3141.46	3000.71	2754.06
	BrC(Br)(Br)Br	0	Negative	0	4.0206	16.1652	37.2446	0	0	0	0	0	0	0	0	0	0	0	0	0	0	0	0	0	0	0	0	13.96	0	0	5	5	0	0	1	0	0	0	0	0	0	4	0	4	25682.9	3838.91	38307.9	0	0
	Oc1c2ccc(CN3C(=O)c4ccccc4C3=O)cc2nc5cc6c(O)c7cc(CN8C(=O)c9ccccc9C8=O)ccc7nc6cc15	0	Negative	0	1.1232	1.26158	191.691	0	0	0	0	0	0	0	0	0	0	0	0	0	0	0	0	0	0	0	0	90.7614	34	38	70	48	22	0	38	4	6	0	0	0	0	0	0	0	7824.98	8880.33	13963.5	16414.2	15325.9
	Cc1ccn2nc(nc2n1)S(=O)(=O)Nc3c(F)cccc3F	0	Negative	0	-1.1134	1.23966	77.6928	0	0	0	0	0	0	0	0	0	0	0	0	0	0	0	0	0	0	0	0	38.2391	15	16	31	22	9	0	12	5	2	1	0	2	0	0	0	2	4982.95	5267.83	7377.16	7758.51	7709.11
	c1ccncc1	0	Negative	0	-0.2814	0.079186	27.3863	0	0	0	0	0	0	0	0	0	0	0	0	0	0	0	0	0	0	0	0	13.234	6	6	11	6	5	0	5	1	0	0	0	0	0	0	0	0	922.597	974.068	1038.63	585.925	66.6117
	COc1cc(NC(=O)C(=CNc2ccc(OC)c(OCCCN3CCN(C)CC3)c2)C#N)c(Cl)cc1Cl	0	Negative	0	-0.3065	0.0939423	152.191	0	0	0	0	0	0	0	0	0	0	0	0	0	0	0	0	0	0	0	0	79.4986	12	12	68	37	31	0	26	5	4	0	0	0	2	0	0	2	8300.62	7167.71	10096.8	11946.6	11518.8
	CC=CC(=O)C1=C(C)CCCC1(C)C	0	Negative	0	2.0064	4.02564	60.9696	0	0	0	0	0	0	0	0	0	0	0	0	0	0	0	0	0	0	0	0	37.0179	0	0	34	14	20	0	13	0	1	0	0	0	0	0	0	0	2151.72	2309.74	3335.32	3782.71	3816.6
	Nc1ccc(Cc2ccc(N)c(Cl)c2)cc1Cl	0	Negative	0	1.2158	1.47817	80.6044	0	0	0	0	0	0	0	0	0	0	0	0	0	0	0	0	0	0	0	0	37.4415	12	12	29	17	12	0	13	2	0	0	0	0	2	0	0	2	4793.42	3361.09	5073.79	5878.07	4106.38
	C1CC(CC=C1)C2OCC3(COC(OC3)C4CCC=CC4)CO2	0	Negative	0	0.7952	0.632343	88.0815	0	0	0	0	0	0	0	0	0	0	0	0	0	0	0	0	0	0	0	0	55.3182	0	0	51	23	28	0	19	0	4	0	0	0	0	0	0	0	3793.34	4473.06	6584.94	7261.46	6090.05
	CNC(=O)c1cc(Oc2ccc(N)cc2)ccn1	0	Negative	0	-1.7263	2.98011	74.3567	0	0	0	0	0	0	0	0	0	0	0	0	0	0	0	0	0	0	0	0	36.4523	12	12	31	18	13	0	13	3	2	0	0	0	0	0	0	0	2989.17	3168.02	4336.14	4374.86	3526.97
	COc1ccc(C)cc1[N+](=O)[O-]	0	Negative	0	1.5645	2.44766	45.099	0	0	0	0	0	0	0	0	0	0	0	0	0	0	0	0	0	0	0	0	23.5871	6	6	21	12	9	0	8	1	3	0	0	0	0	0	0	0	2127.36	2119.57	2822.92	2960.49	2701.82
	COc1cc(CC=C)ccc1OC(=O)C	0	Negative	0	1.2099	1.46386	62.3248	0	0	0	0	0	0	0	0	0	0	0	0	0	0	0	0	0	0	0	0	32.8611	6	6	29	15	14	0	12	0	3	0	0	0	0	0	0	0	2513.3	2572.96	3402.45	3468.46	3292.26
	ClC=CCl	0	Negative	0	1.0568	1.11683	19.579	0	0	0	0	0	0	0	0	0	0	0	0	0	0	0	0	0	0	0	0	9.21359	0	0	6	4	2	0	2	0	0	0	0	0	2	0	0	2	2803.97	1020.06	947.261	1329.19	0
	CC1(C)CCCC23CCC(C)(CC12)C(=O)O3	0	Negative	0	1.4453	2.08889	60.2155	0	0	0	0	0	0	0	0	0	0	0	0	0	0	0	0	0	0	0	0	40.9134	0	0	38	16	22	0	14	0	2	0	0	0	0	0	0	0	2553.99	3006.81	5274.49	6050.44	4648.87
	CCOC(=O)OCC	0	Negative	0	1.1651	1.35746	27.624	0	0	0	0	0	0	0	0	0	0	0	0	0	0	0	0	0	0	0	0	17.8739	0	0	18	8	10	0	5	0	3	0	0	0	0	0	0	0	1499.39	1370.42	1634.47	1214.57	1114.58
	Cc1ccc(O)cc1	0	Negative	0	1.2867	1.6556	36.8433	0	0	0	0	0	0	0	0	0	0	0	0	0	0	0	0	0	0	0	0	18.4563	6	6	16	8	8	0	7	0	1	0	0	0	0	0	0	0	1273.95	1302.89	1686.77	1357.86	548.342
	CCOC(=O)c1ccnc(c1)C(=O)OCC	0	Negative	0	-0.0252	0.00063504	57.7827	0	0	0	0	0	0	0	0	0	0	0	0	0	0	0	0	0	0	0	0	32.3363	6	6	29	16	13	0	11	1	4	0	0	0	0	0	0	0	2820.18	2800.97	3736.37	3867.77	3611.86
	OCCCCCC(=O)O	0	Negative	1	-1.5177	2.30341	27.7801	0	0	0	0	0	0	0	0	0	0	0	0	0	0	0	0	0	0	0	0	20.9675	0	0	21	9	12	0	6	0	3	0	0	0	0	0	0	0	1645.68	1451.14	1688.99	1334.18	1123.32
	CCCCCCOc1ccc(cc1OCCCCCC)C(c2ccccc2)(c3ccccc3)c4ccccc4	0	Negative	0	1.0814	1.16943	167.971	0	0	0	0	0	0	0	0	0	0	0	0	0	0	0	0	0	0	0	0	96.0629	24	24	83	39	44	0	37	0	2	0	0	0	0	0	0	0	5894.42	6783.4	9102.78	10635.2	12106.8
	CC(C)COC(=O)c1ccccc1C(=O)OCC(C)C	0	Negative	0	1.999	3.996	79.059	0	0	0	0	0	0	0	0	0	0	0	0	0	0	0	0	0	0	0	0	46.0374	6	6	42	20	22	0	16	0	4	0	0	0	0	0	0	0	3354.45	3439.04	4703.62	5029.95	4958.21
	COc1ccc(Cl)cc1NC(=O)CC(=O)C	0	Negative	0	-0.0272	0.00073984	64.4043	0	0	0	0	0	0	0	0	0	0	0	0	0	0	0	0	0	0	0	0	33.0475	6	6	28	16	12	0	11	1	3	0	0	0	1	0	0	1	3819.9	2976.6	4220.95	4305.39	4216.22
	CC(C)(C)C#C	0	Negative	0	2.3211	5.38751	26.891	0	0	0	0	0	0	0	0	0	0	0	0	0	0	0	0	0	0	0	0	17.2279	0	0	16	6	10	0	6	0	0	0	0	0	0	0	0	0	875.745	842.391	1140.06	771.791	172.719
	ClC(=O)CCC=C	0	Negative	0	1.36	1.8496	30.226	0	0	0	0	0	0	0	0	0	0	0	0	0	0	0	0	0	0	0	0	16.4496	0	0	14	7	7	0	5	0	1	0	0	0	1	0	0	1	2241.1	1279.76	1766.24	1127.3	932.571
	Oc1c2ccccc2nc3cc4c(O)c5c(CN6C(=O)c7ccccc7C6=O)cccc5nc4cc13	0	Negative	0	1.0533	1.10944	147.3	0	0	0	0	0	0	0	0	0	0	0	0	0	0	0	0	0	0	0	0	68.8835	28	32	53	36	17	0	29	3	4	0	0	0	0	0	0	0	5813.39	6632.37	10336.2	12230.6	11657.4
	CNC(=O)C=C(C)OP(=O)(OC)OC	0	Negative	0	-0.0728	0.00529984	50.844	0	0	0	0	0	0	0	0	0	0	0	0	0	0	0	0	0	0	0	0	30.3951	0	0	28	14	14	0	7	1	5	0	1	0	0	0	0	0	3459.48	3691.63	4289.57	3904.9	3507.01
	OCCN1C(=O)N(CCO)C(=O)N(CCO)C1=O	0	Negative	0	-1.6605	2.75726	58.2948	0	0	0	0	0	0	0	0	0	0	0	0	0	0	0	0	0	0	0	0	33.9539	0	0	33	18	15	0	9	3	6	0	0	0	0	0	0	0	3438.01	3293.59	4681.94	5739.36	6177.87
	CC(C)(C)OC(=O)NC(C(=O)N1C(CC2CC12)C#N)C34CC5CC(CC(O)(C5)C3)C4	0	Negative	0	-0.3864	0.149305	105.637	1	0	0	0	0	0	0	0	1	0	6	0	0	0	0	0	0	0	6	0	68.9922	0	0	63	30	33	0	23	3	4	0	0	0	0	0	0	0	4964.07	5693.89	9298.24	9618.24	10257.1
	CC(C)CCCCCOC(=O)c1ccccc1C(=O)OCCCCCC(C)C	0	Negative	0	0.7822	0.611837	105.432	0	0	0	0	0	0	0	0	0	0	0	0	0	0	0	0	0	0	0	0	70.7861	6	6	66	28	38	0	24	0	4	0	0	0	0	0	0	0	4524.82	4786.86	6253.29	6516.24	6640.27
	Oc1ccccc1C=NCCN(CCN=Cc2ccccc2O)CCN=Cc3ccccc3O	0	Negative	0	1.2417	1.54182	147.287	0	0	0	0	0	0	0	0	0	0	0	0	0	0	0	0	0	0	0	0	74.3298	18	18	64	34	30	0	27	4	3	0	0	0	0	0	0	0	5478.3	5928.25	7721.43	8188.2	7026.01
	C[N+](=O)[O-]	0	Negative	0	0.4261	0.181561	9.3065	0	0	0	0	0	0	0	0	0	0	0	0	0	0	0	0	0	0	0	0	6.46438	0	0	7	4	3	0	1	1	2	0	0	0	0	0	0	0	855.444	652.755	685.701	96.762	0
	Oc1cc2ccccc2cc1C(=O)Nc3ccc4[nH]c(O)nc4c3	0	Negative	0	0.5428	0.294632	96.8961	0	0	0	0	0	0	0	0	0	0	0	0	0	0	0	0	0	0	0	0	46.0543	19	21	37	24	13	0	18	3	3	0	0	0	0	0	0	0	3966.46	4352.13	6519.82	6571.52	5899.75
	CCCCCOc1ccccc1	0	Negative	0	0.0014	1.96e-06	51.2483	0	0	0	0	0	0	0	0	0	0	0	0	0	0	0	0	0	0	0	0	30.8307	6	6	28	12	16	0	11	0	1	0	0	0	0	0	0	0	1859.13	2020.68	2385.39	2120.14	1599.07
	CCCOc1ccc(Br)c(c1)C(=O)c2ccc(OC)cc2O	0	Negative	0	0.7168	0.513802	95.0699	0	0	0	0	0	0	0	0	0	0	0	0	0	0	0	0	0	0	0	0	47.5135	12	12	39	22	17	0	17	0	4	0	0	0	0	1	0	1	9878.28	4630.78	6889.33	8446.58	8554.2
	OCC(O)C1OC(=O)C(O)C1=O	0	Negative	0	-2.0888	4.36309	34.0872	0	0	0	0	0	0	0	0	0	0	0	0	0	0	0	0	0	0	0	0	20.7063	0	0	20	12	8	0	6	0	6	0	0	0	0	0	0	0	2409.52	2175.38	3305.92	3803.45	2506.91
	COC(=O)CC#N	0	Negative	0	0.0807	0.00651249	22.7362	0	0	0	0	0	0	0	0	0	0	0	0	0	0	0	0	0	0	0	0	13.078	0	0	12	7	5	0	4	1	2	0	0	0	0	0	0	0	1290.27	1093.79	1197.94	1018.06	701.377
	COC(=O)CCCC(=O)OC	0	Negative	0	-0.196	0.038416	35.9868	0	0	0	0	0	0	0	0	0	0	0	0	0	0	0	0	0	0	0	0	23.5295	0	0	23	11	12	0	7	0	4	0	0	0	0	0	0	0	2045.91	1875.33	2253.1	2036.68	1600.79
	Nc1nccnc1C(=O)O	0	Negative	1	0.0932	0.00868624	34.2041	0	0	0	0	0	0	0	0	0	0	0	0	0	0	0	0	0	0	0	0	17.038	6	6	15	10	5	0	5	3	2	0	0	0	0	0	0	0	1826.93	1726.89	2368.5	2296.58	1746.56
	COc1cc(C)c2c(c(OC)cc(N)c2n1)c3cccc(c3)C(F)(F)F	0	Negative	0	1.9573	3.83102	100.758	0	0	0	0	0	0	0	0	0	0	0	0	0	0	0	0	0	0	0	0	50.2505	16	18	43	26	17	0	19	2	2	0	0	3	0	0	0	3	4745.44	4764.54	7617.04	8169.19	8655.02
	CCCCCCCCCCCCCCCCOC(=O)OOC(=O)OCCCCCCCCCCCCCCCC	0	Negative	0	-7.0188	49.2636	118.033	0	0	0	0	0	0	0	0	0	0	0	0	0	0	0	0	0	0	0	0	108.66	0	0	106	40	66	0	34	0	6	0	0	0	0	0	0	0	6507.85	6920.27	8210.54	7979.65	7700
[truncated: 1,498 more columns]

## Sheet: Table S2
Table S2: Testing set compounds with molecular descriptors information
ID	SMILES	Label	Respiratory Toxicant Class	Molecular Descriptors
				nAcid	ALogP	ALogp2	AMR	nA	nR	nN	nD	nC	nF	nQ	nE	nG	nH	nI	nP	nL	nK	nM	nS	nT	nY	nV	nW	apol	naAromAtom	nAromBond	nAtom	nHeavyAtom	nH	nB	nC	nN	nO	nS	nP	nF	nCl	nBr	nI	nX	ATS0m	ATS1m	ATS2m	ATS3m	ATS4m
1	CN(C)CCc1c[nH]c2ccc(Cn3cncn3)cc12	1	Positive	0	-0.8331	0.694056	85.0531	0	0	0	0	0	0	0	0	0	0	0	0	0	0	0	0	0	0	0	0	44.5691	14	15	39	20	19	0	15	5	0	0	0	0	0	0	0	0	3164.25	3697.53	5050.33	4460.25	4163.59
2	CCCS(=O)(=O)Nc1ccc(F)c(C(=O)c2c[nH]c3ncc(cc23)c4ccc(Cl)cc4)c1F	1	Positive	0	0.582	0.338724	129.21	0	0	0	0	0	0	0	0	0	0	0	0	0	0	0	0	0	0	0	0	64.3823	21	23	51	33	18	0	23	3	3	1	0	2	1	0	0	3	7699.28	7315.54	10178.4	11347	11597.9
3	CCC(COC(=O)C=C)(COC(=O)C=C)COC(=O)C=C	1	Positive	0	1.501	2.253	76.199	0	0	0	0	0	0	0	0	0	0	0	0	0	0	0	0	0	0	0	0	44.5479	0	0	41	21	20	0	15	0	6	0	0	0	0	0	0	0	3720.09	3558.52	4782.41	5338.46	4980.38
4	O=C=NCCCCCCN=C=O	1	Positive	0	-2.8468	8.10427	35.5802	0	0	0	0	0	0	0	0	0	0	0	0	0	0	0	0	0	0	0	0	25.8855	0	0	24	12	12	0	8	2	2	0	0	0	0	0	0	0	2070.63	1923.89	1954.97	1761.06	1628.82
5	Cc1oncc1C(=O)Nc2ccc(cc2)C(F)(F)F	1	Positive	0	1.3009	1.69234	66.2683	0	0	0	0	0	0	0	0	0	0	0	0	0	0	0	0	0	0	0	0	32.5961	11	11	28	19	9	0	12	2	2	0	0	3	0	0	0	3	3727.46	3495.59	5663.43	4918.7	4642.16
6	O=C1N(CC2CO2)C(=O)N(CC3CO3)C(=O)N1CC4CO4	1	Positive	0	-0.8931	0.797628	65.652	0	0	0	0	0	0	0	0	0	0	0	0	0	0	0	0	0	0	0	0	39.2339	0	0	36	21	15	0	12	3	6	0	0	0	0	0	0	0	3870.81	4290.81	5199.43	6304.59	7019.27
7	Oc1ccc2CC3N(CC4CC4)CCC56C(Oc1c25)C(=O)CCC36O	1	Positive	0	-0.8882	0.788899	92.9697	0	0	0	0	0	0	0	0	0	0	0	0	0	0	0	0	0	0	0	0	54.8442	6	6	48	25	23	0	20	1	4	0	0	0	0	0	0	0	4128.72	4925.85	7994.45	10536.5	10562.5
8	COC1C(CC2CN3CCc4c([nH]c5cc(OC)ccc45)C3CC2C1C(=O)OC)OC(=O)c6cc(OC)c(OC)c(OC)c6	1	Positive	0	-0.8572	0.734792	167.794	0	0	0	0	0	0	0	0	0	0	0	0	0	0	0	0	0	0	0	0	94.1697	15	16	84	44	40	0	33	2	9	0	0	0	0	0	0	0	7497.46	8441.51	12505.7	15412.1	16471.7
9	CN1C(CSCC(F)(F)F)Nc2cc(Cl)c(cc2S1(=O)=O)S(=O)(=O)N	1	Positive	0	0.0847	0.00717409	91.765	0	0	0	0	0	0	0	0	0	0	0	0	0	0	0	0	0	0	0	0	47.0873	6	6	38	25	13	0	11	3	4	3	0	3	1	0	0	4	8635.63	7590.98	10784.3	12761.3	12236
10	NC1C2SCC(=C(N2C1=O)C(=O)O)CSc3c[nH]nn3	1	Positive	1	-0.754	0.568516	73.6361	1	0	0	0	1	0	0	0	2	0	0	0	0	0	0	0	0	0	0	0	38.6407	5	5	31	20	11	0	10	5	3	2	0	0	0	0	0	0	5258.39	4671.69	6870.09	7282.85	7256.22
11	CCC(CO)NC(=O)C1CN(C)C2Cc3cn(C)c4cccc(C2=C1)c34	1	Positive	0	-0.6719	0.45145	105.995	0	0	0	0	0	0	0	0	0	0	0	0	0	0	0	0	0	0	0	0	59.8674	9	10	53	26	27	0	21	3	2	0	0	0	0	0	0	0	4157.5	4804.17	7207.17	8358.05	8180.19
12	O=C=Nc1ccc(cc1)C(c2ccc(cc2)N=C=O)c3ccc(cc3)N=C=O	1	Positive	0	0.4446	0.197669	113.162	0	0	0	0	0	0	0	0	0	0	0	0	0	0	0	0	0	0	0	0	53.0943	18	18	41	28	13	0	22	3	3	0	0	0	0	0	0	0	4543.51	4772.86	6336.54	6873.3	7023.82
13	Cc1onc(c2ccccc2)c1c3ccc(cc3)S(=O)(=O)N	1	Positive	0	1.0375	1.07641	92.3216	0	0	0	0	0	0	0	0	0	0	0	0	0	0	0	0	0	0	0	0	45.0011	17	19	36	22	14	0	16	2	3	1	0	0	0	0	0	0	4510.59	5070.51	6460.57	6328.35	5969.48
14	NC(=O)N1C(=O)C(C(=O)c2cccs2)c3cc(Cl)ccc13	1	Positive	0	0.5284	0.279207	84.6314	0	0	0	0	0	0	0	0	0	0	0	0	0	0	0	0	0	0	0	0	40.3271	11	11	30	21	9	0	14	2	3	1	0	0	1	0	0	1	5473.68	4433.8	6924.56	7214.48	7709.88
15	COc1cc(NC(C)CCCN)c2ncccc2c1	1	Positive	0	-1.5913	2.53224	80.1832	0	0	0	0	0	0	0	0	0	0	0	0	0	0	0	0	0	0	0	0	44.5047	10	11	40	19	21	0	15	3	1	0	0	0	0	0	0	0	3029.86	3361.24	4492.47	4789.86	4548.48
16	COC(=O)NC(C)CNc1nccc(n1)c2cn(nc2c3cc(Cl)cc(NS(=O)(=O)C)c3F)C(C)C	1	Positive	0	-0.7772	0.60404	137.902	0	0	0	0	0	0	0	0	0	0	0	0	0	0	0	0	0	0	0	0	73.2684	17	19	63	36	27	0	22	7	4	1	0	1	1	0	0	2	8243.97	7946.67	10725.8	11082.1	12453.8
17	CC1(COc2ccc(cc2)N3CCC(CC3)Oc4ccc(OC(F)(F)F)cc4)Cn5cc(nc5O1)[N+](=O)[O-]	1	Positive	0	3.0741	9.45009	131.432	0	0	0	0	0	0	0	0	0	0	0	0	0	0	0	0	0	0	0	0	71.5528	17	17	63	38	25	0	25	4	6	0	0	3	0	0	0	3	7035.41	7372.18	11927.5	10609.7	9691.14
18	COc1cc(cc(OC)c1O)C2C3C(COC3=O)C(OC4OC5COC(OC5C(O)C4O)c6cccs6)c7cc8OCOc8cc27	1	Positive	0	-2.023	4.09253	167.086	0	0	0	0	0	0	0	0	0	0	0	0	0	0	0	0	0	0	0	0	90.9834	17	17	78	46	32	0	32	0	13	1	0	0	0	0	0	0	9004.39	9580.9	14960.3	17298.1	17545.3
19	CC(Cc1cccc(c1)C(F)(F)F)NCCOC(=O)c2ccccc2	1	Positive	0	2.8931	8.37003	97.864	0	0	0	0	0	0	0	0	0	0	0	0	0	0	0	0	0	0	0	0	51.1509	12	12	45	25	20	0	19	1	2	0	0	3	0	0	0	3	4552.29	4438.45	6758.61	6265.45	5797.13
20	CN(Cc1ccc2nc(C)nc(O)c2c1)c3ccc(s3)C(=O)NC(CCC(=O)O)C(=O)O	1	Positive	2	-0.4267	0.182073	119.513	1	0	0	0	0	0	0	1	1	0	0	0	0	0	0	0	0	0	0	0	63.7414	15	16	54	32	22	0	21	4	6	1	0	0	0	0	0	0	6400.34	6170.19	9371.12	9792.75	9083.38
21	[O-][N+](=O)c1ccc(cc1)c2oc(C=NN3CC(=O)NC3=O)cc2	1	Positive	0	0.3218	0.103555	80.8622	0	0	0	0	0	0	0	0	1	0	0	0	0	0	0	0	0	0	0	0	39.7179	11	12	33	23	10	0	14	4	5	0	0	0	0	0	0	0	4094.48	4276.73	6228.67	5761.41	4885.91
22	CC(O)C1C2C(C)C(=C(N2C1=O)C(=O)O)SC3CNC(CNS(=O)(=O)N)C3	1	Positive	1	-3.4647	12.0041	94.9177	0	0	0	0	0	0	0	0	1	0	0	0	0	0	0	0	0	0	0	0	57.415	0	0	51	27	24	0	15	4	6	2	0	0	0	0	0	0	6564.63	6654.31	9153	9561.88	10189.1
23	OC(=O)C1CCCC2SCCC(NC(=O)C(S)Cc3ccccc3)C(=O)N12	1	Positive	1	-0.6171	0.380812	102.693	2	0	0	0	0	0	0	0	2	0	0	0	0	0	1	0	0	0	0	0	60.651	6	6	51	27	24	0	19	2	4	2	0	0	0	0	0	0	6237.36	5534.37	8367.71	10295.6	10022.8
24	CC(O)C(=O)Nc1c(I)c(C(=O)NC(CO)CO)c(I)c(C(=O)NC(CO)CO)c1I	1	Positive	0	-2.9532	8.72139	134.815	0	0	0	0	0	0	0	0	0	0	0	0	0	0	0	0	0	0	0	0	70.3554	6	6	53	31	22	0	17	3	8	0	0	0	0	0	3	3	53425.4	9431.68	15889.1	26631.7	79013.3
25	CN1N=Nc2c(ncn2C1=O)C(=O)N	1	Positive	0	-0.7433	0.552495	43.0331	0	0	0	0	0	0	0	0	0	0	0	0	0	0	0	0	0	0	0	0	22.7648	5	5	20	14	6	0	6	6	2	0	0	0	0	0	0	0	2560.79	2656.06	3959.61	4116.06	3413.27
26	CCC1(O)CC2CN(CCc3c([nH]c4ccccc34)C(C2)(C(=O)OC)c5cc6c(cc5OC)N(C)C7C(O)(C(O)C8(CC)C=CCN9CCC67C89)C(=O)N)C1	1	Positive	0	-2.2755	5.1779	213.819	0	0	0	0	0	0	0	0	0	0	0	0	0	0	0	0	0	0	0	0	123.468	15	16	110	55	55	0	43	5	7	0	0	0	0	0	0	0	9032	10491.4	17280.8	23443.1	28412.5
27	CCCCS(=O)(=O)NC(Cc1ccc(OCCCCC2CCNCC2)cc1)C(=O)O	1	Positive	1	-2.7653	7.64688	110.003	1	0	0	0	0	2	0	0	1	0	0	0	0	0	0	0	0	2	0	0	71.8345	6	6	66	30	36	0	22	2	5	1	0	0	0	0	0	0	5910.46	6462.54	8031.89	8147.67	8273.97
28	CCOC(=C1C(C(=C(C)N=C1COCCN)C(=O)OC)c2ccccc2Cl)O	1	Positive	0	1.0942	1.19727	111.704	0	0	0	0	0	0	0	0	0	0	0	0	0	0	0	0	0	0	0	0	60.2598	6	6	53	28	25	0	20	2	5	0	0	0	1	0	0	1	5839.62	5231.03	7394.53	9019.51	10635.1
29	O=Cc1ccccc1C=O	1	Positive	0	0.6274	0.393631	41.1034	0	0	0	0	0	0	0	0	0	0	0	0	0	0	0	0	0	0	0	0	19.6848	6	6	16	10	6	0	8	0	2	0	0	0	0	0	0	0	1672.15	1611.08	1980.29	2095.32	1647.33
30	CN1C2CC(CC1C3OC23)OC(=O)C(CO)c4ccccc4	1	Positive	0	-0.3433	0.117855	79.9523	0	0	0	0	0	0	0	0	0	0	0	0	0	0	0	0	0	0	0	0	48.2307	6	6	43	22	21	0	17	1	4	0	0	0	0	0	0	0	3693.9	4224.19	6016.85	6510.25	5705.42
31	[O-][N+](=O)c1cc(c(Cl)c(c1Nc2ncc(cc2Cl)C(F)(F)F)[N+](=O)[O-])C(F)(F)F	1	Positive	0	4.4159	19.5002	86.1093	0	0	0	0	0	0	0	0	0	0	0	0	0	0	0	0	0	0	0	0	40.8572	12	12	33	29	4	0	13	4	4	0	0	6	2	0	0	8	8367.19	5908.15	10491.7	11507.6	14107.4
32	COC1OC(COS(=O)(=O)O)C(OC2OC(C(OC)C(O)C2OS(=O)(=O)O)C(=O)O)C(O)C1NS(=O)(=O)O	1	Positive	4	-4.0312	16.2506	107.971	0	0	0	0	0	0	0	0	0	0	0	0	0	0	0	0	0	0	0	0	67.1498	0	0	63	38	25	0	14	1	20	3	0	0	0	0	0	0	10444.2	11105.6	13429.8	14083	17592.3
33	OC(CNCC(O)C1CCc2cc(F)ccc2O1)C3CCc4cc(F)ccc4O3	1	Positive	0	-0.9372	0.878344	108.62	0	0	0	0	0	0	0	0	0	0	0	0	0	0	0	0	0	0	0	0	60.8118	12	12	54	29	25	0	22	1	4	0	0	2	0	0	0	2	5141.16	5432.38	8110.13	8916.91	7414.3
34	CCOc1ccccc1OC(C2CNCCO2)c3ccccc3	1	Positive	0	1.1216	1.25799	98.4271	0	0	0	0	0	0	0	0	0	0	0	0	0	0	0	0	0	0	0	0	52.2822	12	12	46	23	23	0	19	1	3	0	0	0	0	0	0	0	3728.49	4222.43	5727.5	6175.34	5886.32
35	CCc1cccc2c3CCOC(CC)(CC(=O)O)c3[nH]c12	1	Positive	1	-0.3362	0.11303	83.5849	0	0	0	0	0	0	0	0	0	0	0	0	0	0	0	0	0	0	0	0	47.4287	9	10	42	21	21	0	17	1	3	0	0	0	0	0	0	0	3437.93	3817.9	5842.94	6613.08	7017.66
36	CC(C)C(C)C	1	Positive	0	1.1458	1.31286	28.5356	0	0	0	0	0	0	0	0	0	0	0	0	0	0	0	0	0	0	0	0	19.8951	0	0	20	6	14	0	6	0	0	0	0	0	0	0	0	0	879.81	890.82	1095.71	929.264	321.052
37	CN1C(=C(O)c2ccccc2S1(=O)=O)C(=O)Nc3ccccn3	1	Positive	0	-1.4626	2.1392	90.6289	0	0	0	0	0	0	0	0	1	0	0	0	0	0	0	0	0	0	0	0	44.4763	12	12	36	23	13	0	15	3	4	1	0	0	0	0	0	0	4817.47	5292.61	7388.91	8498.76	8633.38
38	CNNCc1ccc(cc1)C(=O)NC(C)C	1	Positive	0	-0.2973	0.0883873	68.1613	0	0	0	0	0	0	0	0	0	0	0	0	0	0	0	0	0	0	0	0	37.8911	6	6	35	16	19	0	12	3	1	0	0	0	0	0	0	0	2595.03	2740.02	3546.33	3542.37	3270.31
39	Clc1ccc(cc1)C(=O)NCCN2CCOCC2	1	Positive	0	0.8704	0.757596	74.6837	0	0	0	0	0	0	0	0	0	0	0	0	0	0	0	0	0	0	0	0	40.1995	6	6	35	18	17	0	13	2	2	0	0	0	1	0	0	1	4053.74	3493.95	4818.71	4704.8	3535.73
40	Nc1nc(O)c2ncn(CCC(CO)CO)c2n1	1	Positive	0	-2.6811	7.1883	59.6944	0	0	0	0	0	0	0	0	0	0	0	0	0	0	0	0	0	0	0	0	35.5079	9	10	33	18	15	0	10	5	3	0	0	0	0	0	0	0	3206.77	3322.15	4721.9	4909.69	4501.32
41	CCC#CC(C)C1(CC=C)C(=O)NC(=O)N(C)C1=O	1	Positive	0	1.189	1.41372	71.2639	0	0	0	0	0	0	0	0	0	0	0	0	0	0	0	0	0	0	0	0	41.2483	0	0	37	19	18	0	14	2	3	0	0	0	0	0	0	0	3198.28	3224.53	4743.16	6250.98	6629.34
42	CCOCCP(CCOCC)CCP(CCOCC)CCOCC	1	Positive	0	2.2958	5.2707	112.095	0	0	0	0	0	0	0	0	0	0	0	0	0	0	0	0	0	0	0	0	68.8197	0	0	64	24	40	0	18	0	4	0	2	0	0	0	0	0	5580.02	5552.13	6355.5	7053.04	7013.8
43	CC12CC=CCC1C(=O)OC2=O	1	Positive	0	0.7643	0.584154	42.916	0	0	0	0	0	0	0	0	0	0	0	0	0	0	0	0	0	0	0	0	24.9139	0	0	22	12	10	0	9	0	3	0	0	0	0	0	0	0	2076.44	2188.1	3523.3	3778.97	2594.75
44	CS(=O)(=O)NC(=O)CCCC=CCC1C(C=CC(O)COc2ccccc2)C(O)CC1=O	1	Positive	0	-0.8444	0.713011	124.054	0	0	0	0	0	0	0	0	0	0	0	0	0	0	0	0	0	0	0	0	70.7646	6	6	63	32	31	0	23	1	7	1	0	0	0	0	0	0	6365.39	6740.4	8406.98	8348.94	7725.3
45	O=C1NC(=O)C(C1c2c[nH]c3ccccc23)c4cn5CCCc6cccc4c56	1	Positive	0	-0.8401	0.705768	111.9	0	0	0	0	0	0	0	0	0	0	0	0	0	0	0	0	0	0	0	0	58.0531	18	20	47	28	19	0	23	3	2	0	0	0	0	0	0	0	4437.9	5258.39	8179.82	8772.7	8967.93
46	CC(=O)Oc1ccccc1C(=O)Nc2ncc(s2)[N+](=O)[O-]	1	Positive	0	1.2498	1.562	73.7368	0	0	0	0	0	0	0	0	0	0	0	0	0	0	0	0	0	0	0	0	37.3311	11	11	30	21	9	0	12	3	5	1	0	0	0	0	0	0	4636.59	4237.54	6432.19	6002.52	5819.46
47	CC(NC(CCc1ccccc1)C(=O)O)C(=O)N2Cc3ccccc3CC2C(=O)O	1	Positive	2	0.1136	0.012905	116.653	3	0	0	0	0	2	0	0	3	0	0	0	0	0	0	0	0	0	0	0	64.0266	12	12	56	30	26	0	23	2	5	0	0	0	0	0	0	0	5016.72	5300.66	7704.68	8647.4	8364.56
48	COC1CC(CC(C)C2CC(=O)C(C)C=C(C)C(O)C(OC)C(=O)C(C)CC(C)C=CC=CC=C(C)C(CC3CCC(C)C(O)(O3)C(=O)C(=O)N4CCCCC4C(=O)O2)OC)CCC1OP(=O)(C)C	1	Positive	0	-1.03	1.0609	249.257	1	0	0	0	0	0	0	0	2	0	0	0	0	0	0	0	0	0	0	0	165.249	0	0	153	69	84	0	53	1	14	0	1	0	0	0	0	0	12470.5	13504.3	19061	23479.4	25627
49	Cc1[nH]cnc1CN2CCc3c(C2=O)c4ccccc4n3C	1	Positive	0	-0.7295	0.53217	90.6193	0	0	0	0	0	0	0	0	0	0	0	0	0	0	0	0	0	0	0	0	47.1243	14	15	40	22	18	0	17	4	1	0	0	0	0	0	0	0	3511.53	4114.18	6171.62	6540.63	6146.23
50	CCOC(=O)C(CS)NCCNC(CS)C(=O)OCC	1	Positive	0	0.4366	0.19062	82.042	2	0	0	0	2	0	0	0	2	0	0	0	0	0	0	0	0	0	0	0	48.331	0	0	44	20	24	0	12	2	4	2	0	0	0	0	0	0	5227.51	3940.94	4939.76	5992.18	6582.7
51	CC(O)C(=O)N1CCN(Cc2sc3c(nc(nc3c2C)c4cnc(N)nc4)N5CCOCC5)CC1	1	Positive	0	-3.1358	9.83324	135.97	0	0	0	0	0	0	0	0	0	0	0	0	0	0	0	0	0	0	0	0	74.5898	15	17	65	35	30	0	23	8	3	1	0	0	0	0	0	0	6713.87	7102.3	10702.7	11989.5	11102.4
52	CC(c1ncncc1F)C(O)(Cn2cncn2)c3ccc(F)cc3F	1	Positive	0	-1.5825	2.50431	90.1845	0	0	0	0	0	0	0	0	0	0	0	0	0	0	0	0	0	0	0	0	45.4681	17	17	39	25	14	0	16	5	1	0	0	3	0	0	0	3	4642.22	4636.02	6922.02	7712.37	8475.46
53	CCCCC(C)CC	1	Positive	0	-0.3724	0.138682	33.5193	0	0	0	0	0	0	0	0	0	0	0	0	0	0	0	0	0	0	0	0	26.0823	0	0	26	8	18	0	8	0	0	0	0	0	0	0	0	0	1172.4	1227.78	1362.06	1256.23	947.553
54	CNC1=C(C)N(C)N(C1=O)c2ccccc2	1	Positive	0	0.1329	0.0176624	70.0229	0	0	0	0	0	0	0	0	1	0	0	0	0	0	0	0	0	0	0	0	35.2239	6	6	31	16	15	0	12	3	1	0	0	0	0	0	0	0	2590.97	2879.78	4129.25	4628.36	4158.17
55	COc1ccc2[nH]cc(CCNC(=O)C)c2c1	1	Positive	0	-0.7645	0.58446	69.377	0	0	0	0	0	0	0	0	0	0	0	0	0	0	0	0	0	0	0	0	37.3527	9	10	33	17	16	0	13	2	2	0	0	0	0	0	0	0	2796.02	3034.09	4146.75	3917.8	3398.31
56	[O-][N+](=O)c1ccccc1	1	Positive	0	1.6167	2.61372	34.1735	0	0	0	0	0	0	0	0	0	0	0	0	0	0	0	0	0	0	0	0	16.598	6	6	14	9	5	0	6	1	2	0	0	0	0	0	0	0	1578.8	1542.55	1963.43	1691.3	1094.24
57	CC1=C(CCN2CCC(CC2)c3noc4cc(F)ccc34)C(=O)N5CCCC(O)C5=N1	1	Positive	0	-1.523	2.31953	112.566	0	0	0	0	0	0	0	0	0	0	0	0	0	0	0	0	0	0	0	0	65.8464	9	10	58	31	27	0	23	4	3	0	0	1	0	0	0	1	5259.14	5903.38	8894.05	9827.65	9103.65
58	Cc1c(C(=O)O)c(O)cc2C(=O)c3c(O)c(O)c(C4OC(CO)C(O)C(O)C4O)c(O)c3C(=O)c12	1	Positive	1	-3.1759	10.0863	116.785	0	0	0	0	0	0	0	0	0	0	0	0	0	0	0	0	0	0	0	0	62.4819	12	12	55	35	20	0	22	0	13	0	0	0	0	0	0	0	6521.72	6430.96	10396.8	14292.3	15756.9
59	COc1c(cc(cc1C(C)(C)C)N2C=CC(=O)NC2=O)c3ccc4cc(NS(=O)(=O)C)ccc4c3	1	Positive	0	1.1831	1.39973	142.082	0	0	0	0	0	0	0	0	0	0	0	0	0	0	0	0	0	0	0	0	73.9734	16	18	62	35	27	0	26	3	5	1	0	0	0	0	0	0	6674.57	7431.33	10160.6	10892.3	11415.2
60	CN1CCC(=C2c3ccccc3CCn4c(C=O)cnc24)CC1	1	Positive	0	0.2818	0.0794112	96.3927	0	0	0	0	0	0	0	0	0	0	0	0	0	0	0	0	0	0	0	0	51.5447	11	11	44	23	21	0	19	3	1	0	0	0	0	0	0	0	3606.91	4244.81	6134.86	7100.06	7056.78
61	COC(=C1C(C(=C(C)N=C1C)C(=O)OC(C)(C)CN(C)CCC(c2ccccc2)c3ccccc3)c4cccc(c4)[N+](=O)[O-])O	1	Positive	0	4.4081	19.4313	183.761	0	0	0	0	0	0	0	0	0	0	0	0	0	0	0	0	0	0	0	0	98.8105	18	18	86	45	41	0	36	3	6	0	0	0	0	0	0	0	7359.56	8016	11602.4	13166.4	15123
62	COc1cc2CC(CC3CCN(Cc4ccccc4)CC3)C(=O)c2cc1OC	1	Positive	0	0.3638	0.13235	115.786	0	0	0	0	0	0	0	0	0	0	0	0	0	0	0	0	0	0	0	0	65.083	12	12	57	28	29	0	24	1	3	0	0	0	0	0	0	0	4455.9	5134.71	7265.86	7937.58	7140.45
63	CCOC(=O)C(CCc1ccccc1)NC2CCCN3CCCC(N3C2=O)C(=O)O	1	Positive	1	-1.6381	2.68337	105.693	3	0	0	0	0	0	0	0	3	0	0	0	0	0	0	0	0	0	0	0	66.7006	6	6	61	30	31	0	22	3	5	0	0	0	0	0	0	0	5073.74	5480.98	7878.51	9370.75	9304.28
64	CC1CC2C(CCC3(C)C2CCC3(O)C(=O)C)C4(C)CCC(=O)C=C14	1	Positive	0	0.1945	0.0378303	97.2373	0	0	0	0	0	0	0	0	0	0	0	0	0	0	0	0	0	0	0	0	62.4634	0	0	57	25	32	0	22	0	3	0	0	0	0	0	0	0	3974.23	4574.54	7800.91	10118.9	9489.24
65	COC(=O)C(N1CCc2sccc2C1)c3ccccc3Cl	1	Positive	0	1.5418	2.37715	90.7771	1	0	0	0	0	0	0	0	1	0	0	0	0	0	0	0	0	0	0	0	46.6127	11	11	37	21	16	0	16	1	2	1	0	0	1	0	0	1	5317.16	4490.55	6616.97	7123.33	7126.26
66	Cc1ccc(C)c(OCCCC(C)(C)C(=O)O)c1	1	Positive	1	2.1557	4.64704	73.7998	0	0	0	0	0	0	0	0	0	0	0	0	0	0	0	0	0	0	0	0	43.4754	6	6	40	18	22	0	15	0	3	0	0	0	0	0	0	0	2954.22	3058.73	4356.41	4668.77	3446.58
67	COC(=O)NC(C(=O)NC(Cc1ccccc1)C(O)CN(Cc2ccc(cc2)c3ccccn3)NC(=O)C(NC(=O)OC)C(C)(C)C)C(C)(C)C	1	Positive	0	2.9701	8.82149	199.999	2	0	0	0	0	0	0	0	2	0	0	0	0	0	0	0	0	0	12	0	113.767	18	19	103	51	52	0	38	6	7	0	0	0	0	0	0	0	8503.82	9034.38	13031.7	14545	15592.5
68	CC(C)CC(N(C)C)C1(CCC1)c2ccc(Cl)cc2	1	Positive	0	2.0394	4.15915	86.1237	0	0	0	0	0	0	0	0	0	0	0	0	0	0	0	0	0	0	0	0	50.5366	6	6	45	19	26	0	17	1	0	0	0	0	1	0	0	1	3931.81	3553.51	5044.97	5701.17	5814.04
69	CN1C(=O)C=C(N2CCCC(N)C2)N(Cc3ccccc3C#N)C1=O	1	Positive	0	-0.5599	0.313488	94.0571	0	0	0	0	0	0	0	0	0	0	0	0	0	0	0	0	0	0	0	0	52.7867	6	6	46	25	21	0	18	5	2	0	0	0	0	0	0	0	4111.01	4512.92	6578.4	7549.56	7176.64
70	NCC(CC(=O)O)c1ccc(Cl)cc1	1	Positive	1	0.3271	0.106994	57.9575	0	0	0	0	0	0	0	0	0	0	0	0	0	0	0	0	0	0	0	0	30.4855	6	6	26	14	12	0	10	1	2	0	0	0	1	0	0	1	3419.67	2574.33	3664.71	3626.24	3180.05
71	CC(N(O)C(=O)N)c1cc2ccccc2s1	1	Positive	0	0.2855	0.0815102	68.307	0	0	0	0	0	0	0	0	0	0	0	0	0	0	0	0	0	0	0	0	34.0655	9	10	28	16	12	0	11	2	2	1	0	0	0	0	0	0	3531.27	3287.09	5019.04	5180.54	4287
72	CCCCC(C)(C)C(O)C=CC1C(O)CC(=O)C1CCCCC=CC(=O)OC	1	Positive	0	-0.474	0.224676	105.734	0	0	0	0	0	0	0	0	0	0	0	0	0	0	0	0	0	0	0	0	69.8281	0	0	66	28	38	0	23	0	5	0	0	0	0	0	0	0	4636.53	4794.9	6672.16	7343.84	6652.14
73	CCCCNC(=S)N(CCCC)CCCC	1	Positive	0	-1.2679	1.60757	67.2358	0	0	0	0	0	0	0	0	0	0	0	0	0	0	0	0	0	0	0	0	46.6502	0	0	44	16	28	0	13	2	0	1	0	0	0	0	0	0	3324.12	2865.65	3641.07	3954.69	4106.09
74	CC1=NN(C(=O)C1N=Nc2cc(NC(=O)C(=C)Br)ccc2S(=O)(=O)O)c3cc(Cl)c(cc3Cl)S(=O)(=O)O	1	Positive	2	-0.135	0.018225	137.736	1	0	0	0	0	0	0	0	1	0	0	0	0	0	0	0	0	0	0	0	67.9011	12	12	51	37	14	0	19	5	8	2	0	0	2	1	0	3	16737.7	10245.4	14309.6	17116.3	16671.3
75	CC(=O)C1=C(C)c2cnc(Nc3ccc(cn3)N4CCNCC4)nc2N(C5CCCC5)C1=O	1	Positive	0	-2.7497	7.56085	120.235	0	0	0	0	0	0	0	0	0	0	0	0	0	0	0	0	0	0	0	0	70.881	12	12	62	33	29	0	24	7	2	0	0	0	0	0	0	0	5377.11	6172.28	9166.83	10093.4	10678.3
76	NNc1nncc2ccccc12	1	Positive	0	-0.6027	0.363247	44.7323	0	0	0	0	0	0	0	0	0	0	0	0	0	0	0	0	0	0	0	0	23.8143	10	11	20	12	8	0	8	4	0	0	0	0	0	0	0	0	1947.03	2154.11	2826.83	2939.1	2268.24
77	CCN(CC)CCCC(C)Nc1ccnc2cc(Cl)ccc12	1	Positive	0	0.7445	0.55428	96.9128	0	0	0	0	0	0	0	0	0	0	0	0	0	0	0	0	0	0	0	0	54.4966	10	11	48	22	26	0	18	3	0	0	0	0	1	0	0	1	4468.46	4084.21	5693.75	6025.03	5581.13
78	CCC1(CCC(C)C)C(=O)NC(=O)NC1=O	1	Positive	0	-0.0467	0.00218089	56.3816	0	0	0	0	0	0	0	0	0	0	0	0	0	0	0	0	0	0	0	0	35.9683	0	0	34	16	18	0	11	2	3	0	0	0	0	0	0	0	2765.49	2769.77	4184.28	4944.81	4710.26
79	NCCC(O)C(=O)NC1CC(N)C(OC2OC(CN)C(O)C(O)C2O)C(O)C1OC3OC(CO)C(O)C(N)C3O	1	Positive	0	-9.0223	81.4019	125.133	0	0	0	0	0	0	0	0	0	0	0	0	0	0	0	0	0	0	0	0	83.3181	0	0	83	40	43	0	22	5	13	0	0	0	0	0	0	0	7526.07	7588.11	11793.1	15594.4	14550.6
80	COc1cc([nH]c1C=C2N=C(C)C=C2C)c3cc4ccccc4[nH]3	1	Positive	0	0.2174	0.0472628	107.445	0	0	0	0	0	0	0	0	0	0	0	0	0	0	0	0	0	0	0	0	51.9711	14	16	43	24	19	0	20	3	1	0	0	0	0	0	0	0	3749.14	4368.83	6382.1	6063.05	5504.85
81	Cc1ccc(cc1N=C=O)N2C(=O)N(C(=O)N(C2=O)c3ccc(C)c(c3)N=C=O)c4ccc(C)c(c4)N=C=O	1	Positive	0	0.615	0.378225	146.332	0	0	0	0	0	0	0	0	0	0	0	0	0	0	0	0	0	0	0	0	70.9343	18	18	57	39	18	0	27	6	6	0	0	0	0	0	0	0	6626.4	6924.03	10153.9	12283.2	13649.1
82	CC(CN1c2ccccc2Sc3ccccc13)N(C)C	1	Positive	0	1.8537	3.4362	98.2141	0	0	0	0	0	0	0	0	0	0	0	0	0	0	0	0	0	0	0	0	48.3559	12	12	40	20	20	0	17	2	0	1	0	0	0	0	0	0	3893.05	4041.41	6018.93	6861.49	5860.36
83	OS(=O)(=O)OOS(=O)(=O)O	1	Positive	2	-1.0182	1.03673	24.5392	0	0	0	0	0	0	0	0	0	0	0	0	0	0	0	0	0	0	0	0	13.5496	0	0	12	10	2	0	0	0	8	2	0	0	0	0	0	0	4105.46	4391.65	4162.1	2660.41	3109.82
84	ClCCl	1	Positive	0	1.0729	1.15111	16.4383	0	0	0	0	0	0	0	0	0	0	0	0	0	0	0	0	0	0	0	0	7.45359	0	0	5	3	2	0	1	0	0	0	0	0	2	0	0	2	2659.7	875.794	1400.65	0	0
85	CN(C)CC=CC(=O)Nc1cc2c(Nc3ccc(F)c(Cl)c3)ncnc2cc1OC4CCOC4	1	Positive	0	-0.7222	0.521573	134.557	0	0	0	0	0	0	0	0	0	0	0	0	0	0	0	0	0	0	0	0	69.5528	16	17	59	34	25	0	24	5	3	0	0	1	1	0	0	2	6854.27	6513.14	9442.31	10208.6	9139.54
86	CC(CN1CCCCC1)C(=O)c2ccc(C)cc2	1	Positive	0	0.8692	0.755509	74.4872	0	0	0	0	0	0	0	0	0	0	0	0	0	0	0	0	0	0	0	0	45.3982	6	6	41	18	23	0	16	1	1	0	0	0	0	0	0	0	2783.76	3139.3	4294.98	4477.63	3707.54
87	CC1(C)SCCN(C1C(=O)NO)S(=O)(=O)c2ccc(Oc3ccncc3)cc2	1	Positive	0	-1.3533	1.83142	113.401	1	0	0	0	1	0	0	0	1	0	0	0	0	0	0	0	0	0	2	0	58.7927	12	12	49	28	21	0	18	3	5	2	0	0	0	0	0	0	6542.21	6696.16	9676.81	10784.9	11896.7
88	O=C1OC(=O)C2CCCCC12	1	Positive	0	-0.5688	0.323533	33.2032	0	0	0	0	0	0	0	0	0	0	0	0	0	0	0	0	0	0	0	0	23.1539	0	0	21	11	10	0	8	0	3	0	0	0	0	0	0	0	1932.18	2043.84	3137.92	2943.73	2092.93
89	CCCC(NC(C)C(=O)N1C2CCCCC2CC1C(=O)O)C(=O)OCC	1	Positive	1	-2.6874	7.22212	85.6711	3	0	0	0	0	0	0	0	3	0	0	1	2	0	0	0	0	0	0	0	60.9874	0	0	58	26	32	0	19	2	5	0	0	0	0	0	0	0	4445.76	4695.86	6891.86	7880.29	8301.03
90	CCCC(C)C1(CC=C)C(=O)NC(=O)NC1=O	1	Positive	0	-0.0635	0.00403225	59.1453	0	0	0	0	0	0	0	0	0	0	0	0	0	0	0	0	0	0	0	0	37.7283	0	0	35	17	18	0	12	2	3	0	0	0	0	0	0	0	2909.75	2914.04	4338.62	5474.46	6013.16
91	CC(NC(CCc1ccccc1)C(=O)O)C(=O)N2C3CCCCC3CC2C(=O)O	1	Positive	2	-1.6819	2.82879	102.399	3	0	0	0	0	0	0	0	3	0	0	1	2	0	0	0	0	0	0	0	64.9338	6	6	59	29	30	0	22	2	5	0	0	0	0	0	0	0	4876.52	5204.82	7706.5	8514.35	8467.3
92	Nc1ccc(N=Nc2ccccc2)c(N)n1	1	Positive	0	0.1215	0.0147622	61.1348	0	0	0	0	0	0	0	0	0	0	0	0	0	0	0	0	0	0	0	0	32.1947	12	12	27	16	11	0	11	5	0	0	0	0	0	0	0	0	2579.06	2789.49	3737.37	3614.81	2674.22
93	COC(=O)NC(C(C)C)C(=O)N1CCCC1c2nc(c[nH]2)c3ccc(cc3)c4ccc(cc4)c5c[nH]c(n5)C6CCCN6C(=O)C(NC(=O)OC)C(C)C	1	Positive	0	-1.7732	3.14424	198.964	2	0	0	0	0	0	0	0	2	0	0	0	0	0	0	0	0	0	4	0	117.352	22	25	104	54	50	0	40	8	6	0	0	0	0	0	0	0	8926.74	9939.72	14681.7	15853.8	17573.6
94	O=C1NC(=O)C(N1)(c2ccccc2)c3ccccc3	1	Positive	0	1.3795	1.90302	76.6585	2	0	0	0	0	0	0	0	1	0	0	0	0	0	0	0	0	0	0	0	38.2055	12	12	31	19	12	0	15	2	2	0	0	0	0	0	0	0	3080.48	3370.55	5053.72	5503.37	5772.36
95	CCCCC(C)(C)C	1	Positive	0	1.0939	1.19662	35.7141	0	0	0	0	0	0	0	0	0	0	0	0	0	0	0	0	0	0	0	0	26.0823	0	0	26	8	18	0	8	0	0	0	0	0	0	0	0	0	1172.4	1227.78	1604.19	1268.26	899.296
96	Oc1ccc(cc1)C2CNCCc3c(Cl)c(O)c(O)cc23	1	Positive	0	0.7235	0.523452	88.5331	0	0	0	0	0	0	0	0	0	0	0	0	0	0	0	0	0	0	0	0	44.5147	12	12	37	21	16	0	16	1	3	0	0	0	1	0	0	1	4545.29	3999.03	6033.42	7939.91	7064.08
97	CCNC(C)Cc1cccc(c1)C(F)(F)F	1	Positive	0	2.1059	4.43481	62.4027	0	0	0	0	0	0	0	0	0	0	0	0	0	0	0	0	0	0	0	0	34.5597	6	6	32	16	16	0	12	1	0	0	0	3	0	0	0	3	3026.44	2803.68	4488.59	3881.02	3661.85
98	CC1OC(=O)CC(O)CC(O)CCC(O)C(O)CC(O)CC2(O)CC(O)C(C(CC(OC3OC(C)C(O)C(N)C3O)C=CC=CC=CC=CC=CC=CC=CC(C)C(O)C1C)O2)C(=O)O	1	Positive	1	-5.1814	26.8469	230.935	0	0	0	0	0	0	0	0	0	0	0	0	0	0	0	0	0	0	0	0	146.13	0	0	138	65	73	0	47	1	17	0	0	0	0	0	0	0	11402.2	11627.6	17258	20335.9	22277.5
99	CCC12C=CCN3CCC4(C13)C(N(C)c5cc(OC)c(cc45)C6(CC7CC(CN(C7)Cc8c6[nH]c9ccccc89)C(C)(F)F)C(=O)OC)C(O)(C2OC(=O)C)C(=O)OC	1	Positive	0	-0.2873	0.0825413	222.757	0	0	0	0	0	0	0	0	0	0	0	0	0	0	0	0	0	0	0	0	127.137	15	16	113	59	54	0	45	4	8	0	0	2	0	0	0	2	10101.2	11331.9	18797.2	24683.2	30375.4
100	CN1CCN(CC1)C(=O)OC2N(C(=O)c3nccnc23)c4ccc(Cl)cn4	1	Positive	0	0.3583	0.128379	101.655	0	0	0	0	0	0	0	0	0	0	0	0	0	0	0	0	0	0	0	0	52.4415	12	12	44	27	17	0	17	6	3	0	0	0	1	0	0	1	5671.55	5366.48	8133.53	8900.46	8144.45
101	CC(=O)C1(O)CCC2C3CCC4=CC(=O)CCC4(C)C3CCC12C	1	Positive	0	0.3167	0.100299	93.1538	0	0	0	0	0	0	0	0	0	0	0	0	0	0	0	0	0	0	0	0	59.3698	0	0	54	24	30	0	21	0	3	0	0	0	0	0	0	0	3827.93	4406.06	7486.13	9624.53	8691.21
102	CC(=C)CC(C)(C)C	1	Positive	0	3.1663	10.0255	38.157	0	0	0	0	0	0	0	0	0	0	0	0	0	0	0	0	0	0	0	0	24.7487	0	0	24	8	16	0	8	0	0	0	0	0	0	0	0	0	1170.37	1203.56	1674.79	1290.35	1097.06
103	OC(=O)CN(CC(=O)O)c1sc(C(=O)O)c(CC(=O)O)c1C#N	1	Positive	4	-0.5826	0.339423	75.006	0	0	0	0	0	0	0	0	2	0	0	0	0	0	0	0	0	0	0	0	39.3039	5	5	33	23	10	0	12	2	8	1	0	0	0	0	0	0	5209.31	4415.94	6774.4	7543.83	8266.14
[truncated: 362 more rows]
[truncated: 1,498 more columns]

## Sheet: Table S3
Table S3: External validation set compounds with molecular descriptors information
[truncated: 210 more rows]
[truncated: 1,497 more columns]

## Sheet: Table S4
Table S4 : The optimal parameter values of the machine learning models
[truncated: 41 more rows]

[truncated: 3 more sheets: Table S5, Table S6, Table S7]
